# Supplementary material for: Genetically predicted 486 blood metabolites in relation to risk of colorectal cancer: A Mendelian randomization study
Source: Cancer Med. 2023 May 3;12(12):13784–99. doi: 10.1002/cam4.6022 (PMC10315807; doi:10.1002/cam4.6022)
Supplement: Supplementary file 2 — Table S1. List of the identification (ID) for each of the 486 blood metabolites. Table S2. Table S3. Outliers identified by Radial MR. Table S4. The results of MR‐PRESSO. Table S5. The SNP‐based heritability (h2) of the metabolites. Table S6. Estimation of the Steiger direction test from eight blood metabolites to colorectal cancer. Table S7. The expression quantitative trait loci (pQTL) for blood LDHA. Table S8. The protein quantitative trait loci (pQTL) for blood LDHA. Table S9. Confounders identified from Phenoscanner. Table S10. Metabolic pathways with significant enrichment of blood metabolites. [file CAM4-12-13784-s002.xlsx]

## Sheet: Table 1
Supplementary Table 1 List of the identification (ID) for each of the 486 blood metabolites
ID	Metabolites
M00053	glutamine
M00054	tryptophan
M00059	histidine
M00060	leucine
M00063	cholesterol
M00064	phenylalanine
M00513	creatinine
M00527	lactate
M00542	3-hydroxybutyrate (BHBA)
M00553	cotinine
M00569	caffeine
M00575	arabinose
M00577	fructose
M00584	mannose
M00599	pyruvate
M00606	uridine
M01105	linoleate (18:2n6)
M01107	allantoin
M01110	arachidonate (20:4n6)
M01114	deoxycholate
M01121	margarate (17:0)
M01123	inosine
M01125	isoleucine
M01284	threonine
M01299	tyrosine
M01301	lysine
M01302	methionine
M01303	malate
M01336	palmitate (16:0)
M01356	nonadecanoate (19:0)
M01358	stearate (18:0)
M01359	oleate (18:1n9)
M01361	pentadecanoate (15:0)
M01365	myristate (14:0)
M01444	pipecolate
M01493	ornithine
M01494	5-oxoproline
M01508	pantothenate
M01515	salicylate
M01558	4-acetamidobutanoate
M01561	alpha-tocopherol
M01564	citrate
M01572	glycerate
M01573	guanosine
M01585	N-acetylalanine
M01604	urate
M01605	ursodeoxycholate
M01638	arginine
M01640	ascorbate (Vitamin C)
M01644	heptanoate (7:0)
M01645	laurate (12:0)
M01649	valine
M01670	urea
M01712	cortisol
M01769	cortisone
M01898	proline
M02132	citrulline
M02137	biliverdin
M02342	serotonin (5HT)
M02730	gamma-glutamylglutamine
M02734	gamma-glutamyltyrosine
M03127	hypoxanthine
M03141	betaine
M03147	xanthine
M10642	caprate (10:0)
M11438	phosphate
M12017	3-methoxytyrosine
M12035	pelargonate (9:0)
M12067	undecanoate (11:0)
M12129	beta-hydroxyisovalerate
M12261	taurodeoxycholate
M12593	X-02973
M12626	X-03003
M12768	X-03088
M12774	X-03094
M15122	glycerol
M15140	kynurenine
M15335	mannitol
M15365	glycerol 3-phosphate (G3P)
M15488	acetylphosphate
M15500	carnitine
M15506	choline
M15630	N-acetylornithine
M15650	N1-methyladenosine
M15676	3-methyl-2-oxovalerate
M15677	3-methylhistidine
M15749	3-phenylpropionate (hydrocinnamate)
M15753	hippurate
M15778	benzoate
M15958	phenylacetate
M15990	glycerophosphorylcholine (GPC)
M15996	aspartate
M16634	X-04357
M16816	X-04494
M16818	X-04495
M16821	X-04498
M16822	X-04499
M16823	X-04500
M17799	ibuprofen
M17805	dihomo-linoleate (20:2n6)
M17807	X-18601
M17945	2-hydroxystearate
M18254	paraxanthine
M18281	2-hydroxyhippurate (salicylurate)
M18283	X-05426
M18335	quinate
M18349	indolelactate
M18357	glycylvaline
M18369	gamma-glutamylleucine
M18392	theobromine
M18394	theophylline
M18467	eicosapentaenoate (EPA; 20:5n3)
M18474	estrone 3-sulfate
M18476	glycocholate
M18477	glycodeoxycholate
M18494	taurochenodeoxycholate
M18497	taurocholate
M18929	X-05907
M19323	docosahexaenoate (DHA; 22:6n3)
M19324	1-stearoylglycerophosphoinositol
M19362	X-06226
M19364	X-06246
M19368	X-06267
M19396	X-06307
M19414	X-06350
M19415	X-06351
M19934	myo-inositol
M20489	glucose
M20675	1,5-anhydroglucitol (1,5-AG)
M20699	erythritol
M21044	2-hydroxybutyrate (AHB)
M21047	3-methyl-2-oxobutyrate
M21049	1,6-anhydroglucose
M21127	1-palmitoylglycerol (1-monopalmitin)
M21151	saccharin
M21184	1-oleoylglycerol (1-monoolein)
M21188	1-stearoylglycerol (1-monostearin)
M21630	X-08402
M22030	2-hydroxyisobutyrate
M22032	X-08766
M22116	4-methyl-2-oxopentanoate
M22130	phenyllactate (PLA)
M22138	homocitrulline
M22175	aspartylphenylalanine
M22177	levulinate (4-oxovalerate)
M22189	palmitoylcarnitine
M22481	X-08988
M22548	X-09026
M22649	X-09108
M22842	cholate
M24074	X-09706
M25459	X-10395
M25599	X-10429
M27256	X-10500
M27273	X-10506
M27278	X-10510
M27447	1-linoleoylglycerol (1-monolinolein)
M27513	indoleacetate
M27531	hyodeoxycholate
M27672	3-indoxyl sulfate
M27710	N-acetylglycine
M27716	bilirubin (Z,Z)
M27718	creatine
M27722	erythrose
M27728	glycerol 2-phosphate
M27738	threonate
M30805	X-10810
M31453	cysteine
M31522	pyroglutamylglycine
M31536	N-(2-furoyl)glycine
M31548	DSGEGDFXAEGGGVR*
M31555	pyridoxate
M31591	androsterone sulfate
M31787	3-carboxy-4-methyl-5-propyl-2-furanpropanoate (CMPF)
M32197	3-(4-hydroxyphenyl)lactate
M32198	acetylcarnitine
M32315	serine
M32319	trans-4-hydroxyproline
M32322	glutamate
M32328	hexanoylcarnitine
M32338	glycine
M32339	alanine
M32346	glycochenodeoxycholate
M32348	2-aminobutyrate
M32379	scyllo-inositol
M32388	dodecanedioate
M32393	gamma-glutamylvaline
M32405	indolepropionate
M32412	butyrylcarnitine
M32418	myristoleate (14:1n5)
M32425	dehydroisoandrosterone sulfate (DHEA-S)
M32445	3-methylxanthine
M32452	propionylcarnitine
M32489	caproate (6:0)
M32492	caprylate (8:0)
M32497	10-undecenoate (11:1n1)
M32504	docosapentaenoate (n3 DPA; 22:5n3)
M32518	X-11204
M32549	X-02269
M32553	phenol sulfate
M32557	X-06126
M32560	X-07765
M32564	X-11247
M32578	X-11261
M32586	bilirubin (E,E)*
M32587	X-02249
M32593	heme*
M32616	X-11299
M32632	X-11315
M32634	X-11317
M32635	1-linoleoylglycerophosphoethanolamine*
M32644	X-11327
M32651	X-11334
M32654	3-dehydrocarnitine*
M32672	pyroglutamine*
M32675	C-glycosyltryptophan*
M32691	X-11374
M32698	X-11381
M32709	X-03056
M32729	X-11412
M32735	X-01911
M32739	X-11422
M32740	X-11423
M32753	X-09789
M32754	X-11437
M32755	X-11438
M32757	X-11440
M32758	X-11441
M32759	X-11442
M32761	X-11444
M32762	X-11445
M32769	X-11452
M32786	X-11469
M32787	X-11470
M32795	X-11478
M32800	X-11483
M32802	X-11485
M32808	X-11491
M32814	X-11497
M32836	HWESASXX*
M32838	X-11521
M32846	X-11529
M32847	X-11530
M32854	X-11537
M32855	X-11538
M32857	X-11540
M32863	X-11546
M32867	X-11550
M32869	X-11552
M32910	X-11593
M32980	adrenate (22:4n6)
M33009	homostachydrine*
M33084	ADSGEGDFXAEGGGVR*
M33131	X-11786
M33132	X-11787
M33137	X-11792
M33138	X-11793
M33140	X-11795
M33144	X-11799
M33150	X-11805
M33163	X-11818
M33165	X-11820
M33173	2-hydroxyacetaminophen sulfate*
M33178	2-methoxyacetaminophen sulfate*
M33188	X-11843
M33190	X-11845
M33192	X-11847
M33194	X-11849
M33195	X-11850
M33197	X-11852
M33203	X-11858
M33204	X-11859
M33221	X-11876
M33228	1-arachidonoylglycerophosphocholine*
M33230	1-palmitoleoylglycerophosphocholine*
M33250	X-11905
M33353	X-12007
M33359	X-12013
M33363	gamma-glutamylmethionine*
M33364	gamma-glutamylthreonine*
M33380	X-12029
M33384	salicyluric glucuronide*
M33389	X-12038
M33390	X-12039
M33391	X-12040
M33408	X-12056
M33415	X-12063
M33420	gamma-tocopherol
M33422	gamma-glutamylphenylalanine
M33423	p-acetamidophenylglucuronide
M33441	isobutyrylcarnitine
M33442	pseudouridine
M33443	valerate
M33447	palmitoleate (16:1n7)
M33453	alpha-ketoglutarate
M33477	erythronate*
M33488	lathosterol
M33507	X-12092
M33508	X-12093
M33509	X-12094
M33510	X-12095
M33515	X-12100
M33531	X-12116
M33587	eicosenoate (20:1n9 or 11)
M33609	X-12188
M33610	X-12189
M33627	X-12206
M33633	X-12212
M33637	X-12216
M33638	X-12217
M33652	X-12230
M33653	X-12231
M33658	X-12236
M33666	X-12244
M33675	X-12253
M33683	X-12261
M33751	X-12329
M33782	X-10346
M33801	ADpSGEGDFXAEGGGVR*
M33821	1-eicosatrienoylglycerophosphocholine*
M33822	1-docosahexaenoylglycerophosphocholine*
M33833	X-12405
M33835	X-12407
M33864	X-12428
M33871	1-eicosadienoylglycerophosphocholine*
M33877	X-12435
M33883	X-12441
M33884	X-12442
M33885	X-12443
M33892	X-12450
M33901	X-12456
M33910	X-12465
M33935	piperine
M33936	octanoylcarnitine
M33937	alpha-hydroxyisovalerate
M33939	N-acetylthreonine
M33941	decanoylcarnitine
M33955	1-palmitoylglycerophosphocholine
M33957	1-heptadecanoylglycerophosphocholine
M33960	1-oleoylglycerophosphocholine
M33961	1-stearoylglycerophosphocholine
M33968	5-dodecenoate (12:1n7)
M33969	stearidonate (18:4n3)
M33971	10-heptadecenoate (17:1n7)
M33972	10-nonadecenoate (19:1n9)
M33973	epiandrosterone sulfate
M34035	linolenate [alpha or gamma; (18:3n3 or 6)]
M34040	X-12510
M34062	X-12524
M34106	bilirubin (E,Z or Z,E)*
M34109	metoprolol acid metabolite*
M34112	X-12544
M34123	X-12556
M34214	1-arachidonoylglycerophosphoinositol*
M34221	X-12627
M34244	X-12644
M34245	X-12645
M34283	asparagine
M34289	X-12680
M34306	X-12696
M34314	X-12704
M34322	X-12712
M34327	X-12717
M34329	X-12719
M34336	X-12726
M34338	X-12728
M34339	X-12729
M34344	X-12734
M34350	X-12740
M34359	X-12749
M34365	3-(cystein-S-yl)acetaminophen*
M34384	stachydrine
M34389	1-methylxanthine
M34390	7-methylxanthine
M34395	1-methylurate
M34400	1,7-dimethylurate
M34404	1,3,7-trimethylurate
M34407	isovalerylcarnitine
M34409	stearoylcarnitine
M34416	1-stearoylglycerophosphoethanolamine
M34419	1-linoleoylglycerophosphocholine
M34420	bradykinin, des-arg(9)
M34441	X-12771
M34453	X-12776
M34456	gamma-glutamylisoleucine*
M34469	X-12786
M34481	X-12798
M34499	X-12816
M34513	X-12830
M34516	X-12833
M34527	X-12844
M34530	X-12847
M34533	X-12850
M34534	laurylcarnitine
M34535	X-12851
M34539	X-12855
M34674	X-12990
M34732	isovalerate
M34761	X-13069
M34878	X-13183
M34912	X-13215
M35114	7-methylguanine
M35126	phenylacetylglutamine
M35127	pro-hydroxy-pro
M35137	N2,N2-dimethylguanosine
M35159	cysteine-glutathione disulfide
M35160	oleoylcarnitine
M35186	1-arachidonoylglycerophosphoethanolamine*
M35187	X-13429
M35189	X-13431
M35193	X-13435
M35240	X-13477
M35253	2-palmitoylglycerophosphocholine*
M35254	2-oleoylglycerophosphocholine*
M35255	2-stearoylglycerophosphocholine*
M35257	2-linoleoylglycerophosphocholine*
M35270	X-13496
M35305	1-palmitoylglycerophosphoinositol*
M35320	catechol sulfate
M35322	hydroquinone sulfate
M35326	X-13548
M35327	X-13549
M35331	X-13553
M35397	X-13619
M35431	2-methylbutyroylcarnitine
M35433	hydroxyisovaleroyl carnitine
M35439	glutaroyl carnitine
M35451	X-13658
M35464	X-13671
M35472	2-tetradecenoyl carnitine
M35527	4-hydroxyhippurate
M35551	X-13741
M35626	1-myristoylglycerophosphocholine
M35628	1-oleoylglycerophosphoethanolamine
M35631	1-palmitoylglycerophosphoethanolamine
M35635	3-(3-hydroxyphenyl)propionate
M35669	tetradecanedioate
M35675	2-hydroxypalmitate
M35678	hexadecanedioate
M35718	dihomo-linolenate (20:3n3 or n6)
M35754	X-13859
M35854	threitol
M35977	X-14056
M35978	X-14057
M36009	X-14086
M36095	thymol sulfate
M36097	4-acetaminophen sulfate
M36098	4-vinylphenol sulfate
M36099	4-ethylphenylsulfate
M36103	p-cresol sulfate
M36115	X-14189
M36131	X-14205
M36134	X-14208
M36230	X-14304
M36300	X-14374
M36376	X-14450
M36399	X-14473
M36468	X-14541
M36515	X-14588
M36552	X-14625
M36553	X-14626
M36559	X-14632
M36585	X-14658
M36589	X-14662
M36673	X-14745
M36738	gamma-glutamylglutamate
M36754	octadecanedioate
M36756	leucylleucine
M36776	7-alpha-hydroxy-3-oxo-4-cholestenoate (7-Hoca)
M36802	n-Butyl Oleate
M36808	dimethylarginine (SDMA + ADMA)
M36850	taurolithocholate 3-sulfate
M37004	X-14977
M37058	succinylcarnitine
M37097	tryptophan betaine
M37104	cyclo(leu-pro)
M37112	chiro-inositol
M37190	5alpha-androstan-3beta,17beta-diol disulfate
M37202	4-androsten-3beta,17beta-diol disulfate 1*
M37203	4-androsten-3beta,17beta-diol disulfate 2*
M37253	2-hydroxyglutarate
M37459	ergothioneine
M37506	palmitoyl sphingomyelin
M38150	phenylalanylphenylalanine
M38178	cis-4-decenoyl carnitine
M38768	15-methylpalmitate (isobar with 2-methylpalmitate)

## Sheet: Table 2
Supplementary Table 2 Harmonization data of 486 blood metabolites and colorectal cancer
Exposure	Outcome	Number	SNP	Effect_allele.exposure	Other_allele.exposure	Effect_allele.outcome	Other_allele.outcome	Beta.exposure	Beta.outcome	Eaf.exposure	Eaf.outcome	Remove	Palindromic	Ambiguous	Id.outcome	Pval.outcome	Se.outcome	Mr_keep.outcome	Pval_origin.outcome	Se.exposure	Pval.exposure	Mr_keep.exposure	Pval_origin.exposure	Id.exposure	Action	Mr_keep	Samplesize.outcome	Samplesize.exposure	R2	F
M00053,glutamine	colorectal cancer	1	rs11596604	A	G	A	G	0.0323	0.0403144	0.0236	0.0459588	FALSE	FALSE	FALSE	Gch6EP	0.290971	0.0381768	TRUE	reported	0.0069	2.515e-06	TRUE	reported	FkabZa	2	TRUE	32072	7824	0.00279295	21.9077
M00053,glutamine	colorectal cancer	2	rs16977047	T	C	T	C	-0.0056	-0.0363265	0.7034	0.748464	FALSE	FALSE	FALSE	Gch6EP	0.0545618	0.0188969	TRUE	reported	0.0011	1.078e-06	TRUE	reported	FkabZa	2	TRUE	32072	7824	0.00330161	25.9107
M00053,glutamine	colorectal cancer	3	rs2199619	T	C	T	C	0.0054	0.00965477	0.2787	0.268909	FALSE	FALSE	FALSE	Gch6EP	0.613589	0.01912	TRUE	reported	0.0012	5.227e-06	TRUE	reported	FkabZa	2	TRUE	32072	7824	0.00258151	20.2448
M00053,glutamine	colorectal cancer	4	rs2657879	A	G	A	G	0.015	0.00414876	0.8179	0.828154	FALSE	FALSE	FALSE	Gch6EP	0.850294	0.0219809	TRUE	reported	0.0017	6.147e-18	TRUE	reported	FkabZa	2	TRUE	32072	7824	0.00985271	77.8348
M00053,glutamine	colorectal cancer	5	rs2748991	T	C	T	C	-0.007	0.015561	0.446	0.47819	FALSE	FALSE	FALSE	Gch6EP	0.363963	0.0171407	TRUE	reported	0.0015	2.342e-06	TRUE	reported	FkabZa	2	TRUE	32072	7824	0.00277573	21.7722
M00053,glutamine	colorectal cancer	6	rs7078003	T	C	T	C	0.0087	0.0233255	0.1654	0.147323	FALSE	FALSE	FALSE	Gch6EP	0.316669	0.0232946	TRUE	reported	0.0018	1.838e-06	TRUE	reported	FkabZa	2	TRUE	32072	7824	0.00297694	23.3551
M00053,glutamine	colorectal cancer	7	rs7394051	T	C	T	C	0.0055	-0.00322315	0.7014	0.721033	FALSE	FALSE	FALSE	Gch6EP	0.862172	0.0185655	TRUE	reported	0.0012	2.175e-06	TRUE	reported	FkabZa	2	TRUE	32072	7824	0.00267775	21.0016
M00053,glutamine	colorectal cancer	8	rs780093	T	C	T	C	-0.0058	-0.0272343	0.3995	0.434897	FALSE	FALSE	FALSE	Gch6EP	0.115479	0.0173023	TRUE	reported	0.0011	1.931e-07	TRUE	reported	FkabZa	2	TRUE	32072	7824	0.0035408	27.7945
M00054,tryptophan	colorectal cancer	1	rs1000137	T	C	T	C	-0.005	-0.0102189	0.475	0.464795	FALSE	FALSE	FALSE	TRNt3B	0.548029	0.0170112	TRUE	reported	0.001	5.733e-07	TRUE	reported	iL12Z5	2	TRUE	32072	7824	0.00318512	24.9936
M00054,tryptophan	colorectal cancer	2	rs10007704	T	C	T	C	-0.0044	0.00757408	0.6418	0.599415	FALSE	FALSE	FALSE	TRNt3B	0.667929	0.0176555	TRUE	reported	0.0009	1.238e-06	TRUE	reported	iL12Z5	2	TRUE	32072	7824	0.00304556	23.8951
M00054,tryptophan	colorectal cancer	3	rs1013667	A	G	A	G	-0.0041	0.00517142	0.6087	0.592377	FALSE	FALSE	FALSE	TRNt3B	0.764723	0.0172793	TRUE	reported	0.0009	5.673e-06	TRUE	reported	iL12Z5	2	TRUE	32072	7824	0.00264547	20.7478
M00054,tryptophan	colorectal cancer	4	rs1015795	A	G	A	G	0.0043	-0.00820161	0.5122	0.481303	FALSE	FALSE	FALSE	TRNt3B	0.627733	0.0169133	TRUE	reported	0.0009	2.26e-06	TRUE	reported	iL12Z5	2	TRUE	32072	7824	0.00290909	22.8213
M00054,tryptophan	colorectal cancer	5	rs1015993	T	C	T	C	0.0041	-0.00266883	0.4684	0.492025	FALSE	FALSE	FALSE	TRNt3B	0.878156	0.0174084	TRUE	reported	0.0009	7.309e-06	TRUE	reported	iL12Z5	2	TRUE	32072	7824	0.00264547	20.7478
M00054,tryptophan	colorectal cancer	6	rs1016522	A	G	A	G	0.0058	0.0103276	0.5803	0.656423	FALSE	FALSE	FALSE	TRNt3B	0.552866	0.017402	TRUE	reported	0.0009	1.589e-10	TRUE	reported	iL12Z5	2	TRUE	32072	7824	0.00528011	41.5202
M00054,tryptophan	colorectal cancer	7	rs10171387	A	G	A	G	0.008	0.0460054	0.9051	0.924681	FALSE	FALSE	FALSE	TRNt3B	0.126682	0.0301217	TRUE	reported	0.0018	5.141e-06	TRUE	reported	iL12Z5	2	TRUE	32072	7824	0.00251832	19.748
M00054,tryptophan	colorectal cancer	8	rs10225863	T	C	T	C	-0.004	-0.000915671	0.3949	0.452185	FALSE	FALSE	FALSE	TRNt3B	0.95773	0.0172761	TRUE	reported	0.0009	9.754e-06	TRUE	reported	iL12Z5	2	TRUE	32072	7824	0.00251832	19.748
M00054,tryptophan	colorectal cancer	9	rs10495209	T	C	T	C	0.004	0.00654325	0.4862	0.47154	FALSE	FALSE	FALSE	TRNt3B	0.702488	0.0171305	TRUE	reported	0.0009	8.02e-06	TRUE	reported	iL12Z5	2	TRUE	32072	7824	0.00251832	19.748
M00054,tryptophan	colorectal cancer	10	rs10498266	T	G	T	G	0.0043	0.00348342	0.4674	0.439178	FALSE	FALSE	FALSE	TRNt3B	0.836587	0.0168883	TRUE	reported	0.0009	2.348e-06	TRUE	reported	iL12Z5	2	TRUE	32072	7824	0.00290909	22.8213
M00054,tryptophan	colorectal cancer	11	rs10750415	T	G	T	G	0.0042	0.00639788	0.3959	0.413045	FALSE	FALSE	FALSE	TRNt3B	0.710614	0.0172435	TRUE	reported	0.0009	2.767e-06	TRUE	reported	iL12Z5	2	TRUE	32072	7824	0.00277573	21.7722
M00054,tryptophan	colorectal cancer	12	rs10784496	A	G	A	G	0.0045	-0.0437661	0.5375	0.507288	FALSE	FALSE	FALSE	TRNt3B	0.00982185	0.0169502	TRUE	reported	0.0009	5.085e-07	TRUE	reported	iL12Z5	2	TRUE	32072	7824	0.00318512	24.9936
M00054,tryptophan	colorectal cancer	13	rs10805503	T	C	T	C	0.0043	0.00919627	0.6272	0.585776	FALSE	FALSE	FALSE	TRNt3B	0.595971	0.0173448	TRUE	reported	0.0009	1.996e-06	TRUE	reported	iL12Z5	2	TRUE	32072	7824	0.00290909	22.8213
M00054,tryptophan	colorectal cancer	14	rs10807322	A	T	A	T	0.0043	0.0176149	0.5866	0.625031	FALSE	TRUE	FALSE	TRNt3B	0.307391	0.0172575	TRUE	reported	0.0009	1.974e-06	TRUE	reported	iL12Z5	2	TRUE	32072	7824	0.00290909	22.8213
M00054,tryptophan	colorectal cancer	15	rs10822056	T	C	T	C	0.0042	-0.0158549	0.5141	0.486692	FALSE	FALSE	FALSE	TRNt3B	0.350385	0.0169781	TRUE	reported	0.0009	2.651e-06	TRUE	reported	iL12Z5	2	TRUE	32072	7824	0.00277573	21.7722
M00054,tryptophan	colorectal cancer	16	rs10836364	T	C	T	C	0.005	0.01954	0.607	0.60183	FALSE	FALSE	FALSE	TRNt3B	0.256554	0.0172223	TRUE	reported	0.001	5.733e-07	TRUE	reported	iL12Z5	2	TRUE	32072	7824	0.00318512	24.9936
M00054,tryptophan	colorectal cancer	17	rs10846667	T	C	T	C	0.0045	-0.0107832	0.4861	0.450262	FALSE	FALSE	FALSE	TRNt3B	0.531215	0.0172215	TRUE	reported	0.0009	1.651e-06	TRUE	reported	iL12Z5	2	TRUE	32072	7824	0.00318512	24.9936
M00054,tryptophan	colorectal cancer	18	rs10881004	T	C	T	C	0.0041	0.0335744	0.4824	0.53904	FALSE	FALSE	FALSE	TRNt3B	0.0464695	0.0168622	TRUE	reported	0.0009	3.392e-06	TRUE	reported	iL12Z5	2	TRUE	32072	7824	0.00264547	20.7478
M00054,tryptophan	colorectal cancer	19	rs10900784	A	C	A	C	-0.0044	-0.0233093	0.4158	0.45008	FALSE	FALSE	FALSE	TRNt3B	0.176776	0.0172566	TRUE	reported	0.0009	9.744e-07	TRUE	reported	iL12Z5	2	TRUE	32072	7824	0.00304556	23.8951
M00054,tryptophan	colorectal cancer	20	rs10927101	A	C	A	C	-0.0046	0.0118263	0.3738	0.421896	FALSE	FALSE	FALSE	TRNt3B	0.498938	0.0174904	TRUE	reported	0.0009	2.721e-07	TRUE	reported	iL12Z5	2	TRUE	32072	7824	0.00332778	26.1168
M00054,tryptophan	colorectal cancer	21	rs10931041	T	C	T	C	-0.0042	0.00739364	0.5756	0.55454	FALSE	FALSE	FALSE	TRNt3B	0.682559	0.0180785	TRUE	reported	0.0009	3.362e-06	TRUE	reported	iL12Z5	2	TRUE	32072	7824	0.00277573	21.7722
M00054,tryptophan	colorectal cancer	22	rs11201034	A	T	A	T	0.0043	0.00272145	0.6064	0.648263	FALSE	TRUE	FALSE	TRNt3B	0.875839	0.0174177	TRUE	reported	0.0009	1.888e-06	TRUE	reported	iL12Z5	2	TRUE	32072	7824	0.00290909	22.8213
M00054,tryptophan	colorectal cancer	23	rs11654913	A	T	A	T	-0.004	0.00522696	0.5579	0.559539	FALSE	TRUE	TRUE	TRNt3B	0.76072	0.0171637	TRUE	reported	0.0009	6.912e-06	TRUE	reported	iL12Z5	2	FALSE	32072	7824	0.00251832	19.748
M00054,tryptophan	colorectal cancer	24	rs11678851	T	C	T	C	0.0041	-0.0190701	0.4138	0.443786	FALSE	FALSE	FALSE	TRNt3B	0.274842	0.0174638	TRUE	reported	0.0009	5.943e-06	TRUE	reported	iL12Z5	2	TRUE	32072	7824	0.00264547	20.7478
M00054,tryptophan	colorectal cancer	25	rs11719675	A	T	A	T	-0.0041	-0.0203006	0.3965	0.359608	FALSE	TRUE	FALSE	TRNt3B	0.240831	0.0173079	TRUE	reported	0.0009	5.116e-06	TRUE	reported	iL12Z5	2	TRUE	32072	7824	0.00264547	20.7478
M00054,tryptophan	colorectal cancer	26	rs11720862	T	G	T	G	-0.0046	-0.0207516	0.6034	0.558389	FALSE	FALSE	FALSE	TRNt3B	0.231462	0.0173421	TRUE	reported	0.0009	3.583e-07	TRUE	reported	iL12Z5	2	TRUE	32072	7824	0.00332778	26.1168
M00054,tryptophan	colorectal cancer	27	rs11729831	T	G	T	G	0.004	-0.0129155	0.6133	0.57782	FALSE	FALSE	FALSE	TRNt3B	0.462092	0.0175624	TRUE	reported	0.0009	8.61e-06	TRUE	reported	iL12Z5	2	TRUE	32072	7824	0.00251832	19.748
M00054,tryptophan	colorectal cancer	28	rs1179636	A	C	A	C	-0.0045	0.0145464	0.5356	0.476963	FALSE	FALSE	FALSE	TRNt3B	0.403304	0.0174055	TRUE	reported	0.001	1.825e-06	TRUE	reported	iL12Z5	2	TRUE	32072	7824	0.00258151	20.2448
M00054,tryptophan	colorectal cancer	29	rs11802417	T	C	T	C	-0.0041	0.0279004	0.5816	0.650513	FALSE	FALSE	FALSE	TRNt3B	0.110846	0.017499	TRUE	reported	0.0009	4.469e-06	TRUE	reported	iL12Z5	2	TRUE	32072	7824	0.00264547	20.7478
M00054,tryptophan	colorectal cancer	30	rs11804149	T	C	T	C	0.0041	-0.0131532	0.4678	0.460891	FALSE	FALSE	FALSE	TRNt3B	0.441661	0.0170956	TRUE	reported	0.0009	4.612e-06	TRUE	reported	iL12Z5	2	TRUE	32072	7824	0.00264547	20.7478
M00054,tryptophan	colorectal cancer	31	rs11937375	C	G	C	G	-0.018	0.013495	0.68	0.584774	FALSE	TRUE	FALSE	TRNt3B	0.488569	0.0194849	TRUE	reported	0.004	6.795e-06	TRUE	reported	iL12Z5	2	TRUE	32072	7824	0.00258151	20.2448
M00054,tryptophan	colorectal cancer	32	rs1220605	A	G	A	G	-0.0046	-0.0204969	0.6312	0.650751	FALSE	FALSE	FALSE	TRNt3B	0.249008	0.0177807	TRUE	reported	0.0009	9.291e-07	TRUE	reported	iL12Z5	2	TRUE	32072	7824	0.00332778	26.1168
M00054,tryptophan	colorectal cancer	33	rs12278762	T	C	T	C	0.0043	-0.0106295	0.5229	0.500127	FALSE	FALSE	FALSE	TRNt3B	0.529066	0.0168874	TRUE	reported	0.0009	1.557e-06	TRUE	reported	iL12Z5	2	TRUE	32072	7824	0.00290909	22.8213
M00054,tryptophan	colorectal cancer	34	rs12468084	T	C	T	C	-0.0044	0.0205025	0.5436	0.544667	FALSE	FALSE	FALSE	TRNt3B	0.23168	0.0171419	TRUE	reported	0.0009	1.246e-06	TRUE	reported	iL12Z5	2	TRUE	32072	7824	0.00304556	23.8951
M00054,tryptophan	colorectal cancer	35	rs1249489	A	G	A	G	0.0042	0.0173044	0.3741	0.443889	FALSE	FALSE	FALSE	TRNt3B	0.317227	0.0173014	TRUE	reported	0.0009	3.683e-06	TRUE	reported	iL12Z5	2	TRUE	32072	7824	0.00277573	21.7722
M00054,tryptophan	colorectal cancer	36	rs12533939	A	T	A	T	0.0045	0.0155168	0.3887	0.397218	FALSE	TRUE	FALSE	TRNt3B	0.381287	0.0177228	TRUE	reported	0.0009	6.516e-07	TRUE	reported	iL12Z5	2	TRUE	32072	7824	0.00318512	24.9936
M00054,tryptophan	colorectal cancer	37	rs1260326	T	C	T	C	0.0042	-0.0336799	0.404	0.434964	FALSE	FALSE	FALSE	TRNt3B	0.053688	0.0174566	TRUE	reported	0.0009	2.742e-06	TRUE	reported	iL12Z5	2	TRUE	32072	7824	0.00277573	21.7722
M00054,tryptophan	colorectal cancer	38	rs13001325	T	C	T	C	-0.004	0.00503509	0.3823	0.371615	FALSE	FALSE	FALSE	TRNt3B	0.774194	0.0175504	TRUE	reported	0.0009	7.447e-06	TRUE	reported	iL12Z5	2	TRUE	32072	7824	0.00251832	19.748
M00054,tryptophan	colorectal cancer	39	rs13008096	A	C	A	C	-0.0042	0.00848459	0.4038	0.411657	FALSE	FALSE	FALSE	TRNt3B	0.623459	0.0172818	TRUE	reported	0.0009	3.316e-06	TRUE	reported	iL12Z5	2	TRUE	32072	7824	0.00277573	21.7722
M00054,tryptophan	colorectal cancer	40	rs13056963	T	C	T	C	0.0043	-0.00167793	0.4376	0.358169	FALSE	FALSE	FALSE	TRNt3B	0.923556	0.0174866	TRUE	reported	0.0009	5.583e-06	TRUE	reported	iL12Z5	2	TRUE	32072	7824	0.00290909	22.8213
M00054,tryptophan	colorectal cancer	41	rs13122250	T	C	T	C	0.0062	0.00289789	0.5542	0.568479	FALSE	FALSE	FALSE	TRNt3B	0.8693	0.0176112	TRUE	reported	0.0009	8.949e-12	TRUE	reported	iL12Z5	2	TRUE	32072	7824	0.00602897	47.4447
M00054,tryptophan	colorectal cancer	42	rs1330918	A	C	A	C	0.0042	0.0145259	0.6132	0.600304	FALSE	FALSE	FALSE	TRNt3B	0.405124	0.0174484	TRUE	reported	0.0009	2.212e-06	TRUE	reported	iL12Z5	2	TRUE	32072	7824	0.00277573	21.7722
M00054,tryptophan	colorectal cancer	43	rs1349704	A	G	A	G	0.0044	0.0221097	0.4611	0.396664	FALSE	FALSE	FALSE	TRNt3B	0.197301	0.0171489	TRUE	reported	0.0009	8.312e-07	TRUE	reported	iL12Z5	2	TRUE	32072	7824	0.00304556	23.8951
M00054,tryptophan	colorectal cancer	44	rs1373962	T	C	T	C	0.005	-0.0374993	0.5973	0.548785	FALSE	FALSE	FALSE	TRNt3B	0.0313445	0.0174199	TRUE	reported	0.0009	2.707e-08	TRUE	reported	iL12Z5	2	TRUE	32072	7824	0.00392931	30.8563
M00054,tryptophan	colorectal cancer	45	rs1412972	T	G	T	G	0.0097	-0.031361	0.5006	0.533866	FALSE	FALSE	FALSE	TRNt3B	0.0642678	0.016949	TRUE	reported	0.002	1.628e-06	TRUE	reported	iL12Z5	2	TRUE	32072	7824	0.00299744	23.5165
M00054,tryptophan	colorectal cancer	46	rs1418942	A	C	A	C	-0.004	-0.00182793	0.5751	0.645115	FALSE	FALSE	FALSE	TRNt3B	0.916578	0.0174513	TRUE	reported	0.0009	7.128e-06	TRUE	reported	iL12Z5	2	TRUE	32072	7824	0.00251832	19.748
M00054,tryptophan	colorectal cancer	47	rs1501803	T	C	T	C	0.0042	0.0260109	0.4152	0.451424	FALSE	FALSE	FALSE	TRNt3B	0.15486	0.0182844	TRUE	reported	0.0009	4.567e-06	TRUE	reported	iL12Z5	2	TRUE	32072	7824	0.00277573	21.7722
M00054,tryptophan	colorectal cancer	48	rs1508513	C	G	C	G	0.0042	-0.0155428	0.6354	0.620028	FALSE	TRUE	FALSE	TRNt3B	0.376159	0.0175625	TRUE	reported	0.0009	2.363e-06	TRUE	reported	iL12Z5	2	TRUE	32072	7824	0.00277573	21.7722
M00054,tryptophan	colorectal cancer	49	rs1519309	T	C	T	C	-0.0044	-5.91244e-06	0.6544	0.642992	FALSE	FALSE	FALSE	TRNt3B	0.999733	0.0176563	TRUE	reported	0.0009	1.206e-06	TRUE	reported	iL12Z5	2	TRUE	32072	7824	0.00304556	23.8951
M00054,tryptophan	colorectal cancer	50	rs154246	T	C	T	C	-0.0049	-0.02238	0.6103	0.598209	FALSE	FALSE	FALSE	TRNt3B	0.200188	0.0174705	TRUE	reported	0.0009	6.698e-08	TRUE	reported	iL12Z5	2	TRUE	32072	7824	0.0037743	29.6344
M00054,tryptophan	colorectal cancer	51	rs1549225	T	C	T	C	0.0045	0.0249488	0.607	0.559245	FALSE	FALSE	FALSE	TRNt3B	0.147385	0.0172199	TRUE	reported	0.0009	6.057e-07	TRUE	reported	iL12Z5	2	TRUE	32072	7824	0.00318512	24.9936
M00054,tryptophan	colorectal cancer	52	rs1559063	C	G	C	G	0.0052	-0.00677594	0.6209	0.677309	FALSE	TRUE	FALSE	TRNt3B	0.702788	0.0177586	TRUE	reported	0.0009	7.818e-09	TRUE	reported	iL12Z5	2	TRUE	32072	7824	0.00424858	33.3742
M00054,tryptophan	colorectal cancer	53	rs1663501	A	G	A	G	-0.0047	-0.00403641	0.4634	0.484337	FALSE	FALSE	FALSE	TRNt3B	0.830318	0.0188359	TRUE	reported	0.0009	2.435e-07	TRUE	reported	iL12Z5	2	TRUE	32072	7824	0.00347353	27.2646
M00054,tryptophan	colorectal cancer	54	rs16823952	T	G	T	G	-0.0083	-0.0133623	0.9069	0.91538	FALSE	FALSE	FALSE	TRNt3B	0.639902	0.028562	TRUE	reported	0.0018	5.079e-06	TRUE	reported	iL12Z5	2	TRUE	32072	7824	0.00271021	21.2569
M00054,tryptophan	colorectal cancer	55	rs16836288	A	C	A	C	0.0131	0.0507209	0.044	0.0539195	FALSE	FALSE	FALSE	TRNt3B	0.199521	0.0395356	TRUE	reported	0.0029	5.601e-06	TRUE	reported	iL12Z5	2	TRUE	32072	7824	0.00260128	20.4003
M00054,tryptophan	colorectal cancer	56	rs1697901	A	G	A	G	0.0049	-0.0295405	0.3501	0.319787	FALSE	FALSE	FALSE	TRNt3B	0.102403	0.0180862	TRUE	reported	0.0009	6.309e-08	TRUE	reported	iL12Z5	2	TRUE	32072	7824	0.0037743	29.6344
M00054,tryptophan	colorectal cancer	57	rs17034862	C	G	C	G	-0.004	0.00489754	0.5175	0.567886	FALSE	TRUE	TRUE	TRNt3B	0.773566	0.0170223	TRUE	reported	0.0009	6.917e-06	TRUE	reported	iL12Z5	2	FALSE	32072	7824	0.00251832	19.748
M00054,tryptophan	colorectal cancer	58	rs17114354	A	G	A	G	0.0248	-0.0544067	0.9874	0.953993	FALSE	FALSE	FALSE	TRNt3B	0.391128	0.0634426	TRUE	reported	0.0053	3.515e-06	TRUE	reported	iL12Z5	2	TRUE	32072	7824	0.00279067	21.8897
M00054,tryptophan	colorectal cancer	59	rs17698249	A	C	A	C	-0.0041	0.000902326	0.5682	0.630073	FALSE	FALSE	FALSE	TRNt3B	0.958553	0.0173625	TRUE	reported	0.0009	5.503e-06	TRUE	reported	iL12Z5	2	TRUE	32072	7824	0.00264547	20.7478
M00054,tryptophan	colorectal cancer	60	rs17744500	T	C	T	C	-0.0041	-0.000368253	0.4582	0.45699	FALSE	FALSE	FALSE	TRNt3B	0.983908	0.018258	TRUE	reported	0.0009	4.157e-06	TRUE	reported	iL12Z5	2	TRUE	32072	7824	0.00264547	20.7478
M00054,tryptophan	colorectal cancer	61	rs1790398	T	C	T	C	0.0048	0.0194726	0.5227	0.51163	FALSE	FALSE	FALSE	TRNt3B	0.251571	0.0169838	TRUE	reported	0.0009	5.788e-08	TRUE	reported	iL12Z5	2	TRUE	32072	7824	0.00362237	28.4372
M00054,tryptophan	colorectal cancer	62	rs1871053	A	G	A	G	-0.0044	3.9052e-05	0.4514	0.445281	FALSE	FALSE	FALSE	TRNt3B	0.998169	0.0170204	TRUE	reported	0.0009	7.679e-07	TRUE	reported	iL12Z5	2	TRUE	32072	7824	0.00304556	23.8951
M00054,tryptophan	colorectal cancer	63	rs1929487	A	T	A	T	-0.0041	0.0192239	0.425	0.386538	FALSE	TRUE	TRUE	TRNt3B	0.264076	0.0172132	TRUE	reported	0.0009	4.868e-06	TRUE	reported	iL12Z5	2	FALSE	32072	7824	0.00264547	20.7478
M00054,tryptophan	colorectal cancer	64	rs1995960	A	G	A	G	-0.0047	-0.00791055	0.5949	0.601523	FALSE	FALSE	FALSE	TRNt3B	0.645949	0.0172194	TRUE	reported	0.0009	1.629e-07	TRUE	reported	iL12Z5	2	TRUE	32072	7824	0.00347353	27.2646
M00054,tryptophan	colorectal cancer	65	rs1997238	A	G	A	G	0.0045	0.0209358	0.5117	0.534074	FALSE	FALSE	FALSE	TRNt3B	0.221869	0.0171384	TRUE	reported	0.0009	6.07e-07	TRUE	reported	iL12Z5	2	TRUE	32072	7824	0.00318512	24.9936
M00054,tryptophan	colorectal cancer	66	rs201262	T	G	T	G	0.0047	0.00712492	0.5563	0.542164	FALSE	FALSE	FALSE	TRNt3B	0.677008	0.0171046	TRUE	reported	0.0009	1.359e-07	TRUE	reported	iL12Z5	2	TRUE	32072	7824	0.00347353	27.2646
M00054,tryptophan	colorectal cancer	67	rs2063601	A	C	A	C	-0.0107	0.0135794	0.2487	0.211967	FALSE	FALSE	FALSE	TRNt3B	0.497479	0.020015	TRUE	reported	0.0023	5.241e-06	TRUE	reported	iL12Z5	2	TRUE	32072	7824	0.00275857	21.6372
M00054,tryptophan	colorectal cancer	68	rs207938	A	G	A	G	-0.0043	-0.0411072	0.3963	0.454355	FALSE	FALSE	FALSE	TRNt3B	0.0170823	0.0172362	TRUE	reported	0.0009	1.316e-06	TRUE	reported	iL12Z5	2	TRUE	32072	7824	0.00290909	22.8213
M00054,tryptophan	colorectal cancer	69	rs2091289	A	G	A	G	0.0043	0.0153553	0.5943	0.667406	FALSE	FALSE	FALSE	TRNt3B	0.385128	0.0176805	TRUE	reported	0.0009	1.499e-06	TRUE	reported	iL12Z5	2	TRUE	32072	7824	0.00290909	22.8213
M00054,tryptophan	colorectal cancer	70	rs2111118	T	C	T	C	0.0051	-0.0562439	0.6207	0.602207	FALSE	FALSE	FALSE	TRNt3B	0.00126326	0.0174443	TRUE	reported	0.0009	1.212e-08	TRUE	reported	iL12Z5	2	TRUE	32072	7824	0.00408741	32.1029
M00054,tryptophan	colorectal cancer	71	rs2126498	T	G	T	G	-0.0042	0.000538423	0.6176	0.667851	FALSE	FALSE	FALSE	TRNt3B	0.97532	0.0174041	TRUE	reported	0.0009	2.837e-06	TRUE	reported	iL12Z5	2	TRUE	32072	7824	0.00277573	21.7722
M00054,tryptophan	colorectal cancer	72	rs2178260	T	C	T	C	0.0042	0.0114463	0.4251	0.427359	FALSE	FALSE	FALSE	TRNt3B	0.502408	0.0170661	TRUE	reported	0.0009	3.588e-06	TRUE	reported	iL12Z5	2	TRUE	32072	7824	0.00277573	21.7722
M00054,tryptophan	colorectal cancer	73	rs2216061	A	C	A	C	0.0043	-0.0025233	0.512	0.502249	FALSE	FALSE	FALSE	TRNt3B	0.882143	0.0170202	TRUE	reported	0.0009	2.211e-06	TRUE	reported	iL12Z5	2	TRUE	32072	7824	0.00290909	22.8213
M00054,tryptophan	colorectal cancer	74	rs2230532	T	C	T	C	0.005	0.00049242	0.349	0.432035	FALSE	FALSE	FALSE	TRNt3B	0.977684	0.0176033	TRUE	reported	0.001	5.733e-07	TRUE	reported	iL12Z5	2	TRUE	32072	7824	0.00318512	24.9936
M00054,tryptophan	colorectal cancer	75	rs2261659	C	G	C	G	-0.0043	0.0328573	0.44	0.377422	FALSE	TRUE	TRUE	TRNt3B	0.0595421	0.0174386	TRUE	reported	0.0009	1.63e-06	TRUE	reported	iL12Z5	2	FALSE	32072	7824	0.00290909	22.8213
M00054,tryptophan	colorectal cancer	76	rs2349729	A	G	A	G	-0.0041	0.0200186	0.5141	0.523192	FALSE	FALSE	FALSE	TRNt3B	0.239116	0.0170053	TRUE	reported	0.0009	6.448e-06	TRUE	reported	iL12Z5	2	TRUE	32072	7824	0.00264547	20.7478
M00054,tryptophan	colorectal cancer	77	rs2367059	A	T	A	T	-0.0046	-0.0100091	0.4697	0.452196	FALSE	TRUE	TRUE	TRNt3B	0.560043	0.0171749	TRUE	reported	0.0009	3.983e-07	TRUE	reported	iL12Z5	2	FALSE	32072	7824	0.00332778	26.1168
M00054,tryptophan	colorectal cancer	78	rs2383131	T	C	T	C	-0.0043	0.0245049	0.4403	0.50364	FALSE	FALSE	FALSE	TRNt3B	0.176102	0.0181135	TRUE	reported	0.0009	3.054e-06	TRUE	reported	iL12Z5	2	TRUE	32072	7824	0.00290909	22.8213
M00054,tryptophan	colorectal cancer	79	rs2432	T	C	T	C	0.0046	0.00851378	0.4713	0.522079	FALSE	FALSE	FALSE	TRNt3B	0.623669	0.0173518	TRUE	reported	0.0009	4.278e-07	TRUE	reported	iL12Z5	2	TRUE	32072	7824	0.00332778	26.1168
M00054,tryptophan	colorectal cancer	80	rs2484178	T	C	T	C	0.0043	-0.00672488	0.6063	0.597161	FALSE	FALSE	FALSE	TRNt3B	0.699868	0.0174447	TRUE	reported	0.0009	1.745e-06	TRUE	reported	iL12Z5	2	TRUE	32072	7824	0.00290909	22.8213
M00054,tryptophan	colorectal cancer	81	rs2505644	T	C	T	C	0.005	0.021327	0.558	0.578398	FALSE	FALSE	FALSE	TRNt3B	0.212105	0.0170917	TRUE	reported	0.001	5.733e-07	TRUE	reported	iL12Z5	2	TRUE	32072	7824	0.00318512	24.9936
M00054,tryptophan	colorectal cancer	82	rs2510595	A	G	A	G	-0.0045	-0.0237648	0.6113	0.574157	FALSE	FALSE	FALSE	TRNt3B	0.169739	0.0173081	TRUE	reported	0.0009	4.989e-07	TRUE	reported	iL12Z5	2	TRUE	32072	7824	0.00318512	24.9936
M00054,tryptophan	colorectal cancer	83	rs2520117	A	G	A	G	0.0045	-0.00529547	0.4545	0.454134	FALSE	FALSE	FALSE	TRNt3B	0.758106	0.0171948	TRUE	reported	0.0009	5.056e-07	TRUE	reported	iL12Z5	2	TRUE	32072	7824	0.00318512	24.9936
M00054,tryptophan	colorectal cancer	84	rs2580344	T	C	T	C	0.0044	0.0130567	0.6238	0.58303	FALSE	FALSE	FALSE	TRNt3B	0.451773	0.017352	TRUE	reported	0.0009	7.984e-07	TRUE	reported	iL12Z5	2	TRUE	32072	7824	0.00304556	23.8951
M00054,tryptophan	colorectal cancer	85	rs258763	A	T	A	T	-0.0042	-0.0359868	0.5564	0.50707	FALSE	TRUE	TRUE	TRNt3B	0.0358145	0.0171445	TRUE	reported	0.0009	2.282e-06	TRUE	reported	iL12Z5	2	FALSE	32072	7824	0.00277573	21.7722
M00054,tryptophan	colorectal cancer	86	rs2604365	T	G	T	G	0.0044	-0.0263582	0.6371	0.658352	FALSE	FALSE	FALSE	TRNt3B	0.135501	0.0176574	TRUE	reported	0.0009	1.452e-06	TRUE	reported	iL12Z5	2	TRUE	32072	7824	0.00304556	23.8951
M00054,tryptophan	colorectal cancer	87	rs2658761	T	C	T	C	-0.0048	-0.015932	0.4343	0.39748	FALSE	FALSE	FALSE	TRNt3B	0.352721	0.0171437	TRUE	reported	0.0009	6.749e-08	TRUE	reported	iL12Z5	2	TRUE	32072	7824	0.00362237	28.4372
M00054,tryptophan	colorectal cancer	88	rs2662269	A	C	A	C	0.0045	-0.00625762	0.417	0.367319	FALSE	FALSE	FALSE	TRNt3B	0.718936	0.017388	TRUE	reported	0.0009	7.116e-07	TRUE	reported	iL12Z5	2	TRUE	32072	7824	0.00318512	24.9936
M00054,tryptophan	colorectal cancer	89	rs2688858	T	C	T	C	0.0043	-0.00459006	0.5742	0.572396	FALSE	FALSE	FALSE	TRNt3B	0.791113	0.0173298	TRUE	reported	0.0009	2.837e-06	TRUE	reported	iL12Z5	2	TRUE	32072	7824	0.00290909	22.8213
M00054,tryptophan	colorectal cancer	90	rs2717586	A	G	A	G	0.0043	-0.0337701	0.3962	0.348049	FALSE	FALSE	FALSE	TRNt3B	0.0537867	0.0175106	TRUE	reported	0.0009	2.314e-06	TRUE	reported	iL12Z5	2	TRUE	32072	7824	0.00290909	22.8213
M00054,tryptophan	colorectal cancer	91	rs2722407	A	G	A	G	0.0041	-0.00848675	0.587	0.551957	FALSE	FALSE	FALSE	TRNt3B	0.623563	0.0172914	TRUE	reported	0.0009	6.472e-06	TRUE	reported	iL12Z5	2	TRUE	32072	7824	0.00264547	20.7478
M00054,tryptophan	colorectal cancer	92	rs2769419	A	G	A	G	0.004	0.0110235	0.4777	0.420865	FALSE	FALSE	FALSE	TRNt3B	0.515916	0.0169683	TRUE	reported	0.0009	6.163e-06	TRUE	reported	iL12Z5	2	TRUE	32072	7824	0.00251832	19.748
M00054,tryptophan	colorectal cancer	93	rs2798184	T	C	T	C	-0.0049	-0.00537845	0.4314	0.449489	FALSE	FALSE	FALSE	TRNt3B	0.755483	0.0172708	TRUE	reported	0.0009	6.371e-08	TRUE	reported	iL12Z5	2	TRUE	32072	7824	0.0037743	29.6344
M00054,tryptophan	colorectal cancer	94	rs2813760	A	G	A	G	0.0044	-0.00195271	0.5775	0.544383	FALSE	FALSE	FALSE	TRNt3B	0.910454	0.0173626	TRUE	reported	0.0009	1.187e-06	TRUE	reported	iL12Z5	2	TRUE	32072	7824	0.00304556	23.8951
M00054,tryptophan	colorectal cancer	95	rs2834164	A	C	A	C	-0.0045	0.0227557	0.5041	0.499135	FALSE	FALSE	FALSE	TRNt3B	0.18008	0.0169754	TRUE	reported	0.0009	4.761e-07	TRUE	reported	iL12Z5	2	TRUE	32072	7824	0.00318512	24.9936
M00054,tryptophan	colorectal cancer	96	rs284191	A	G	A	G	-0.006	0.0108671	0.615	0.65247	FALSE	FALSE	FALSE	TRNt3B	0.534834	0.0175094	TRUE	reported	0.001	1.973e-09	TRUE	reported	iL12Z5	2	TRUE	32072	7824	0.00458015	35.9908
M00054,tryptophan	colorectal cancer	97	rs2868072	A	G	A	G	0.004	-0.00537004	0.4829	0.522932	FALSE	FALSE	FALSE	TRNt3B	0.752845	0.0170537	TRUE	reported	0.0009	9.036e-06	TRUE	reported	iL12Z5	2	TRUE	32072	7824	0.00251832	19.748
M00054,tryptophan	colorectal cancer	98	rs295142	A	G	A	G	-0.0048	0.0192127	0.5909	0.636847	FALSE	FALSE	FALSE	TRNt3B	0.267056	0.0173108	TRUE	reported	0.0009	1.538e-07	TRUE	reported	iL12Z5	2	TRUE	32072	7824	0.00362237	28.4372
M00054,tryptophan	colorectal cancer	99	rs2966079	T	C	T	C	-0.0042	-0.00939046	0.5425	0.589231	FALSE	FALSE	FALSE	TRNt3B	0.583099	0.0171089	TRUE	reported	0.0009	2.525e-06	TRUE	reported	iL12Z5	2	TRUE	32072	7824	0.00277573	21.7722
M00054,tryptophan	colorectal cancer	100	rs2970335	A	C	A	C	0.0044	0.00624551	0.4039	0.386564	FALSE	FALSE	FALSE	TRNt3B	0.721628	0.0175296	TRUE	reported	0.0009	1.023e-06	TRUE	reported	iL12Z5	2	TRUE	32072	7824	0.00304556	23.8951
M00054,tryptophan	colorectal cancer	101	rs2977272	T	C	T	C	0.005	0.0139782	0.341	0.315688	FALSE	FALSE	FALSE	TRNt3B	0.48973	0.0202367	TRUE	reported	0.001	5.733e-07	TRUE	reported	iL12Z5	2	TRUE	32072	7824	0.00318512	24.9936
M00054,tryptophan	colorectal cancer	102	rs33980	C	G	C	G	-0.0077	0.0220871	0.9071	0.833838	FALSE	TRUE	FALSE	TRNt3B	0.424739	0.0276702	TRUE	reported	0.0017	9.108e-06	TRUE	reported	iL12Z5	2	TRUE	32072	7824	0.00261528	20.5103
M00054,tryptophan	colorectal cancer	103	rs341973	T	C	T	C	0.005	0.0149041	0.493	0.463821	FALSE	FALSE	FALSE	TRNt3B	0.391336	0.0173871	TRUE	reported	0.001	5.733e-07	TRUE	reported	iL12Z5	2	TRUE	32072	7824	0.00318512	24.9936
M00054,tryptophan	colorectal cancer	104	rs3742929	T	C	T	C	-0.0044	0.00258554	0.512	0.566204	FALSE	FALSE	FALSE	TRNt3B	0.878957	0.0169776	TRUE	reported	0.0009	1.01e-06	TRUE	reported	iL12Z5	2	TRUE	32072	7824	0.00304556	23.8951
M00054,tryptophan	colorectal cancer	105	rs3751181	A	G	A	G	0.0041	0.0113702	0.6085	0.572333	FALSE	FALSE	FALSE	TRNt3B	0.510052	0.01726	TRUE	reported	0.0009	5.185e-06	TRUE	reported	iL12Z5	2	TRUE	32072	7824	0.00264547	20.7478
M00054,tryptophan	colorectal cancer	106	rs3772343	A	C	A	C	0.028	0.0038556	0.987	0.963457	FALSE	FALSE	FALSE	TRNt3B	0.938882	0.0502847	TRUE	reported	0.006	3.061e-06	TRUE	reported	iL12Z5	2	TRUE	32072	7824	0.00277573	21.7722
M00054,tryptophan	colorectal cancer	107	rs3773729	T	C	T	C	0.004	0.00261623	0.6291	0.667163	FALSE	FALSE	FALSE	TRNt3B	0.883224	0.0178117	TRUE	reported	0.0009	8.571e-06	TRUE	reported	iL12Z5	2	TRUE	32072	7824	0.00251832	19.748
M00054,tryptophan	colorectal cancer	108	rs3780494	T	C	T	C	-0.023	-0.00190261	0.9855	0.972738	FALSE	FALSE	FALSE	TRNt3B	0.973663	0.0576288	TRUE	reported	0.0051	7.022e-06	TRUE	reported	iL12Z5	2	TRUE	32072	7824	0.00259274	20.3331
M00054,tryptophan	colorectal cancer	109	rs38271	A	G	A	G	-0.0051	0.0127667	0.5925	0.486527	FALSE	FALSE	FALSE	TRNt3B	0.457228	0.0171729	TRUE	reported	0.0009	1.185e-08	TRUE	reported	iL12Z5	2	TRUE	32072	7824	0.00408741	32.1029
M00054,tryptophan	colorectal cancer	110	rs3851229	T	C	T	C	0.0045	-0.00858145	0.43	0.46696	FALSE	FALSE	FALSE	TRNt3B	0.616644	0.0171419	TRUE	reported	0.0009	4.497e-07	TRUE	reported	iL12Z5	2	TRUE	32072	7824	0.00318512	24.9936
M00054,tryptophan	colorectal cancer	111	rs3927971	T	C	T	C	0.0042	-0.00984081	0.5178	0.508531	FALSE	FALSE	FALSE	TRNt3B	0.621765	0.0199469	TRUE	reported	0.0009	8.977e-06	TRUE	reported	iL12Z5	2	TRUE	32072	7824	0.00277573	21.7722
M00054,tryptophan	colorectal cancer	112	rs4063769	T	C	T	C	-0.0043	-0.0267086	0.5301	0.51062	FALSE	FALSE	FALSE	TRNt3B	0.116826	0.017031	TRUE	reported	0.0009	1.297e-06	TRUE	reported	iL12Z5	2	TRUE	32072	7824	0.00290909	22.8213
M00054,tryptophan	colorectal cancer	113	rs4144737	A	G	A	G	0.004	0.0146656	0.5818	0.568417	FALSE	FALSE	FALSE	TRNt3B	0.394055	0.0172073	TRUE	reported	0.0009	9.859e-06	TRUE	reported	iL12Z5	2	TRUE	32072	7824	0.00251832	19.748
M00054,tryptophan	colorectal cancer	114	rs42162	T	C	T	C	0.004	-0.00539478	0.5492	0.539315	FALSE	FALSE	FALSE	TRNt3B	0.752311	0.0170941	TRUE	reported	0.0009	8.217e-06	TRUE	reported	iL12Z5	2	TRUE	32072	7824	0.00251832	19.748
M00054,tryptophan	colorectal cancer	115	rs428185	T	C	T	C	-0.0045	-0.000894311	0.5851	0.535285	FALSE	FALSE	FALSE	TRNt3B	0.958219	0.0170708	TRUE	reported	0.0009	6.254e-07	TRUE	reported	iL12Z5	2	TRUE	32072	7824	0.00318512	24.9936
M00054,tryptophan	colorectal cancer	116	rs4306882	T	G	T	G	-0.0057	0.0116556	0.6153	0.656726	FALSE	FALSE	FALSE	TRNt3B	0.508897	0.0176452	TRUE	reported	0.0009	2.52e-10	TRUE	reported	iL12Z5	2	TRUE	32072	7824	0.00510053	40.1009
M00054,tryptophan	colorectal cancer	117	rs430727	T	C	T	C	0.0041	-0.0137679	0.4628	0.49707	FALSE	FALSE	FALSE	TRNt3B	0.419811	0.0170659	TRUE	reported	0.0009	5.128e-06	TRUE	reported	iL12Z5	2	TRUE	32072	7824	0.00264547	20.7478
M00054,tryptophan	colorectal cancer	118	rs4356783	C	G	C	G	-0.0041	0.0101138	0.5863	0.518885	FALSE	TRUE	TRUE	TRNt3B	0.555588	0.0171593	TRUE	reported	0.0009	6.746e-06	TRUE	reported	iL12Z5	2	FALSE	32072	7824	0.00264547	20.7478
M00054,tryptophan	colorectal cancer	119	rs4611118	A	G	A	G	-0.0044	0.00490257	0.609	0.637092	FALSE	FALSE	FALSE	TRNt3B	0.777261	0.0173303	TRUE	reported	0.0009	9.406e-07	TRUE	reported	iL12Z5	2	TRUE	32072	7824	0.00304556	23.8951
M00054,tryptophan	colorectal cancer	120	rs4615256	A	G	A	G	0.0049	-0.00825087	0.5327	0.503486	FALSE	FALSE	FALSE	TRNt3B	0.627529	0.0170048	TRUE	reported	0.0009	4.988e-08	TRUE	reported	iL12Z5	2	TRUE	32072	7824	0.0037743	29.6344
M00054,tryptophan	colorectal cancer	121	rs4684599	T	C	T	C	-0.0042	0.0157756	0.6319	0.625754	FALSE	FALSE	FALSE	TRNt3B	0.368678	0.0175489	TRUE	reported	0.0009	2.889e-06	TRUE	reported	iL12Z5	2	TRUE	32072	7824	0.00277573	21.7722
M00054,tryptophan	colorectal cancer	122	rs4686980	T	C	T	C	0.005	-0.0112211	0.361	0.378621	FALSE	FALSE	FALSE	TRNt3B	0.582802	0.020428	TRUE	reported	0.001	5.733e-07	TRUE	reported	iL12Z5	2	TRUE	32072	7824	0.00318512	24.9936
M00054,tryptophan	colorectal cancer	123	rs4695138	A	T	A	T	0.0052	0.0126231	0.5352	0.599459	FALSE	TRUE	TRUE	TRNt3B	0.460712	0.017112	TRUE	reported	0.0009	7.996e-09	TRUE	reported	iL12Z5	2	FALSE	32072	7824	0.00424858	33.3742
M00054,tryptophan	colorectal cancer	124	rs4695289	A	G	A	G	-0.0045	0.00284205	0.3489	0.372786	FALSE	FALSE	FALSE	TRNt3B	0.874581	0.0180056	TRUE	reported	0.0009	7.948e-07	TRUE	reported	iL12Z5	2	TRUE	32072	7824	0.00318512	24.9936
M00054,tryptophan	colorectal cancer	125	rs4702007	A	G	A	G	-0.0041	0.0100754	0.3929	0.373037	FALSE	FALSE	FALSE	TRNt3B	0.559765	0.0172763	TRUE	reported	0.0009	6.109e-06	TRUE	reported	iL12Z5	2	TRUE	32072	7824	0.00264547	20.7478
M00054,tryptophan	colorectal cancer	126	rs4751282	T	C	T	C	0.0045	0.0201466	0.5421	0.493722	FALSE	FALSE	FALSE	TRNt3B	0.245102	0.017333	TRUE	reported	0.0009	7.405e-07	TRUE	reported	iL12Z5	2	TRUE	32072	7824	0.00318512	24.9936
M00054,tryptophan	colorectal cancer	127	rs4755291	A	G	A	G	-0.0041	-0.00671643	0.4644	0.550076	FALSE	FALSE	FALSE	TRNt3B	0.693522	0.0170433	TRUE	reported	0.0009	5.253e-06	TRUE	reported	iL12Z5	2	TRUE	32072	7824	0.00264547	20.7478
M00054,tryptophan	colorectal cancer	128	rs4849291	C	G	C	G	0.0041	0.0305556	0.6092	0.548695	FALSE	TRUE	TRUE	TRNt3B	0.0809728	0.0175097	TRUE	reported	0.0009	5.933e-06	TRUE	reported	iL12Z5	2	FALSE	32072	7824	0.00264547	20.7478
M00054,tryptophan	colorectal cancer	129	rs4870304	A	G	A	G	0.0041	0.0428354	0.5823	0.600221	FALSE	FALSE	FALSE	TRNt3B	0.0149147	0.0175955	TRUE	reported	0.0009	8.313e-06	TRUE	reported	iL12Z5	2	TRUE	32072	7824	0.00264547	20.7478
M00054,tryptophan	colorectal cancer	130	rs4880888	A	G	A	G	-0.0046	-0.00982605	0.4785	0.440016	FALSE	FALSE	FALSE	TRNt3B	0.565111	0.0170808	TRUE	reported	0.0009	3.243e-07	TRUE	reported	iL12Z5	2	TRUE	32072	7824	0.00332778	26.1168
M00054,tryptophan	colorectal cancer	131	rs4926571	T	C	T	C	-0.0048	0.00633069	0.5231	0.462143	FALSE	FALSE	FALSE	TRNt3B	0.710882	0.017079	TRUE	reported	0.0009	9.025e-08	TRUE	reported	iL12Z5	2	TRUE	32072	7824	0.00362237	28.4372
M00054,tryptophan	colorectal cancer	132	rs4958379	A	G	A	G	-0.005	-0.0331422	0.433	0.4118	FALSE	FALSE	FALSE	TRNt3B	0.0533148	0.0171511	TRUE	reported	0.0009	2.176e-08	TRUE	reported	iL12Z5	2	TRUE	32072	7824	0.00392931	30.8563
M00054,tryptophan	colorectal cancer	133	rs4972588	A	G	A	G	-0.0046	-0.0086235	0.5138	0.483527	FALSE	FALSE	FALSE	TRNt3B	0.612181	0.0170101	TRUE	reported	0.0009	3.744e-07	TRUE	reported	iL12Z5	2	TRUE	32072	7824	0.00332778	26.1168
M00054,tryptophan	colorectal cancer	134	rs4973952	C	G	C	G	-0.0041	-0.0415755	0.415	0.377239	FALSE	TRUE	FALSE	TRNt3B	0.0162097	0.0172932	TRUE	reported	0.0009	6.47e-06	TRUE	reported	iL12Z5	2	TRUE	32072	7824	0.00264547	20.7478
M00054,tryptophan	colorectal cancer	135	rs4989308	A	G	A	G	-0.0045	-0.0112286	0.3746	0.368458	FALSE	FALSE	FALSE	TRNt3B	0.567402	0.0196345	TRUE	reported	0.0009	8.432e-07	TRUE	reported	iL12Z5	2	TRUE	32072	7824	0.00318512	24.9936
M00054,tryptophan	colorectal cancer	136	rs502654	T	C	T	C	-0.0046	0.00168555	0.559	0.499404	FALSE	FALSE	FALSE	TRNt3B	0.921814	0.0171735	TRUE	reported	0.0009	2.597e-07	TRUE	reported	iL12Z5	2	TRUE	32072	7824	0.00332778	26.1168
M00054,tryptophan	colorectal cancer	137	rs575257	A	G	A	G	-0.0042	-0.00385647	0.6005	0.527978	FALSE	FALSE	FALSE	TRNt3B	0.822898	0.0172303	TRUE	reported	0.0009	3.511e-06	TRUE	reported	iL12Z5	2	TRUE	32072	7824	0.00277573	21.7722
M00054,tryptophan	colorectal cancer	138	rs5997110	T	C	T	C	-0.005	-0.0255098	0.523	0.478935	FALSE	FALSE	FALSE	TRNt3B	0.13379	0.0170142	TRUE	reported	0.001	5.733e-07	TRUE	reported	iL12Z5	2	TRUE	32072	7824	0.00318512	24.9936
M00054,tryptophan	colorectal cancer	139	rs6001129	T	C	T	C	-0.009	0.00386185	0.134	0.120572	FALSE	FALSE	FALSE	TRNt3B	0.878354	0.0252316	TRUE	reported	0.002	6.795e-06	TRUE	reported	iL12Z5	2	TRUE	32072	7824	0.00258151	20.2448
M00054,tryptophan	colorectal cancer	140	rs603446	T	C	T	C	0.0051	-0.0161305	0.4448	0.393222	FALSE	FALSE	FALSE	TRNt3B	0.351132	0.0173001	TRUE	reported	0.0009	1.383e-08	TRUE	reported	iL12Z5	2	TRUE	32072	7824	0.00408741	32.1029
M00054,tryptophan	colorectal cancer	141	rs6077611	T	G	T	G	-0.0041	-0.0125074	0.4794	0.453936	FALSE	FALSE	FALSE	TRNt3B	0.469071	0.0172756	TRUE	reported	0.0009	5.321e-06	TRUE	reported	iL12Z5	2	TRUE	32072	7824	0.00264547	20.7478
M00054,tryptophan	colorectal cancer	142	rs6110544	T	C	T	C	0.004	0.0290947	0.4394	0.534766	FALSE	FALSE	FALSE	TRNt3B	0.0984811	0.017609	TRUE	reported	0.0009	7.011e-06	TRUE	reported	iL12Z5	2	TRUE	32072	7824	0.00251832	19.748
M00054,tryptophan	colorectal cancer	143	rs6130271	T	C	T	C	-0.004	-0.0124797	0.5352	0.514641	FALSE	FALSE	FALSE	TRNt3B	0.46341	0.0170198	TRUE	reported	0.0009	7.398e-06	TRUE	reported	iL12Z5	2	TRUE	32072	7824	0.00251832	19.748
M00054,tryptophan	colorectal cancer	144	rs6435723	T	C	T	C	-0.008	-0.00784369	0.8977	0.835949	FALSE	FALSE	FALSE	TRNt3B	0.777303	0.0277323	TRUE	reported	0.0018	6.907e-06	TRUE	reported	iL12Z5	2	TRUE	32072	7824	0.00251832	19.748
M00054,tryptophan	colorectal cancer	145	rs6454864	T	C	T	C	0.004	-0.00108729	0.3705	0.416253	FALSE	FALSE	FALSE	TRNt3B	0.950198	0.0174085	TRUE	reported	0.0009	8.872e-06	TRUE	reported	iL12Z5	2	TRUE	32072	7824	0.00251832	19.748
M00054,tryptophan	colorectal cancer	146	rs6480970	A	G	A	G	-0.0049	-0.0141322	0.6159	0.614731	FALSE	FALSE	FALSE	TRNt3B	0.418537	0.0174695	TRUE	reported	0.0009	4.287e-08	TRUE	reported	iL12Z5	2	TRUE	32072	7824	0.0037743	29.6344
M00054,tryptophan	colorectal cancer	147	rs6517254	T	C	T	C	-0.0042	-0.00117709	0.3971	0.350475	FALSE	FALSE	FALSE	TRNt3B	0.946362	0.0174965	TRUE	reported	0.0009	3.119e-06	TRUE	reported	iL12Z5	2	TRUE	32072	7824	0.00277573	21.7722
M00054,tryptophan	colorectal cancer	148	rs6534667	C	G	C	G	-0.0043	0.00777265	0.4186	0.393652	FALSE	TRUE	FALSE	TRNt3B	0.651862	0.0172275	TRUE	reported	0.0009	1.491e-06	TRUE	reported	iL12Z5	2	TRUE	32072	7824	0.00290909	22.8213
M00054,tryptophan	colorectal cancer	149	rs6537156	T	C	T	C	0.004	-0.013041	0.4485	0.458363	FALSE	FALSE	FALSE	TRNt3B	0.443297	0.0170106	TRUE	reported	0.0009	8.091e-06	TRUE	reported	iL12Z5	2	TRUE	32072	7824	0.00251832	19.748
M00054,tryptophan	colorectal cancer	150	rs6586235	A	C	A	C	0.0043	-0.00731626	0.4598	0.476835	FALSE	FALSE	FALSE	TRNt3B	0.668253	0.0170723	TRUE	reported	0.0009	1.622e-06	TRUE	reported	iL12Z5	2	TRUE	32072	7824	0.00290909	22.8213
M00054,tryptophan	colorectal cancer	151	rs6685230	T	C	T	C	-0.0042	-0.00601427	0.3976	0.383706	FALSE	FALSE	FALSE	TRNt3B	0.746176	0.0185806	TRUE	reported	0.0009	7.78e-06	TRUE	reported	iL12Z5	2	TRUE	32072	7824	0.00277573	21.7722
M00054,tryptophan	colorectal cancer	152	rs6730726	A	G	A	G	-0.004	-0.0083295	0.5312	0.535551	FALSE	FALSE	FALSE	TRNt3B	0.624142	0.0169994	TRUE	reported	0.0009	7.167e-06	TRUE	reported	iL12Z5	2	TRUE	32072	7824	0.00251832	19.748
M00054,tryptophan	colorectal cancer	153	rs6747650	A	G	A	G	-0.0041	-0.0255027	0.5825	0.614575	FALSE	FALSE	FALSE	TRNt3B	0.143555	0.0174356	TRUE	reported	0.0009	4.362e-06	TRUE	reported	iL12Z5	2	TRUE	32072	7824	0.00264547	20.7478
M00054,tryptophan	colorectal cancer	154	rs6759991	T	G	T	G	0.0076	-0.0169135	0.8623	0.800179	FALSE	FALSE	FALSE	TRNt3B	0.461843	0.022986	TRUE	reported	0.0016	2.521e-06	TRUE	reported	iL12Z5	2	TRUE	32072	7824	0.00287546	22.5567
M00054,tryptophan	colorectal cancer	155	rs6819555	A	G	A	G	-0.0043	0.0208163	0.5862	0.595067	FALSE	FALSE	FALSE	TRNt3B	0.223983	0.0171186	TRUE	reported	0.0009	3.693e-06	TRUE	reported	iL12Z5	2	TRUE	32072	7824	0.00290909	22.8213
M00054,tryptophan	colorectal cancer	156	rs682359	T	G	T	G	0.0044	0.00601509	0.5812	0.588428	FALSE	FALSE	FALSE	TRNt3B	0.727957	0.0172925	TRUE	reported	0.0009	6.54e-07	TRUE	reported	iL12Z5	2	TRUE	32072	7824	0.00304556	23.8951
M00054,tryptophan	colorectal cancer	157	rs6826247	T	C	T	C	0.0048	0.00636412	0.5071	0.470481	FALSE	FALSE	FALSE	TRNt3B	0.707557	0.0169647	TRUE	reported	0.0009	8.797e-08	TRUE	reported	iL12Z5	2	TRUE	32072	7824	0.00362237	28.4372
M00054,tryptophan	colorectal cancer	158	rs688627	T	C	T	C	0.0042	-0.00354638	0.5878	0.586035	FALSE	FALSE	FALSE	TRNt3B	0.838114	0.0173582	TRUE	reported	0.0009	3.615e-06	TRUE	reported	iL12Z5	2	TRUE	32072	7824	0.00277573	21.7722
M00054,tryptophan	colorectal cancer	159	rs6901004	C	G	C	G	-0.0061	0.00702225	0.5742	0.578258	FALSE	TRUE	TRUE	TRNt3B	0.685028	0.0173127	TRUE	reported	0.0009	1.078e-11	TRUE	reported	iL12Z5	2	FALSE	32072	7824	0.00583718	45.9265
M00054,tryptophan	colorectal cancer	160	rs6910731	A	G	A	G	0.0041	0.013912	0.4497	0.483134	FALSE	FALSE	FALSE	TRNt3B	0.41485	0.0170619	TRUE	reported	0.0009	6.679e-06	TRUE	reported	iL12Z5	2	TRUE	32072	7824	0.00264547	20.7478
M00054,tryptophan	colorectal cancer	161	rs6935961	A	G	A	G	-0.0056	0.00737987	0.5578	0.55273	FALSE	FALSE	FALSE	TRNt3B	0.665275	0.0170577	TRUE	reported	0.0009	3.753e-10	TRUE	reported	iL12Z5	2	TRUE	32072	7824	0.004924	38.7062
M00054,tryptophan	colorectal cancer	162	rs6947698	C	G	C	G	-0.004	-0.00110349	0.4558	0.470613	FALSE	TRUE	TRUE	TRNt3B	0.948887	0.017214	TRUE	reported	0.0009	8.341e-06	TRUE	reported	iL12Z5	2	FALSE	32072	7824	0.00251832	19.748
M00054,tryptophan	colorectal cancer	163	rs699856	T	C	T	C	0.004	0.0118271	0.3661	0.398934	FALSE	FALSE	FALSE	TRNt3B	0.50727	0.0178362	TRUE	reported	0.0009	8.012e-06	TRUE	reported	iL12Z5	2	TRUE	32072	7824	0.00251832	19.748
M00054,tryptophan	colorectal cancer	164	rs7006068	T	C	T	C	0.0045	0.00171315	0.6264	0.615138	FALSE	FALSE	FALSE	TRNt3B	0.922994	0.017723	TRUE	reported	0.0009	4.801e-07	TRUE	reported	iL12Z5	2	TRUE	32072	7824	0.00318512	24.9936
M00054,tryptophan	colorectal cancer	165	rs7009696	T	C	T	C	0.0041	-0.0298292	0.6243	0.673478	FALSE	FALSE	FALSE	TRNt3B	0.0871513	0.0174376	TRUE	reported	0.0009	6.166e-06	TRUE	reported	iL12Z5	2	TRUE	32072	7824	0.00264547	20.7478
M00054,tryptophan	colorectal cancer	166	rs710580	A	C	A	C	-0.005	0.00272195	0.3566	0.33323	FALSE	FALSE	FALSE	TRNt3B	0.876984	0.0175844	TRUE	reported	0.0009	3.574e-08	TRUE	reported	iL12Z5	2	TRUE	32072	7824	0.00392931	30.8563
M00054,tryptophan	colorectal cancer	167	rs7109477	A	G	A	G	-0.0047	0.0238522	0.4588	0.452558	FALSE	FALSE	FALSE	TRNt3B	0.16184	0.0170506	TRUE	reported	0.0009	1.887e-07	TRUE	reported	iL12Z5	2	TRUE	32072	7824	0.00347353	27.2646
M00054,tryptophan	colorectal cancer	168	rs719564	A	G	A	G	0.0044	0.00109218	0.6101	0.662739	FALSE	FALSE	FALSE	TRNt3B	0.949788	0.0173437	TRUE	reported	0.0009	1.276e-06	TRUE	reported	iL12Z5	2	TRUE	32072	7824	0.00304556	23.8951
M00054,tryptophan	colorectal cancer	169	rs7198470	T	C	T	C	0.004	0.000189837	0.6081	0.648902	FALSE	FALSE	FALSE	TRNt3B	0.991331	0.0174713	TRUE	reported	0.0009	9.003e-06	TRUE	reported	iL12Z5	2	TRUE	32072	7824	0.00251832	19.748
M00054,tryptophan	colorectal cancer	170	rs7230740	A	C	A	C	0.0044	0.0572262	0.6655	0.625048	FALSE	FALSE	FALSE	TRNt3B	0.00322654	0.0194297	TRUE	reported	0.0009	1.559e-06	TRUE	reported	iL12Z5	2	TRUE	32072	7824	0.00304556	23.8951
M00054,tryptophan	colorectal cancer	171	rs7246393	A	G	A	G	0.0043	0.00659588	0.5222	0.491799	FALSE	FALSE	FALSE	TRNt3B	0.698132	0.0170066	TRUE	reported	0.0009	1.554e-06	TRUE	reported	iL12Z5	2	TRUE	32072	7824	0.00290909	22.8213
M00054,tryptophan	colorectal cancer	172	rs7463805	T	C	T	C	-0.0053	-0.0214648	0.5213	0.519318	FALSE	FALSE	FALSE	TRNt3B	0.206357	0.0169864	TRUE	reported	0.0009	4.596e-09	TRUE	reported	iL12Z5	2	TRUE	32072	7824	0.00441283	34.6701
M00054,tryptophan	colorectal cancer	173	rs7505177	T	G	T	G	-0.0043	-0.00628019	0.4132	0.440185	FALSE	FALSE	FALSE	TRNt3B	0.714803	0.0171866	TRUE	reported	0.0009	5.859e-06	TRUE	reported	iL12Z5	2	TRUE	32072	7824	0.00290909	22.8213
M00054,tryptophan	colorectal cancer	174	rs7584842	T	C	T	C	-0.005	0.0075995	0.5377	0.566131	FALSE	FALSE	FALSE	TRNt3B	0.660136	0.0172824	TRUE	reported	0.0009	4.15e-08	TRUE	reported	iL12Z5	2	TRUE	32072	7824	0.00392931	30.8563
M00054,tryptophan	colorectal cancer	175	rs7594598	A	C	A	C	0.004	-0.0229435	0.4257	0.449741	FALSE	FALSE	FALSE	TRNt3B	0.186586	0.0173716	TRUE	reported	0.0009	9.497e-06	TRUE	reported	iL12Z5	2	TRUE	32072	7824	0.00251832	19.748
M00054,tryptophan	colorectal cancer	176	rs7638383	A	G	A	G	0.0047	0.0149965	0.3984	0.355264	FALSE	FALSE	FALSE	TRNt3B	0.384729	0.0172529	TRUE	reported	0.0009	1.641e-07	TRUE	reported	iL12Z5	2	TRUE	32072	7824	0.00347353	27.2646
M00054,tryptophan	colorectal cancer	177	rs7810390	A	G	A	G	-0.0045	0.00203099	0.5928	0.538799	FALSE	FALSE	FALSE	TRNt3B	0.906684	0.017326	TRUE	reported	0.0009	5.611e-07	TRUE	reported	iL12Z5	2	TRUE	32072	7824	0.00318512	24.9936
M00054,tryptophan	colorectal cancer	178	rs7843149	T	C	T	C	-0.0041	-0.0150183	0.3896	0.412658	FALSE	FALSE	FALSE	TRNt3B	0.385289	0.0172983	TRUE	reported	0.0009	6.554e-06	TRUE	reported	iL12Z5	2	TRUE	32072	7824	0.00264547	20.7478
M00054,tryptophan	colorectal cancer	179	rs8006663	A	G	A	G	-0.0046	0.00303901	0.4556	0.439369	FALSE	FALSE	FALSE	TRNt3B	0.857927	0.0169764	TRUE	reported	0.0009	3.016e-07	TRUE	reported	iL12Z5	2	TRUE	32072	7824	0.00332778	26.1168
M00054,tryptophan	colorectal cancer	180	rs8021242	T	C	T	C	0.0049	-0.0121388	0.5899	0.600861	FALSE	FALSE	FALSE	TRNt3B	0.486764	0.0174543	TRUE	reported	0.0009	5.183e-08	TRUE	reported	iL12Z5	2	TRUE	32072	7824	0.0037743	29.6344
M00054,tryptophan	colorectal cancer	181	rs8046426	A	T	A	T	0.004	-0.059389	0.3703	0.395346	FALSE	TRUE	FALSE	TRNt3B	0.000706709	0.0175346	TRUE	reported	0.0009	8.082e-06	TRUE	reported	iL12Z5	2	TRUE	32072	7824	0.00251832	19.748
M00054,tryptophan	colorectal cancer	182	rs8088963	A	G	A	G	0.0044	-0.00539753	0.6387	0.582971	FALSE	FALSE	FALSE	TRNt3B	0.773174	0.0187268	TRUE	reported	0.0009	8.287e-07	TRUE	reported	iL12Z5	2	TRUE	32072	7824	0.00304556	23.8951
M00054,tryptophan	colorectal cancer	183	rs8110890	T	G	T	G	0.0045	0.00752293	0.4741	0.475324	FALSE	FALSE	FALSE	TRNt3B	0.657281	0.0169561	TRUE	reported	0.0009	7.505e-07	TRUE	reported	iL12Z5	2	TRUE	32072	7824	0.00318512	24.9936
M00054,tryptophan	colorectal cancer	184	rs860916	A	G	A	G	-0.0047	-0.00926389	0.4232	0.461608	FALSE	FALSE	FALSE	TRNt3B	0.590655	0.0172228	TRUE	reported	0.0009	1.512e-07	TRUE	reported	iL12Z5	2	TRUE	32072	7824	0.00347353	27.2646
M00054,tryptophan	colorectal cancer	185	rs875184	T	C	T	C	-0.0041	0.00848025	0.403	0.346287	FALSE	FALSE	FALSE	TRNt3B	0.625888	0.0173946	TRUE	reported	0.0009	5.689e-06	TRUE	reported	iL12Z5	2	TRUE	32072	7824	0.00264547	20.7478
M00054,tryptophan	colorectal cancer	186	rs875283	A	G	A	G	-0.0043	0.0151195	0.4896	0.502082	FALSE	FALSE	FALSE	TRNt3B	0.373695	0.0169963	TRUE	reported	0.0009	2.341e-06	TRUE	reported	iL12Z5	2	TRUE	32072	7824	0.00290909	22.8213
M00054,tryptophan	colorectal cancer	187	rs881562	T	G	T	G	0.0044	0.0162259	0.4978	0.506823	FALSE	FALSE	FALSE	TRNt3B	0.364051	0.0178764	TRUE	reported	0.0009	1.451e-06	TRUE	reported	iL12Z5	2	TRUE	32072	7824	0.00304556	23.8951
M00054,tryptophan	colorectal cancer	188	rs893922	A	G	A	G	0.0042	0.0266764	0.366	0.294763	FALSE	FALSE	FALSE	TRNt3B	0.155934	0.0188011	TRUE	reported	0.0009	3.945e-06	TRUE	reported	iL12Z5	2	TRUE	32072	7824	0.00277573	21.7722
M00054,tryptophan	colorectal cancer	189	rs915281	T	C	T	C	-0.0041	-0.0297667	0.5076	0.500989	FALSE	FALSE	FALSE	TRNt3B	0.0782758	0.0169054	TRUE	reported	0.0009	4.423e-06	TRUE	reported	iL12Z5	2	TRUE	32072	7824	0.00264547	20.7478
M00054,tryptophan	colorectal cancer	190	rs928963	A	C	A	C	0.0042	-0.0223897	0.3985	0.426257	FALSE	FALSE	FALSE	TRNt3B	0.199932	0.0174681	TRUE	reported	0.0009	3.622e-06	TRUE	reported	iL12Z5	2	TRUE	32072	7824	0.00277573	21.7722
M00054,tryptophan	colorectal cancer	191	rs9315440	A	G	A	G	0.0048	-0.016294	0.5843	0.627212	FALSE	FALSE	FALSE	TRNt3B	0.355502	0.0176347	TRUE	reported	0.0009	6.712e-08	TRUE	reported	iL12Z5	2	TRUE	32072	7824	0.00362237	28.4372
M00054,tryptophan	colorectal cancer	192	rs9330454	A	G	A	G	-0.0066	0.014007	0.4006	0.415975	FALSE	FALSE	FALSE	TRNt3B	0.431706	0.0178144	TRUE	reported	0.0015	6.044e-06	TRUE	reported	iL12Z5	2	TRUE	32072	7824	0.00246833	19.3551
M00054,tryptophan	colorectal cancer	193	rs937382	T	C	T	C	-0.0046	0.0025161	0.4466	0.463729	FALSE	FALSE	FALSE	TRNt3B	0.88328	0.0171381	TRUE	reported	0.0009	2.312e-07	TRUE	reported	iL12Z5	2	TRUE	32072	7824	0.00332778	26.1168
M00054,tryptophan	colorectal cancer	194	rs938040	T	C	T	C	0.0074	-0.0347244	0.107	0.112572	FALSE	FALSE	FALSE	TRNt3B	0.205856	0.0274492	TRUE	reported	0.0017	9.124e-06	TRUE	reported	iL12Z5	2	TRUE	32072	7824	0.00241594	18.9433
M00054,tryptophan	colorectal cancer	195	rs9464137	A	C	A	C	0.0041	-0.00517909	0.5592	0.530503	FALSE	FALSE	FALSE	TRNt3B	0.762283	0.0171219	TRUE	reported	0.0009	4.445e-06	TRUE	reported	iL12Z5	2	TRUE	32072	7824	0.00264547	20.7478
M00054,tryptophan	colorectal cancer	196	rs9511152	A	G	A	G	-0.005	-0.000286359	0.559	0.582912	FALSE	FALSE	FALSE	TRNt3B	0.986661	0.0171283	TRUE	reported	0.0009	2.985e-08	TRUE	reported	iL12Z5	2	TRUE	32072	7824	0.00392931	30.8563
M00054,tryptophan	colorectal cancer	197	rs9517869	T	C	T	C	-0.0046	0.0128788	0.3661	0.34093	FALSE	FALSE	FALSE	TRNt3B	0.472208	0.0179148	TRUE	reported	0.0009	3.457e-07	TRUE	reported	iL12Z5	2	TRUE	32072	7824	0.00332778	26.1168
M00054,tryptophan	colorectal cancer	198	rs9523030	T	G	T	G	0.0043	0.00905809	0.6269	0.607204	FALSE	FALSE	FALSE	TRNt3B	0.607313	0.0176257	TRUE	reported	0.0009	5.647e-06	TRUE	reported	iL12Z5	2	TRUE	32072	7824	0.00290909	22.8213
M00054,tryptophan	colorectal cancer	199	rs9541214	T	C	T	C	-0.0042	-0.0197643	0.653	0.671577	FALSE	FALSE	FALSE	TRNt3B	0.268724	0.01787	TRUE	reported	0.0009	3.797e-06	TRUE	reported	iL12Z5	2	TRUE	32072	7824	0.00277573	21.7722
M00054,tryptophan	colorectal cancer	200	rs9543391	T	G	T	G	0.0041	0.00803184	0.3993	0.349931	FALSE	FALSE	FALSE	TRNt3B	0.643431	0.0173508	TRUE	reported	0.0009	6.39e-06	TRUE	reported	iL12Z5	2	TRUE	32072	7824	0.00264547	20.7478
M00054,tryptophan	colorectal cancer	201	rs9610322	A	G	A	G	-0.0043	-0.00141706	0.5195	0.537698	FALSE	FALSE	FALSE	TRNt3B	0.933159	0.0168956	TRUE	reported	0.0009	1.119e-06	TRUE	reported	iL12Z5	2	TRUE	32072	7824	0.00290909	22.8213
M00054,tryptophan	colorectal cancer	202	rs9646527	A	T	A	T	0.004	0.0155125	0.3795	0.36236	FALSE	TRUE	FALSE	TRNt3B	0.374233	0.0174578	TRUE	reported	0.0009	9.002e-06	TRUE	reported	iL12Z5	2	TRUE	32072	7824	0.00251832	19.748
M00054,tryptophan	colorectal cancer	203	rs9649963	T	C	T	C	0.0041	0.0186842	0.634	0.62498	FALSE	FALSE	FALSE	TRNt3B	0.288211	0.0175925	TRUE	reported	0.0009	5.841e-06	TRUE	reported	iL12Z5	2	TRUE	32072	7824	0.00264547	20.7478
M00054,tryptophan	colorectal cancer	204	rs972459	T	C	T	C	0.005	0.0400772	0.5787	0.598649	FALSE	FALSE	FALSE	TRNt3B	0.0206309	0.0173144	TRUE	reported	0.0009	1.969e-08	TRUE	reported	iL12Z5	2	TRUE	32072	7824	0.00392931	30.8563
M00054,tryptophan	colorectal cancer	205	rs9842801	C	G	C	G	0.0044	-0.0088927	0.5128	0.533559	FALSE	TRUE	TRUE	TRNt3B	0.601058	0.0170072	TRUE	reported	0.0009	7.912e-07	TRUE	reported	iL12Z5	2	FALSE	32072	7824	0.00304556	23.8951
M00054,tryptophan	colorectal cancer	206	rs9878578	A	G	A	G	0.0041	0.0174347	0.6016	0.638419	FALSE	FALSE	FALSE	TRNt3B	0.314685	0.0173403	TRUE	reported	0.0009	5.323e-06	TRUE	reported	iL12Z5	2	TRUE	32072	7824	0.00264547	20.7478
M00054,tryptophan	colorectal cancer	207	rs993927	T	G	T	G	0.0042	0.0456152	0.3773	0.31223	FALSE	FALSE	FALSE	TRNt3B	0.0100317	0.0177165	TRUE	reported	0.0009	2.636e-06	TRUE	reported	iL12Z5	2	TRUE	32072	7824	0.00277573	21.7722
M00054,tryptophan	colorectal cancer	208	rs9948912	A	G	A	G	0.004	-0.0439335	0.3616	0.348421	FALSE	FALSE	FALSE	TRNt3B	0.0140069	0.0178803	TRUE	reported	0.0009	9.579e-06	TRUE	reported	iL12Z5	2	TRUE	32072	7824	0.00251832	19.748
M00054,tryptophan	colorectal cancer	209	rs9950125	A	G	A	G	-0.004	-0.0068782	0.4521	0.466756	FALSE	FALSE	FALSE	TRNt3B	0.689325	0.0172053	TRUE	reported	0.0009	7.715e-06	TRUE	reported	iL12Z5	2	TRUE	32072	7824	0.00251832	19.748
M00054,tryptophan	colorectal cancer	210	rs9989564	A	G	A	G	-0.0042	-0.0183163	0.5142	0.483454	FALSE	FALSE	FALSE	TRNt3B	0.277647	0.0168717	TRUE	reported	0.0009	3.095e-06	TRUE	reported	iL12Z5	2	TRUE	32072	7824	0.00277573	21.7722
M00059,histidine	colorectal cancer	1	rs1527683	T	C	T	C	0.0061	-0.000194552	0.8	0.821128	FALSE	FALSE	FALSE	6exkXX	0.992986	0.0221302	TRUE	reported	0.0013	2.168e-06	TRUE	reported	xNhmkY	2	TRUE	32072	7824	0.00280623	22.0121
M00059,histidine	colorectal cancer	2	rs16868246	C	G	C	G	0.0097	0.0544571	0.2113	0.186558	FALSE	TRUE	FALSE	6exkXX	0.00873369	0.0207669	TRUE	reported	0.0013	1.778e-14	TRUE	reported	xNhmkY	2	TRUE	32072	7824	0.00706559	55.6603
M00059,histidine	colorectal cancer	3	rs2176664	T	C	T	C	-0.0059	-0.0126756	0.2846	0.306787	FALSE	FALSE	FALSE	6exkXX	0.495465	0.0185957	TRUE	reported	0.0012	2.027e-06	TRUE	reported	xNhmkY	2	TRUE	32072	7824	0.00308016	24.1674
M00059,histidine	colorectal cancer	4	rs4288369	C	G	C	G	-0.0453	0.0424404	0.0134	0.0123668	FALSE	TRUE	FALSE	6exkXX	0.571224	0.0749501	TRUE	reported	0.0102	9.307e-06	TRUE	reported	xNhmkY	2	TRUE	32072	7824	0.00251463	19.719
M00059,histidine	colorectal cancer	5	rs4768741	C	G	C	G	-0.015	-0.054863	0.9153	0.869974	FALSE	TRUE	FALSE	6exkXX	0.0661783	0.0298621	TRUE	reported	0.0032	3.524e-06	TRUE	reported	xNhmkY	2	TRUE	32072	7824	0.0028005	21.967
M00059,histidine	colorectal cancer	6	rs7014133	A	G	A	G	-0.0561	0.0145704	0.0119	0.00858472	FALSE	FALSE	FALSE	6exkXX	0.879169	0.0958439	TRUE	reported	0.0109	2.739e-07	TRUE	reported	xNhmkY	2	TRUE	32072	7824	0.00337424	26.4827
M00059,histidine	colorectal cancer	7	rs715	T	C	T	C	0.0059	0.0168589	0.7135	0.705841	FALSE	FALSE	FALSE	6exkXX	0.35764	0.0183274	TRUE	reported	0.0012	1.651e-06	TRUE	reported	xNhmkY	2	TRUE	32072	7824	0.00308016	24.1674
M00060,leucine	colorectal cancer	1	rs10004285	A	G	A	G	0.005	0.00943608	0.374	0.408285	FALSE	FALSE	FALSE	uf2Mq8	0.58794	0.0174154	TRUE	reported	0.001	5.733e-07	TRUE	reported	H3UH1s	2	TRUE	32072	7824	0.00318512	24.9936
M00060,leucine	colorectal cancer	2	rs1003887	T	C	T	C	-0.005	0.0268304	0.651	0.65497	FALSE	FALSE	FALSE	uf2Mq8	0.131156	0.0177737	TRUE	reported	0.001	5.733e-07	TRUE	reported	H3UH1s	2	TRUE	32072	7824	0.00318512	24.9936
M00060,leucine	colorectal cancer	3	rs10190188	T	C	T	C	0.005	0.0239987	0.662	0.683553	FALSE	FALSE	FALSE	uf2Mq8	0.173948	0.0176509	TRUE	reported	0.001	5.733e-07	TRUE	reported	H3UH1s	2	TRUE	32072	7824	0.00318512	24.9936
M00060,leucine	colorectal cancer	4	rs1025466	T	C	T	C	-0.0041	0.0155979	0.4062	0.465748	FALSE	FALSE	FALSE	uf2Mq8	0.381995	0.0178419	TRUE	reported	0.0009	6.253e-06	TRUE	reported	H3UH1s	2	TRUE	32072	7824	0.00264547	20.7478
M00060,leucine	colorectal cancer	5	rs10258601	A	G	A	G	0.0044	0.00798579	0.4382	0.376158	FALSE	FALSE	FALSE	uf2Mq8	0.644226	0.0172928	TRUE	reported	0.0009	6.734e-07	TRUE	reported	H3UH1s	2	TRUE	32072	7824	0.00304556	23.8951
M00060,leucine	colorectal cancer	6	rs1038555	T	C	T	C	-0.004	-0.0405632	0.4023	0.449835	FALSE	FALSE	FALSE	uf2Mq8	0.0185333	0.0172259	TRUE	reported	0.0009	7.988e-06	TRUE	reported	H3UH1s	2	TRUE	32072	7824	0.00251832	19.748
M00060,leucine	colorectal cancer	7	rs1043991	T	C	T	C	0.0048	-0.00450398	0.6375	0.63485	FALSE	FALSE	FALSE	uf2Mq8	0.797036	0.0175126	TRUE	reported	0.0009	8.333e-08	TRUE	reported	H3UH1s	2	TRUE	32072	7824	0.00362237	28.4372
M00060,leucine	colorectal cancer	8	rs10487377	A	G	A	G	0.0046	-0.0106028	0.5764	0.600189	FALSE	FALSE	FALSE	uf2Mq8	0.538121	0.0172219	TRUE	reported	0.0009	4.091e-07	TRUE	reported	H3UH1s	2	TRUE	32072	7824	0.00332778	26.1168
M00060,leucine	colorectal cancer	9	rs10500907	A	G	A	G	0.0042	-0.0382412	0.3597	0.354663	FALSE	FALSE	FALSE	uf2Mq8	0.02968	0.0175875	TRUE	reported	0.0009	3.547e-06	TRUE	reported	H3UH1s	2	TRUE	32072	7824	0.00277573	21.7722
M00060,leucine	colorectal cancer	10	rs10736117	A	G	A	G	-0.004	0.0228362	0.6265	0.607024	FALSE	FALSE	FALSE	uf2Mq8	0.198072	0.0177429	TRUE	reported	0.0009	8.497e-06	TRUE	reported	H3UH1s	2	TRUE	32072	7824	0.00251832	19.748
M00060,leucine	colorectal cancer	11	rs10763843	A	G	A	G	-0.0042	-0.00145806	0.4283	0.460899	FALSE	FALSE	FALSE	uf2Mq8	0.932353	0.0171769	TRUE	reported	0.0009	3.451e-06	TRUE	reported	H3UH1s	2	TRUE	32072	7824	0.00277573	21.7722
M00060,leucine	colorectal cancer	12	rs10763940	A	G	A	G	0.0048	-0.000445434	0.3654	0.338687	FALSE	FALSE	FALSE	uf2Mq8	0.979717	0.0175206	TRUE	reported	0.0009	1.174e-07	TRUE	reported	H3UH1s	2	TRUE	32072	7824	0.00362237	28.4372
M00060,leucine	colorectal cancer	13	rs10798580	A	G	A	G	-0.0042	-0.0103956	0.4216	0.392141	FALSE	FALSE	FALSE	uf2Mq8	0.55082	0.0174268	TRUE	reported	0.0009	3.64e-06	TRUE	reported	H3UH1s	2	TRUE	32072	7824	0.00277573	21.7722
M00060,leucine	colorectal cancer	14	rs10810580	T	C	T	C	0.0046	0.0173434	0.5583	0.580167	FALSE	FALSE	FALSE	uf2Mq8	0.319506	0.0174222	TRUE	reported	0.0009	3.282e-07	TRUE	reported	H3UH1s	2	TRUE	32072	7824	0.00332778	26.1168
M00060,leucine	colorectal cancer	15	rs10828678	A	G	A	G	0.004	0.0131188	0.5105	0.47584	FALSE	FALSE	FALSE	uf2Mq8	0.449999	0.0173663	TRUE	reported	0.0009	7.202e-06	TRUE	reported	H3UH1s	2	TRUE	32072	7824	0.00251832	19.748
M00060,leucine	colorectal cancer	16	rs10887020	T	C	T	C	0.004	0.00749524	0.5133	0.510275	FALSE	FALSE	FALSE	uf2Mq8	0.659359	0.0170038	TRUE	reported	0.0009	7.289e-06	TRUE	reported	H3UH1s	2	TRUE	32072	7824	0.00251832	19.748
M00060,leucine	colorectal cancer	17	rs10911251	A	C	A	C	-0.0047	0.0302977	0.5759	0.573026	FALSE	FALSE	FALSE	uf2Mq8	0.0778102	0.0171801	TRUE	reported	0.0009	1.584e-07	TRUE	reported	H3UH1s	2	TRUE	32072	7824	0.00347353	27.2646
M00060,leucine	colorectal cancer	18	rs10923016	A	G	A	G	0.0053	-0.0102044	0.6191	0.610202	FALSE	FALSE	FALSE	uf2Mq8	0.554529	0.0172667	TRUE	reported	0.0009	2.88e-09	TRUE	reported	H3UH1s	2	TRUE	32072	7824	0.00441283	34.6701
M00060,leucine	colorectal cancer	19	rs10937762	A	G	A	G	0.0044	-0.0299829	0.5674	0.534821	FALSE	FALSE	FALSE	uf2Mq8	0.0800561	0.0171296	TRUE	reported	0.0009	1.528e-06	TRUE	reported	H3UH1s	2	TRUE	32072	7824	0.00304556	23.8951
M00060,leucine	colorectal cancer	20	rs10954411	A	T	A	T	0.0043	0.0232234	0.3772	0.425873	FALSE	TRUE	TRUE	uf2Mq8	0.192919	0.0178368	TRUE	reported	0.0009	1.809e-06	TRUE	reported	H3UH1s	2	FALSE	32072	7824	0.00290909	22.8213
M00060,leucine	colorectal cancer	21	rs10973683	A	C	A	C	-0.0041	0.00031091	0.4002	0.388489	FALSE	FALSE	FALSE	uf2Mq8	0.985754	0.0174129	TRUE	reported	0.0009	6.541e-06	TRUE	reported	H3UH1s	2	TRUE	32072	7824	0.00264547	20.7478
M00060,leucine	colorectal cancer	22	rs11007082	T	G	T	G	0.0043	-0.0390541	0.3779	0.368501	FALSE	FALSE	FALSE	uf2Mq8	0.0276496	0.0177339	TRUE	reported	0.0009	1.842e-06	TRUE	reported	H3UH1s	2	TRUE	32072	7824	0.00290909	22.8213
M00060,leucine	colorectal cancer	23	rs1104999	T	C	T	C	0.0041	0.0300807	0.4822	0.475659	FALSE	FALSE	FALSE	uf2Mq8	0.0790128	0.0171259	TRUE	reported	0.0009	3.51e-06	TRUE	reported	H3UH1s	2	TRUE	32072	7824	0.00264547	20.7478
M00060,leucine	colorectal cancer	24	rs11117808	A	C	A	C	0.004	-0.00419008	0.4457	0.495869	FALSE	FALSE	FALSE	uf2Mq8	0.807996	0.0172423	TRUE	reported	0.0009	8.398e-06	TRUE	reported	H3UH1s	2	TRUE	32072	7824	0.00251832	19.748
M00060,leucine	colorectal cancer	25	rs11124743	A	G	A	G	0.0043	0.002441	0.6354	0.663472	FALSE	FALSE	FALSE	uf2Mq8	0.889812	0.0176191	TRUE	reported	0.0009	1.91e-06	TRUE	reported	H3UH1s	2	TRUE	32072	7824	0.00290909	22.8213
M00060,leucine	colorectal cancer	26	rs11144511	T	C	T	C	-0.0042	0.0126001	0.4497	0.467505	FALSE	FALSE	FALSE	uf2Mq8	0.49977	0.0186709	TRUE	reported	0.0009	8.417e-06	TRUE	reported	H3UH1s	2	TRUE	32072	7824	0.00277573	21.7722
M00060,leucine	colorectal cancer	27	rs11183620	A	G	A	G	0.0041	0.0331466	0.4676	0.523931	FALSE	FALSE	FALSE	uf2Mq8	0.0499477	0.016908	TRUE	reported	0.0009	4.681e-06	TRUE	reported	H3UH1s	2	TRUE	32072	7824	0.00264547	20.7478
M00060,leucine	colorectal cancer	28	rs11203041	A	G	A	G	-0.0043	0.00298168	0.4458	0.444107	FALSE	FALSE	FALSE	uf2Mq8	0.862774	0.0172508	TRUE	reported	0.0009	1.953e-06	TRUE	reported	H3UH1s	2	TRUE	32072	7824	0.00290909	22.8213
M00060,leucine	colorectal cancer	29	rs11578928	A	C	A	C	0.0041	-0.00573156	0.4246	0.429657	FALSE	FALSE	FALSE	uf2Mq8	0.736526	0.017035	TRUE	reported	0.0009	4.748e-06	TRUE	reported	H3UH1s	2	TRUE	32072	7824	0.00264547	20.7478
M00060,leucine	colorectal cancer	30	rs11657125	T	C	T	C	0.0041	-0.0111602	0.5604	0.579642	FALSE	FALSE	FALSE	uf2Mq8	0.513635	0.0170857	TRUE	reported	0.0009	5.71e-06	TRUE	reported	H3UH1s	2	TRUE	32072	7824	0.00264547	20.7478
M00060,leucine	colorectal cancer	31	rs11868948	A	G	A	G	-0.0042	0.0220275	0.6435	0.597879	FALSE	FALSE	FALSE	uf2Mq8	0.20924	0.0175426	TRUE	reported	0.0009	4.628e-06	TRUE	reported	H3UH1s	2	TRUE	32072	7824	0.00277573	21.7722
M00060,leucine	colorectal cancer	32	rs11952637	A	G	A	G	0.0043	-0.0294453	0.4212	0.375977	FALSE	FALSE	FALSE	uf2Mq8	0.0891426	0.0173214	TRUE	reported	0.0009	4.313e-06	TRUE	reported	H3UH1s	2	TRUE	32072	7824	0.00290909	22.8213
M00060,leucine	colorectal cancer	33	rs11988092	T	C	T	C	-0.0046	0.0258972	0.6185	0.686951	FALSE	FALSE	FALSE	uf2Mq8	0.170136	0.0188787	TRUE	reported	0.0009	3.287e-07	TRUE	reported	H3UH1s	2	TRUE	32072	7824	0.00332778	26.1168
M00060,leucine	colorectal cancer	34	rs11999261	A	T	A	T	-0.0087	0.00235196	0.0943	0.083053	FALSE	TRUE	FALSE	uf2Mq8	0.93526	0.0289547	TRUE	reported	0.0017	6.559e-07	TRUE	reported	H3UH1s	2	TRUE	32072	7824	0.00333626	26.1836
M00060,leucine	colorectal cancer	35	rs12047618	T	G	T	G	0.0046	0.0297004	0.3271	0.285454	FALSE	FALSE	FALSE	uf2Mq8	0.109929	0.01858	TRUE	reported	0.0009	4.25e-07	TRUE	reported	H3UH1s	2	TRUE	32072	7824	0.00332778	26.1168
M00060,leucine	colorectal cancer	36	rs12196614	A	T	A	T	0.0107	0.00507352	0.9386	0.918207	FALSE	TRUE	FALSE	uf2Mq8	0.874114	0.0320226	TRUE	reported	0.0024	6.418e-06	TRUE	reported	H3UH1s	2	TRUE	32072	7824	0.00253404	19.8717
M00060,leucine	colorectal cancer	37	rs12344504	T	C	T	C	-0.004	-0.00774214	0.5957	0.540576	FALSE	FALSE	FALSE	uf2Mq8	0.654851	0.0173189	TRUE	reported	0.0009	6.704e-06	TRUE	reported	H3UH1s	2	TRUE	32072	7824	0.00251832	19.748
M00060,leucine	colorectal cancer	38	rs12468540	A	G	A	G	0.0041	-0.016546	0.5563	0.594903	FALSE	FALSE	FALSE	uf2Mq8	0.332609	0.0170776	TRUE	reported	0.0009	5.758e-06	TRUE	reported	H3UH1s	2	TRUE	32072	7824	0.00264547	20.7478
M00060,leucine	colorectal cancer	39	rs12498703	A	G	A	G	-0.0042	-0.013194	0.5998	0.64602	FALSE	FALSE	FALSE	uf2Mq8	0.450391	0.017481	TRUE	reported	0.0009	2.86e-06	TRUE	reported	H3UH1s	2	TRUE	32072	7824	0.00277573	21.7722
M00060,leucine	colorectal cancer	40	rs12517096	A	G	A	G	0.0041	0.00013367	0.422	0.458837	FALSE	FALSE	FALSE	uf2Mq8	0.993762	0.0170978	TRUE	reported	0.0009	8.406e-06	TRUE	reported	H3UH1s	2	TRUE	32072	7824	0.00264547	20.7478
M00060,leucine	colorectal cancer	41	rs12612007	A	G	A	G	0.0044	-0.000200523	0.3461	0.416627	FALSE	FALSE	FALSE	uf2Mq8	0.990975	0.0177283	TRUE	reported	0.0009	1.202e-06	TRUE	reported	H3UH1s	2	TRUE	32072	7824	0.00304556	23.8951
M00060,leucine	colorectal cancer	42	rs1278312	T	C	T	C	-0.0042	0.00862309	0.4008	0.386066	FALSE	FALSE	FALSE	uf2Mq8	0.618595	0.0173209	TRUE	reported	0.0009	2.867e-06	TRUE	reported	H3UH1s	2	TRUE	32072	7824	0.00277573	21.7722
M00060,leucine	colorectal cancer	43	rs1292666	T	C	T	C	0.0045	0.0106068	0.4667	0.4341	FALSE	FALSE	FALSE	uf2Mq8	0.538983	0.017265	TRUE	reported	0.0009	6.441e-07	TRUE	reported	H3UH1s	2	TRUE	32072	7824	0.00318512	24.9936
M00060,leucine	colorectal cancer	44	rs13130810	T	C	T	C	0.004	0.00196169	0.4401	0.404631	FALSE	FALSE	FALSE	uf2Mq8	0.908394	0.0170486	TRUE	reported	0.0009	7.791e-06	TRUE	reported	H3UH1s	2	TRUE	32072	7824	0.00251832	19.748
M00060,leucine	colorectal cancer	45	rs13147572	A	G	A	G	-0.0047	0.00997687	0.5809	0.556687	FALSE	FALSE	FALSE	uf2Mq8	0.557521	0.0170101	TRUE	reported	0.0009	1.99e-07	TRUE	reported	H3UH1s	2	TRUE	32072	7824	0.00347353	27.2646
M00060,leucine	colorectal cancer	46	rs13165077	A	G	A	G	0.0041	-0.00232827	0.3821	0.370259	FALSE	FALSE	FALSE	uf2Mq8	0.893465	0.0173853	TRUE	reported	0.0009	8.983e-06	TRUE	reported	H3UH1s	2	TRUE	32072	7824	0.00264547	20.7478
M00060,leucine	colorectal cancer	47	rs1334318	A	G	A	G	0.0044	-0.0247351	0.3572	0.387774	FALSE	FALSE	FALSE	uf2Mq8	0.160427	0.0176221	TRUE	reported	0.0009	1.008e-06	TRUE	reported	H3UH1s	2	TRUE	32072	7824	0.00304556	23.8951
M00060,leucine	colorectal cancer	48	rs1360820	A	G	A	G	-0.0042	-0.0271017	0.4963	0.546441	FALSE	FALSE	FALSE	uf2Mq8	0.109002	0.01691	TRUE	reported	0.0009	2.154e-06	TRUE	reported	H3UH1s	2	TRUE	32072	7824	0.00277573	21.7722
M00060,leucine	colorectal cancer	49	rs1368532	T	C	T	C	-0.004	-0.0258008	0.3842	0.428499	FALSE	FALSE	FALSE	uf2Mq8	0.1366	0.0173326	TRUE	reported	0.0009	8.855e-06	TRUE	reported	H3UH1s	2	TRUE	32072	7824	0.00251832	19.748
M00060,leucine	colorectal cancer	50	rs1428203	T	G	T	G	0.0045	-0.00609936	0.4117	0.437676	FALSE	FALSE	FALSE	uf2Mq8	0.727753	0.0175211	TRUE	reported	0.0009	5.513e-07	TRUE	reported	H3UH1s	2	TRUE	32072	7824	0.00318512	24.9936
M00060,leucine	colorectal cancer	51	rs1440581	T	C	T	C	-0.0081	-0.017381	0.4592	0.460477	FALSE	FALSE	FALSE	uf2Mq8	0.309526	0.0171036	TRUE	reported	0.0009	1.441e-19	TRUE	reported	H3UH1s	2	TRUE	32072	7824	0.0102467	80.9793
M00060,leucine	colorectal cancer	52	rs1444212	A	G	A	G	0.004	0.0125311	0.6413	0.583166	FALSE	FALSE	FALSE	uf2Mq8	0.475686	0.0175689	TRUE	reported	0.0009	9.483e-06	TRUE	reported	H3UH1s	2	TRUE	32072	7824	0.00251832	19.748
M00060,leucine	colorectal cancer	53	rs1463301	T	C	T	C	-0.0049	-0.00285753	0.5742	0.581285	FALSE	FALSE	FALSE	uf2Mq8	0.867025	0.0170662	TRUE	reported	0.0009	7.493e-08	TRUE	reported	H3UH1s	2	TRUE	32072	7824	0.0037743	29.6344
M00060,leucine	colorectal cancer	54	rs1509396	C	G	C	G	0.0046	-0.0176307	0.5174	0.580994	FALSE	TRUE	TRUE	uf2Mq8	0.31225	0.0174473	TRUE	reported	0.0009	4.456e-07	TRUE	reported	H3UH1s	2	FALSE	32072	7824	0.00332778	26.1168
M00060,leucine	colorectal cancer	55	rs1519309	T	C	T	C	-0.0043	-5.91244e-06	0.6543	0.642992	FALSE	FALSE	FALSE	uf2Mq8	0.999733	0.0176563	TRUE	reported	0.0009	1.873e-06	TRUE	reported	H3UH1s	2	TRUE	32072	7824	0.00290909	22.8213
M00060,leucine	colorectal cancer	56	rs1541245	T	C	T	C	-0.0048	-0.0249136	0.5318	0.513222	FALSE	FALSE	FALSE	uf2Mq8	0.143127	0.0170146	TRUE	reported	0.0009	7.988e-08	TRUE	reported	H3UH1s	2	TRUE	32072	7824	0.00362237	28.4372
M00060,leucine	colorectal cancer	57	rs1558789	A	C	A	C	0.0045	0.00205498	0.51	0.499058	FALSE	FALSE	FALSE	uf2Mq8	0.903342	0.0169217	TRUE	reported	0.0009	3.523e-07	TRUE	reported	H3UH1s	2	TRUE	32072	7824	0.00318512	24.9936
M00060,leucine	colorectal cancer	58	rs1564480	A	G	A	G	0.0045	0.0303751	0.4765	0.481117	FALSE	FALSE	FALSE	uf2Mq8	0.0755131	0.0170903	TRUE	reported	0.0009	6.681e-07	TRUE	reported	H3UH1s	2	TRUE	32072	7824	0.00318512	24.9936
M00060,leucine	colorectal cancer	59	rs1654495	A	C	A	C	0.0048	-0.00733763	0.5709	0.585443	FALSE	FALSE	FALSE	uf2Mq8	0.673514	0.0174154	TRUE	reported	0.0009	1.036e-07	TRUE	reported	H3UH1s	2	TRUE	32072	7824	0.00362237	28.4372
M00060,leucine	colorectal cancer	60	rs167648	A	C	A	C	-0.0041	-0.00677481	0.4439	0.418387	FALSE	FALSE	FALSE	uf2Mq8	0.707739	0.0180712	TRUE	reported	0.0009	4.515e-06	TRUE	reported	H3UH1s	2	TRUE	32072	7824	0.00264547	20.7478
M00060,leucine	colorectal cancer	61	rs1677193	A	C	A	C	-0.0044	0.00826395	0.6122	0.562381	FALSE	FALSE	FALSE	uf2Mq8	0.636015	0.0174611	TRUE	reported	0.0009	1.246e-06	TRUE	reported	H3UH1s	2	TRUE	32072	7824	0.00304556	23.8951
M00060,leucine	colorectal cancer	62	rs1705832	T	C	T	C	0.0043	0.00207588	0.395	0.449169	FALSE	FALSE	FALSE	uf2Mq8	0.906063	0.0175914	TRUE	reported	0.0009	1.898e-06	TRUE	reported	H3UH1s	2	TRUE	32072	7824	0.00290909	22.8213
M00060,leucine	colorectal cancer	63	rs17107974	T	C	T	C	-0.0082	-0.00409943	0.1068	0.0938973	FALSE	FALSE	FALSE	uf2Mq8	0.883037	0.0278644	TRUE	reported	0.0017	1.496e-06	TRUE	reported	H3UH1s	2	TRUE	32072	7824	0.00296491	23.2605
M00060,leucine	colorectal cancer	64	rs17173197	T	C	T	C	-0.0044	-0.0229353	0.3872	0.384444	FALSE	FALSE	FALSE	uf2Mq8	0.185522	0.0173235	TRUE	reported	0.0009	2.464e-06	TRUE	reported	H3UH1s	2	TRUE	32072	7824	0.00304556	23.8951
M00060,leucine	colorectal cancer	65	rs17238008	T	C	T	C	-0.0115	0.00997059	0.9385	0.943597	FALSE	FALSE	FALSE	uf2Mq8	0.775852	0.0350178	TRUE	reported	0.0024	1.425e-06	TRUE	reported	H3UH1s	2	TRUE	32072	7824	0.00292598	22.9542
M00060,leucine	colorectal cancer	66	rs1733198	A	G	A	G	0.0049	-0.00823865	0.6308	0.637404	FALSE	FALSE	FALSE	uf2Mq8	0.635164	0.0173639	TRUE	reported	0.0009	7.617e-08	TRUE	reported	H3UH1s	2	TRUE	32072	7824	0.0037743	29.6344
M00060,leucine	colorectal cancer	67	rs174476	T	C	T	C	-0.0042	0.0183116	0.4174	0.370742	FALSE	FALSE	FALSE	uf2Mq8	0.287663	0.0172221	TRUE	reported	0.0009	5.703e-06	TRUE	reported	H3UH1s	2	TRUE	32072	7824	0.00277573	21.7722
M00060,leucine	colorectal cancer	68	rs17698229	C	G	C	G	0.0041	0.0116229	0.4567	0.468734	FALSE	TRUE	TRUE	uf2Mq8	0.512297	0.0177377	TRUE	reported	0.0009	8.998e-06	TRUE	reported	H3UH1s	2	FALSE	32072	7824	0.00264547	20.7478
M00060,leucine	colorectal cancer	69	rs1795964	A	G	A	G	-0.0044	0.0187591	0.4091	0.433517	FALSE	FALSE	FALSE	uf2Mq8	0.275525	0.0172034	TRUE	reported	0.0009	1.978e-06	TRUE	reported	H3UH1s	2	TRUE	32072	7824	0.00304556	23.8951
M00060,leucine	colorectal cancer	70	rs1818106	A	C	A	C	0.005	0.014694	0.501	0.466934	FALSE	FALSE	FALSE	uf2Mq8	0.387983	0.0170211	TRUE	reported	0.001	5.733e-07	TRUE	reported	H3UH1s	2	TRUE	32072	7824	0.00318512	24.9936
M00060,leucine	colorectal cancer	71	rs1822834	C	G	C	G	0.0108	-0.00459871	0.0629	0.0764306	FALSE	TRUE	FALSE	uf2Mq8	0.886217	0.0321379	TRUE	reported	0.0024	6.594e-06	TRUE	reported	H3UH1s	2	TRUE	32072	7824	0.00258151	20.2448
M00060,leucine	colorectal cancer	72	rs1862710	A	G	A	G	0.0047	-0.0110979	0.5489	0.568336	FALSE	FALSE	FALSE	uf2Mq8	0.514012	0.0170055	TRUE	reported	0.0009	1.174e-07	TRUE	reported	H3UH1s	2	TRUE	32072	7824	0.00347353	27.2646
M00060,leucine	colorectal cancer	73	rs1871053	A	G	A	G	-0.005	3.9052e-05	0.4513	0.445281	FALSE	FALSE	FALSE	uf2Mq8	0.998169	0.0170204	TRUE	reported	0.0009	2.401e-08	TRUE	reported	H3UH1s	2	TRUE	32072	7824	0.00392931	30.8563
M00060,leucine	colorectal cancer	74	rs1872800	A	T	A	T	-0.004	-0.0085153	0.6438	0.597429	FALSE	TRUE	FALSE	uf2Mq8	0.628508	0.0175999	TRUE	reported	0.0009	8.247e-06	TRUE	reported	H3UH1s	2	TRUE	32072	7824	0.00251832	19.748
M00060,leucine	colorectal cancer	75	rs1884639	T	C	T	C	0.0047	0.0126162	0.3865	0.342917	FALSE	FALSE	FALSE	uf2Mq8	0.480453	0.0178808	TRUE	reported	0.0009	2.316e-07	TRUE	reported	H3UH1s	2	TRUE	32072	7824	0.00347353	27.2646
M00060,leucine	colorectal cancer	76	rs1931001	T	G	T	G	-0.0043	-0.00941212	0.3503	0.325472	FALSE	FALSE	FALSE	uf2Mq8	0.610936	0.0185009	TRUE	reported	0.0009	1.622e-06	TRUE	reported	H3UH1s	2	TRUE	32072	7824	0.00290909	22.8213
M00060,leucine	colorectal cancer	77	rs1952935	A	C	A	C	-0.0048	0.0239599	0.5806	0.598597	FALSE	FALSE	FALSE	uf2Mq8	0.162623	0.0171595	TRUE	reported	0.0009	1.069e-07	TRUE	reported	H3UH1s	2	TRUE	32072	7824	0.00362237	28.4372
M00060,leucine	colorectal cancer	78	rs1971105	T	G	T	G	-0.0041	-0.00577852	0.4305	0.454439	FALSE	FALSE	FALSE	uf2Mq8	0.735734	0.0171211	TRUE	reported	0.0009	6.273e-06	TRUE	reported	H3UH1s	2	TRUE	32072	7824	0.00264547	20.7478
M00060,leucine	colorectal cancer	79	rs1995150	T	C	T	C	0.004	-0.0271162	0.6102	0.640301	FALSE	FALSE	FALSE	uf2Mq8	0.132841	0.0180415	TRUE	reported	0.0009	7.838e-06	TRUE	reported	H3UH1s	2	TRUE	32072	7824	0.00251832	19.748
M00060,leucine	colorectal cancer	80	rs1999120	A	G	A	G	-0.0041	0.0352884	0.5692	0.546993	FALSE	FALSE	FALSE	uf2Mq8	0.0394646	0.017136	TRUE	reported	0.0009	4.039e-06	TRUE	reported	H3UH1s	2	TRUE	32072	7824	0.00264547	20.7478
M00060,leucine	colorectal cancer	81	rs2057435	A	G	A	G	0.0041	0.0283866	0.535	0.509867	FALSE	FALSE	FALSE	uf2Mq8	0.0982067	0.0171664	TRUE	reported	0.0009	7.945e-06	TRUE	reported	H3UH1s	2	TRUE	32072	7824	0.00264547	20.7478
M00060,leucine	colorectal cancer	82	rs2060490	T	C	T	C	-0.0044	0.00784823	0.474	0.443379	FALSE	FALSE	FALSE	uf2Mq8	0.644582	0.0170132	TRUE	reported	0.0009	9.103e-07	TRUE	reported	H3UH1s	2	TRUE	32072	7824	0.00304556	23.8951
M00060,leucine	colorectal cancer	83	rs2146498	A	G	A	G	0.004	-0.00528485	0.5787	0.544851	FALSE	FALSE	FALSE	uf2Mq8	0.756536	0.0170461	TRUE	reported	0.0009	8.041e-06	TRUE	reported	H3UH1s	2	TRUE	32072	7824	0.00251832	19.748
M00060,leucine	colorectal cancer	84	rs2173986	C	G	C	G	-0.0041	-0.000683612	0.4996	0.469813	FALSE	TRUE	TRUE	uf2Mq8	0.96789	0.0169822	TRUE	reported	0.0009	4.737e-06	TRUE	reported	H3UH1s	2	FALSE	32072	7824	0.00264547	20.7478
M00060,leucine	colorectal cancer	85	rs2273875	C	G	C	G	0.0043	-0.0330281	0.37	0.42016	FALSE	TRUE	TRUE	uf2Mq8	0.0588113	0.0174789	TRUE	reported	0.0009	1.821e-06	TRUE	reported	H3UH1s	2	FALSE	32072	7824	0.00290909	22.8213
M00060,leucine	colorectal cancer	86	rs2285137	T	C	T	C	-0.0108	0.0530357	0.9436	0.849775	FALSE	FALSE	FALSE	uf2Mq8	0.127582	0.034807	TRUE	reported	0.0024	5.351e-06	TRUE	reported	H3UH1s	2	TRUE	32072	7824	0.00258151	20.2448
M00060,leucine	colorectal cancer	87	rs2302423	A	G	A	G	0.0042	0.00411717	0.55	0.572706	FALSE	FALSE	FALSE	uf2Mq8	0.810576	0.0171776	TRUE	reported	0.0009	2.818e-06	TRUE	reported	H3UH1s	2	TRUE	32072	7824	0.00277573	21.7722
M00060,leucine	colorectal cancer	88	rs2357713	T	G	T	G	-0.0042	-0.0205241	0.447	0.409531	FALSE	FALSE	FALSE	uf2Mq8	0.229338	0.0170741	TRUE	reported	0.0009	2.999e-06	TRUE	reported	H3UH1s	2	TRUE	32072	7824	0.00277573	21.7722
M00060,leucine	colorectal cancer	89	rs242082	T	C	T	C	0.0048	0.000212344	0.3867	0.40694	FALSE	FALSE	FALSE	uf2Mq8	0.990362	0.0175778	TRUE	reported	0.0009	1.383e-07	TRUE	reported	H3UH1s	2	TRUE	32072	7824	0.00362237	28.4372
M00060,leucine	colorectal cancer	90	rs2454043	A	C	A	C	-0.0047	0.00968815	0.588	0.606641	FALSE	FALSE	FALSE	uf2Mq8	0.58309	0.0176508	TRUE	reported	0.0009	1.852e-07	TRUE	reported	H3UH1s	2	TRUE	32072	7824	0.00347353	27.2646
M00060,leucine	colorectal cancer	91	rs2465250	A	C	A	C	0.0048	0.00553953	0.5503	0.577144	FALSE	FALSE	FALSE	uf2Mq8	0.746623	0.0171452	TRUE	reported	0.0009	7.761e-08	TRUE	reported	H3UH1s	2	TRUE	32072	7824	0.00362237	28.4372
M00060,leucine	colorectal cancer	92	rs2471650	T	C	T	C	-0.0048	-0.0290879	0.5252	0.542817	FALSE	FALSE	FALSE	uf2Mq8	0.0944377	0.0173925	TRUE	reported	0.0009	1.16e-07	TRUE	reported	H3UH1s	2	TRUE	32072	7824	0.00362237	28.4372
M00060,leucine	colorectal cancer	93	rs2478832	T	C	T	C	-0.0041	-0.0262724	0.3996	0.347852	FALSE	FALSE	FALSE	uf2Mq8	0.153348	0.0184006	TRUE	reported	0.0009	8.046e-06	TRUE	reported	H3UH1s	2	TRUE	32072	7824	0.00264547	20.7478
M00060,leucine	colorectal cancer	94	rs248065	A	G	A	G	-0.0048	-0.00484717	0.5081	0.527715	FALSE	FALSE	FALSE	uf2Mq8	0.775304	0.0169812	TRUE	reported	0.0009	1.127e-07	TRUE	reported	H3UH1s	2	TRUE	32072	7824	0.00362237	28.4372
M00060,leucine	colorectal cancer	95	rs2513896	A	G	A	G	0.0042	0.00340141	0.3526	0.358764	FALSE	FALSE	FALSE	uf2Mq8	0.846877	0.0176143	TRUE	reported	0.001	9.648e-06	TRUE	reported	H3UH1s	2	TRUE	32072	7824	0.00224953	17.6355
M00060,leucine	colorectal cancer	96	rs2624695	T	C	T	C	-0.004	-0.0155596	0.5102	0.468012	FALSE	FALSE	FALSE	uf2Mq8	0.361977	0.0170684	TRUE	reported	0.0009	8.941e-06	TRUE	reported	H3UH1s	2	TRUE	32072	7824	0.00251832	19.748
M00060,leucine	colorectal cancer	97	rs2667698	A	C	A	C	0.0041	-0.0058367	0.3681	0.407463	FALSE	FALSE	FALSE	uf2Mq8	0.743881	0.0178646	TRUE	reported	0.0009	7.071e-06	TRUE	reported	H3UH1s	2	TRUE	32072	7824	0.00264547	20.7478
M00060,leucine	colorectal cancer	98	rs2713737	A	G	A	G	-0.006	0.0212385	0.44	0.427563	FALSE	FALSE	FALSE	uf2Mq8	0.223196	0.0174362	TRUE	reported	0.001	1.973e-09	TRUE	reported	H3UH1s	2	TRUE	32072	7824	0.00458015	35.9908
M00060,leucine	colorectal cancer	99	rs2722276	A	G	A	G	0.0048	-0.000381996	0.523	0.502351	FALSE	FALSE	FALSE	uf2Mq8	0.981989	0.0169209	TRUE	reported	0.0009	8.702e-08	TRUE	reported	H3UH1s	2	TRUE	32072	7824	0.00362237	28.4372
M00060,leucine	colorectal cancer	100	rs2819322	T	C	T	C	-0.0043	0.0191618	0.4589	0.4531	FALSE	FALSE	FALSE	uf2Mq8	0.26035	0.0170241	TRUE	reported	0.0009	1.789e-06	TRUE	reported	H3UH1s	2	TRUE	32072	7824	0.00290909	22.8213
M00060,leucine	colorectal cancer	101	rs2834578	T	C	T	C	0.0045	0.0153705	0.3986	0.440256	FALSE	FALSE	FALSE	uf2Mq8	0.377801	0.0174278	TRUE	reported	0.0009	7.24e-07	TRUE	reported	H3UH1s	2	TRUE	32072	7824	0.00318512	24.9936
M00060,leucine	colorectal cancer	102	rs2834741	A	T	A	T	0.0041	-0.0150024	0.4865	0.474069	FALSE	TRUE	TRUE	uf2Mq8	0.3789	0.0170496	TRUE	reported	0.0009	5.993e-06	TRUE	reported	H3UH1s	2	FALSE	32072	7824	0.00264547	20.7478
M00060,leucine	colorectal cancer	103	rs2834803	A	G	A	G	0.004	-0.0119808	0.5707	0.575381	FALSE	FALSE	FALSE	uf2Mq8	0.489912	0.0173522	TRUE	reported	0.0009	8.134e-06	TRUE	reported	H3UH1s	2	TRUE	32072	7824	0.00251832	19.748
M00060,leucine	colorectal cancer	104	rs2898645	T	C	T	C	-0.005	0.0135571	0.545	0.504295	FALSE	FALSE	FALSE	uf2Mq8	0.425046	0.0169953	TRUE	reported	0.001	5.733e-07	TRUE	reported	H3UH1s	2	TRUE	32072	7824	0.00318512	24.9936
M00060,leucine	colorectal cancer	105	rs2933284	T	C	T	C	0.0042	0.00429466	0.3898	0.342263	FALSE	FALSE	FALSE	uf2Mq8	0.807434	0.01762	TRUE	reported	0.0009	2.86e-06	TRUE	reported	H3UH1s	2	TRUE	32072	7824	0.00277573	21.7722
M00060,leucine	colorectal cancer	106	rs295520	A	T	A	T	0.0041	-0.00818893	0.5846	0.57226	FALSE	TRUE	TRUE	uf2Mq8	0.63428	0.0172141	TRUE	reported	0.0009	5.033e-06	TRUE	reported	H3UH1s	2	FALSE	32072	7824	0.00264547	20.7478
M00060,leucine	colorectal cancer	107	rs308780	T	C	T	C	-0.0042	-0.00243329	0.4655	0.444101	FALSE	FALSE	FALSE	uf2Mq8	0.885966	0.0169673	TRUE	reported	0.0009	2.861e-06	TRUE	reported	H3UH1s	2	TRUE	32072	7824	0.00277573	21.7722
M00060,leucine	colorectal cancer	108	rs3102519	A	G	A	G	0.0048	-0.0100022	0.375	0.399251	FALSE	FALSE	FALSE	uf2Mq8	0.567895	0.0175122	TRUE	reported	0.0009	7.83e-08	TRUE	reported	H3UH1s	2	TRUE	32072	7824	0.00362237	28.4372
M00060,leucine	colorectal cancer	109	rs348869	A	G	A	G	-0.0043	0.0141427	0.5108	0.555156	FALSE	FALSE	FALSE	uf2Mq8	0.408277	0.0171026	TRUE	reported	0.0009	1.954e-06	TRUE	reported	H3UH1s	2	TRUE	32072	7824	0.00290909	22.8213
M00060,leucine	colorectal cancer	110	rs3775574	A	G	A	G	-0.0044	0.0376212	0.6047	0.578793	FALSE	FALSE	FALSE	uf2Mq8	0.0307736	0.0174173	TRUE	reported	0.0009	3.133e-06	TRUE	reported	H3UH1s	2	TRUE	32072	7824	0.00304556	23.8951
M00060,leucine	colorectal cancer	111	rs37959	T	C	T	C	0.0044	-0.0162255	0.3912	0.391281	FALSE	FALSE	FALSE	uf2Mq8	0.38226	0.0185702	TRUE	reported	0.0009	1.708e-06	TRUE	reported	H3UH1s	2	TRUE	32072	7824	0.00304556	23.8951
M00060,leucine	colorectal cancer	112	rs3802644	A	T	A	T	-0.0042	0.00318299	0.4006	0.447483	FALSE	TRUE	TRUE	uf2Mq8	0.855092	0.0174291	TRUE	reported	0.0009	2.941e-06	TRUE	reported	H3UH1s	2	FALSE	32072	7824	0.00277573	21.7722
M00060,leucine	colorectal cancer	113	rs3802681	T	C	T	C	0.0045	-0.0171995	0.6144	0.627768	FALSE	FALSE	FALSE	uf2Mq8	0.323906	0.0174355	TRUE	reported	0.0009	5.437e-07	TRUE	reported	H3UH1s	2	TRUE	32072	7824	0.00318512	24.9936
M00060,leucine	colorectal cancer	114	rs390836	A	T	A	T	0.0045	-0.00852432	0.415	0.393217	FALSE	TRUE	FALSE	uf2Mq8	0.621489	0.0172647	TRUE	reported	0.0009	8.059e-07	TRUE	reported	H3UH1s	2	TRUE	32072	7824	0.00318512	24.9936
M00060,leucine	colorectal cancer	115	rs3924223	A	G	A	G	-0.0041	0.0544846	0.549	0.515109	FALSE	FALSE	FALSE	uf2Mq8	0.00136109	0.0170117	TRUE	reported	0.0009	6.182e-06	TRUE	reported	H3UH1s	2	TRUE	32072	7824	0.00264547	20.7478
M00060,leucine	colorectal cancer	116	rs4016189	C	G	C	G	0.0045	0.0249501	0.4191	0.4287	FALSE	TRUE	TRUE	uf2Mq8	0.144609	0.0171027	TRUE	reported	0.0009	4.741e-07	TRUE	reported	H3UH1s	2	FALSE	32072	7824	0.00318512	24.9936
M00060,leucine	colorectal cancer	117	rs4074961	T	C	T	C	-0.0044	-0.0382964	0.4317	0.453478	FALSE	FALSE	FALSE	uf2Mq8	0.0250495	0.0170917	TRUE	reported	0.001	4.228e-06	TRUE	reported	H3UH1s	2	TRUE	32072	7824	0.00246833	19.3551
M00060,leucine	colorectal cancer	118	rs4077470	T	C	T	C	-0.0045	-0.0111789	0.5403	0.559723	FALSE	FALSE	FALSE	uf2Mq8	0.51187	0.0170428	TRUE	reported	0.0009	4.646e-07	TRUE	reported	H3UH1s	2	TRUE	32072	7824	0.00318512	24.9936
M00060,leucine	colorectal cancer	119	rs4140704	C	G	C	G	0.0047	-0.0139937	0.4857	0.420768	FALSE	TRUE	TRUE	uf2Mq8	0.411369	0.0170346	TRUE	reported	0.0009	1.626e-07	TRUE	reported	H3UH1s	2	FALSE	32072	7824	0.00347353	27.2646
M00060,leucine	colorectal cancer	120	rs4148593	A	G	A	G	0.005	0.00566146	0.624	0.600641	FALSE	FALSE	FALSE	uf2Mq8	0.745999	0.0174779	TRUE	reported	0.001	5.733e-07	TRUE	reported	H3UH1s	2	TRUE	32072	7824	0.00318512	24.9936
M00060,leucine	colorectal cancer	121	rs417144	T	C	T	C	0.0046	0.00386653	0.3507	0.381973	FALSE	FALSE	FALSE	uf2Mq8	0.825767	0.0175644	TRUE	reported	0.0009	2.565e-07	TRUE	reported	H3UH1s	2	TRUE	32072	7824	0.00332778	26.1168
M00060,leucine	colorectal cancer	122	rs4276770	A	G	A	G	-0.0041	-0.0153123	0.3999	0.405743	FALSE	FALSE	FALSE	uf2Mq8	0.38929	0.0177862	TRUE	reported	0.0009	5.113e-06	TRUE	reported	H3UH1s	2	TRUE	32072	7824	0.00264547	20.7478
M00060,leucine	colorectal cancer	123	rs4499783	T	C	T	C	-0.004	0.00817537	0.5958	0.609221	FALSE	FALSE	FALSE	uf2Mq8	0.634706	0.0172072	TRUE	reported	0.0009	7.582e-06	TRUE	reported	H3UH1s	2	TRUE	32072	7824	0.00251832	19.748
M00060,leucine	colorectal cancer	124	rs4531478	A	G	A	G	0.0041	0.00750545	0.4713	0.448417	FALSE	FALSE	FALSE	uf2Mq8	0.660659	0.0170965	TRUE	reported	0.0009	4.451e-06	TRUE	reported	H3UH1s	2	TRUE	32072	7824	0.00264547	20.7478
M00060,leucine	colorectal cancer	125	rs4681618	A	G	A	G	-0.0042	0.0191927	0.5793	0.55196	FALSE	FALSE	FALSE	uf2Mq8	0.261375	0.0170883	TRUE	reported	0.0009	3.149e-06	TRUE	reported	H3UH1s	2	TRUE	32072	7824	0.00277573	21.7722
M00060,leucine	colorectal cancer	126	rs4726308	T	G	T	G	-0.0042	0.0162865	0.3944	0.452619	FALSE	FALSE	FALSE	uf2Mq8	0.34913	0.0173949	TRUE	reported	0.0009	3.346e-06	TRUE	reported	H3UH1s	2	TRUE	32072	7824	0.00277573	21.7722
M00060,leucine	colorectal cancer	127	rs4741887	A	G	A	G	-0.0047	-0.015935	0.4584	0.49662	FALSE	FALSE	FALSE	uf2Mq8	0.349441	0.0170305	TRUE	reported	0.0009	1.68e-07	TRUE	reported	H3UH1s	2	TRUE	32072	7824	0.00347353	27.2646
M00060,leucine	colorectal cancer	128	rs4756646	A	T	A	T	-0.0043	0.00577546	0.4588	0.431443	FALSE	TRUE	TRUE	uf2Mq8	0.735814	0.0171174	TRUE	reported	0.0009	1.528e-06	TRUE	reported	H3UH1s	2	FALSE	32072	7824	0.00290909	22.8213
M00060,leucine	colorectal cancer	129	rs4758270	A	G	A	G	-0.0048	0.0268016	0.6483	0.614834	FALSE	FALSE	FALSE	uf2Mq8	0.137767	0.0180584	TRUE	reported	0.0009	2.013e-07	TRUE	reported	H3UH1s	2	TRUE	32072	7824	0.00362237	28.4372
M00060,leucine	colorectal cancer	130	rs4767788	A	G	A	G	0.0047	0.0131541	0.4189	0.42073	FALSE	FALSE	FALSE	uf2Mq8	0.461061	0.0178457	TRUE	reported	0.0009	5.738e-07	TRUE	reported	H3UH1s	2	TRUE	32072	7824	0.00347353	27.2646
M00060,leucine	colorectal cancer	131	rs477831	A	T	A	T	0.0041	0.0210218	0.5102	0.507499	FALSE	TRUE	TRUE	uf2Mq8	0.220367	0.0171529	TRUE	reported	0.0009	4.654e-06	TRUE	reported	H3UH1s	2	FALSE	32072	7824	0.00264547	20.7478
M00060,leucine	colorectal cancer	132	rs477992	A	G	A	G	-0.0047	0.0124597	0.3228	0.28207	FALSE	FALSE	FALSE	uf2Mq8	0.492943	0.0181725	TRUE	reported	0.0009	1.999e-07	TRUE	reported	H3UH1s	2	TRUE	32072	7824	0.00347353	27.2646
M00060,leucine	colorectal cancer	133	rs4795552	A	G	A	G	-0.0047	0.00900722	0.3894	0.381324	FALSE	FALSE	FALSE	uf2Mq8	0.61229	0.0177725	TRUE	reported	0.0009	1.545e-07	TRUE	reported	H3UH1s	2	TRUE	32072	7824	0.00347353	27.2646
M00060,leucine	colorectal cancer	134	rs4805013	A	T	A	T	0.004	0.022217	0.5144	0.516144	FALSE	TRUE	TRUE	uf2Mq8	0.198762	0.0172883	TRUE	reported	0.0009	9.504e-06	TRUE	reported	H3UH1s	2	FALSE	32072	7824	0.00251832	19.748
M00060,leucine	colorectal cancer	135	rs481781	T	C	T	C	0.0044	0.0235964	0.5409	0.488923	FALSE	FALSE	FALSE	uf2Mq8	0.163502	0.0169346	TRUE	reported	0.0009	9.144e-07	TRUE	reported	H3UH1s	2	TRUE	32072	7824	0.00304556	23.8951
M00060,leucine	colorectal cancer	136	rs4851946	A	G	A	G	0.0042	-0.0120711	0.5706	0.54429	FALSE	FALSE	FALSE	uf2Mq8	0.478979	0.0170509	TRUE	reported	0.0009	2.195e-06	TRUE	reported	H3UH1s	2	TRUE	32072	7824	0.00277573	21.7722
M00060,leucine	colorectal cancer	137	rs4875397	A	G	A	G	-0.0042	0.0436157	0.5599	0.630606	FALSE	FALSE	FALSE	uf2Mq8	0.0108724	0.0171259	TRUE	reported	0.0009	3.037e-06	TRUE	reported	H3UH1s	2	TRUE	32072	7824	0.00277573	21.7722
M00060,leucine	colorectal cancer	138	rs4889294	T	C	T	C	-0.0041	-0.0218362	0.5449	0.579692	FALSE	FALSE	FALSE	uf2Mq8	0.229659	0.018178	TRUE	reported	0.0009	3.646e-06	TRUE	reported	H3UH1s	2	TRUE	32072	7824	0.00264547	20.7478
M00060,leucine	colorectal cancer	139	rs4920094	A	G	A	G	0.004	0.00806614	0.3912	0.430489	FALSE	FALSE	FALSE	uf2Mq8	0.648275	0.0176827	TRUE	reported	0.0009	7.179e-06	TRUE	reported	H3UH1s	2	TRUE	32072	7824	0.00251832	19.748
M00060,leucine	colorectal cancer	140	rs4921412	C	G	C	G	-0.0042	-0.0148274	0.3864	0.371737	FALSE	TRUE	FALSE	uf2Mq8	0.394006	0.0173954	TRUE	reported	0.0009	2.781e-06	TRUE	reported	H3UH1s	2	TRUE	32072	7824	0.00277573	21.7722
M00060,leucine	colorectal cancer	141	rs4935115	A	G	A	G	0.0045	0.00893842	0.529	0.520373	FALSE	FALSE	FALSE	uf2Mq8	0.604879	0.0172758	TRUE	reported	0.0009	5.754e-07	TRUE	reported	H3UH1s	2	TRUE	32072	7824	0.00318512	24.9936
M00060,leucine	colorectal cancer	142	rs4968791	A	G	A	G	-0.0043	-0.00981867	0.5344	0.52779	FALSE	FALSE	FALSE	uf2Mq8	0.564771	0.0170531	TRUE	reported	0.0009	1.476e-06	TRUE	reported	H3UH1s	2	TRUE	32072	7824	0.00290909	22.8213
M00060,leucine	colorectal cancer	143	rs6003916	T	C	T	C	0.0087	-0.0543761	0.8966	0.883131	FALSE	FALSE	FALSE	uf2Mq8	0.0573121	0.0286051	TRUE	reported	0.0018	1.057e-06	TRUE	reported	H3UH1s	2	TRUE	32072	7824	0.00297694	23.3551
M00060,leucine	colorectal cancer	144	rs606798	T	G	T	G	0.004	-0.0033315	0.3722	0.365063	FALSE	FALSE	FALSE	uf2Mq8	0.848533	0.0174433	TRUE	reported	0.0009	9.901e-06	TRUE	reported	H3UH1s	2	TRUE	32072	7824	0.00251832	19.748
M00060,leucine	colorectal cancer	145	rs6103894	T	G	T	G	-0.0043	-0.037837	0.5939	0.670004	FALSE	FALSE	FALSE	uf2Mq8	0.0337766	0.0178247	TRUE	reported	0.0009	2.705e-06	TRUE	reported	H3UH1s	2	TRUE	32072	7824	0.00290909	22.8213
M00060,leucine	colorectal cancer	146	rs618001	T	C	T	C	0.0041	0.0171351	0.5857	0.595377	FALSE	FALSE	FALSE	uf2Mq8	0.317379	0.0171375	TRUE	reported	0.0009	4.176e-06	TRUE	reported	H3UH1s	2	TRUE	32072	7824	0.00264547	20.7478
M00060,leucine	colorectal cancer	147	rs623111	A	C	A	C	0.0041	0.00105718	0.3678	0.395735	FALSE	FALSE	FALSE	uf2Mq8	0.951847	0.0175065	TRUE	reported	0.0009	6.376e-06	TRUE	reported	H3UH1s	2	TRUE	32072	7824	0.00264547	20.7478
M00060,leucine	colorectal cancer	148	rs631750	T	C	T	C	0.0041	0.0160021	0.3544	0.343672	FALSE	FALSE	FALSE	uf2Mq8	0.38288	0.0183384	TRUE	reported	0.0009	7.506e-06	TRUE	reported	H3UH1s	2	TRUE	32072	7824	0.00264547	20.7478
M00060,leucine	colorectal cancer	149	rs637828	A	C	A	C	0.0041	-0.00153505	0.5424	0.611243	FALSE	FALSE	FALSE	uf2Mq8	0.93001	0.017477	TRUE	reported	0.0009	5.812e-06	TRUE	reported	H3UH1s	2	TRUE	32072	7824	0.00264547	20.7478
M00060,leucine	colorectal cancer	150	rs6470194	A	G	A	G	0.005	-0.000748793	0.406	0.425141	FALSE	FALSE	FALSE	uf2Mq8	0.972068	0.0213849	TRUE	reported	0.001	5.733e-07	TRUE	reported	H3UH1s	2	TRUE	32072	7824	0.00318512	24.9936
M00060,leucine	colorectal cancer	151	rs6475359	A	G	A	G	-0.0046	-0.0179267	0.4127	0.455538	FALSE	FALSE	FALSE	uf2Mq8	0.321349	0.0180769	TRUE	reported	0.0009	3.573e-07	TRUE	reported	H3UH1s	2	TRUE	32072	7824	0.00332778	26.1168
M00060,leucine	colorectal cancer	152	rs6518309	A	C	A	C	0.0043	0.00125906	0.6195	0.663113	FALSE	FALSE	FALSE	uf2Mq8	0.944009	0.0179272	TRUE	reported	0.0009	1.78e-06	TRUE	reported	H3UH1s	2	TRUE	32072	7824	0.00290909	22.8213
M00060,leucine	colorectal cancer	153	rs6543342	T	C	T	C	0.004	-0.00362326	0.3778	0.355931	FALSE	FALSE	FALSE	uf2Mq8	0.838076	0.0177302	TRUE	reported	0.0009	8.561e-06	TRUE	reported	H3UH1s	2	TRUE	32072	7824	0.00251832	19.748
M00060,leucine	colorectal cancer	154	rs6562776	A	G	A	G	-0.0043	-0.0175321	0.6116	0.661616	FALSE	FALSE	FALSE	uf2Mq8	0.314872	0.017444	TRUE	reported	0.0009	1.645e-06	TRUE	reported	H3UH1s	2	TRUE	32072	7824	0.00290909	22.8213
M00060,leucine	colorectal cancer	155	rs6588636	T	C	T	C	-0.004	0.00944896	0.611	0.589307	FALSE	FALSE	FALSE	uf2Mq8	0.587874	0.0174361	TRUE	reported	0.0009	9.935e-06	TRUE	reported	H3UH1s	2	TRUE	32072	7824	0.00251832	19.748
M00060,leucine	colorectal cancer	156	rs6735596	A	C	A	C	-0.0052	-0.00567616	0.6267	0.680712	FALSE	FALSE	FALSE	uf2Mq8	0.747128	0.0176044	TRUE	reported	0.0009	1.153e-08	TRUE	reported	H3UH1s	2	TRUE	32072	7824	0.00424858	33.3742
M00060,leucine	colorectal cancer	157	rs6737109	T	C	T	C	0.0051	0.00890121	0.5761	0.616521	FALSE	FALSE	FALSE	uf2Mq8	0.613872	0.0176417	TRUE	reported	0.0009	1.454e-08	TRUE	reported	H3UH1s	2	TRUE	32072	7824	0.00408741	32.1029
M00060,leucine	colorectal cancer	158	rs679563	A	G	A	G	-0.0045	0.0287692	0.4837	0.567277	FALSE	FALSE	FALSE	uf2Mq8	0.0962167	0.0172946	TRUE	reported	0.0009	7.128e-07	TRUE	reported	H3UH1s	2	TRUE	32072	7824	0.00318512	24.9936
M00060,leucine	colorectal cancer	159	rs6820011	T	G	T	G	-0.0051	-0.00029194	0.5152	0.50064	FALSE	FALSE	FALSE	uf2Mq8	0.986581	0.0173583	TRUE	reported	0.0009	1.182e-08	TRUE	reported	H3UH1s	2	TRUE	32072	7824	0.00408741	32.1029
M00060,leucine	colorectal cancer	160	rs6820313	T	G	T	G	0.0049	-0.00378785	0.5169	0.580153	FALSE	FALSE	FALSE	uf2Mq8	0.825889	0.0172193	TRUE	reported	0.0009	4.651e-08	TRUE	reported	H3UH1s	2	TRUE	32072	7824	0.0037743	29.6344
M00060,leucine	colorectal cancer	161	rs6822279	A	C	A	C	-0.0041	0.00150515	0.3969	0.47552	FALSE	FALSE	FALSE	uf2Mq8	0.932278	0.0177119	TRUE	reported	0.0009	4.788e-06	TRUE	reported	H3UH1s	2	TRUE	32072	7824	0.00264547	20.7478
M00060,leucine	colorectal cancer	162	rs682359	T	G	T	G	0.004	0.00601509	0.5813	0.588428	FALSE	FALSE	FALSE	uf2Mq8	0.727957	0.0172925	TRUE	reported	0.0009	6.342e-06	TRUE	reported	H3UH1s	2	TRUE	32072	7824	0.00251832	19.748
M00060,leucine	colorectal cancer	163	rs6833720	A	G	A	G	-0.0046	-0.0290515	0.4766	0.520511	FALSE	FALSE	FALSE	uf2Mq8	0.0872811	0.01699	TRUE	reported	0.0009	2.219e-07	TRUE	reported	H3UH1s	2	TRUE	32072	7824	0.00332778	26.1168
M00060,leucine	colorectal cancer	164	rs6889147	A	T	A	T	0.0078	0.00620843	0.5267	0.537728	FALSE	TRUE	TRUE	uf2Mq8	0.722193	0.0174625	TRUE	reported	0.0017	5.926e-06	TRUE	reported	H3UH1s	2	FALSE	32072	7824	0.00268346	21.0465
M00060,leucine	colorectal cancer	165	rs697311	A	G	A	G	0.0041	0.0164164	0.3792	0.368301	FALSE	FALSE	FALSE	uf2Mq8	0.352307	0.0176496	TRUE	reported	0.0009	4.581e-06	TRUE	reported	H3UH1s	2	TRUE	32072	7824	0.00264547	20.7478
M00060,leucine	colorectal cancer	166	rs6982408	T	G	T	G	-0.0042	0.0174541	0.4435	0.443429	FALSE	FALSE	FALSE	uf2Mq8	0.304985	0.0170151	TRUE	reported	0.0009	2.322e-06	TRUE	reported	H3UH1s	2	TRUE	32072	7824	0.00277573	21.7722
M00060,leucine	colorectal cancer	167	rs699856	T	C	T	C	0.004	0.0118271	0.3661	0.398934	FALSE	FALSE	FALSE	uf2Mq8	0.50727	0.0178362	TRUE	reported	0.0009	7.449e-06	TRUE	reported	H3UH1s	2	TRUE	32072	7824	0.00251832	19.748
M00060,leucine	colorectal cancer	168	rs7073430	A	C	A	C	0.004	-0.000879635	0.4008	0.348554	FALSE	FALSE	FALSE	uf2Mq8	0.959799	0.017451	TRUE	reported	0.0009	9.946e-06	TRUE	reported	H3UH1s	2	TRUE	32072	7824	0.00251832	19.748
M00060,leucine	colorectal cancer	169	rs7100577	C	G	C	G	0.0041	0.000432942	0.4315	0.433932	FALSE	TRUE	TRUE	uf2Mq8	0.979746	0.0170531	TRUE	reported	0.0009	4.139e-06	TRUE	reported	H3UH1s	2	FALSE	32072	7824	0.00264547	20.7478
M00060,leucine	colorectal cancer	170	rs7121554	T	C	T	C	-0.007	-0.0451452	0.2573	0.193566	FALSE	FALSE	FALSE	uf2Mq8	0.0282033	0.0205725	TRUE	reported	0.0016	6.309e-06	TRUE	reported	H3UH1s	2	TRUE	32072	7824	0.00244043	19.1357
M00060,leucine	colorectal cancer	171	rs7137008	A	G	A	G	0.0046	-0.0190252	0.4468	0.414278	FALSE	FALSE	FALSE	uf2Mq8	0.265947	0.0171021	TRUE	reported	0.0009	2.601e-07	TRUE	reported	H3UH1s	2	TRUE	32072	7824	0.00332778	26.1168
M00060,leucine	colorectal cancer	172	rs720293	A	G	A	G	0.0043	0.0354881	0.4312	0.432676	FALSE	FALSE	FALSE	uf2Mq8	0.042142	0.0174636	TRUE	reported	0.0009	2.528e-06	TRUE	reported	H3UH1s	2	TRUE	32072	7824	0.00290909	22.8213
M00060,leucine	colorectal cancer	173	rs720625	A	G	A	G	-0.0046	0.00435393	0.6267	0.574119	FALSE	FALSE	FALSE	uf2Mq8	0.803104	0.0174624	TRUE	reported	0.0009	4.655e-07	TRUE	reported	H3UH1s	2	TRUE	32072	7824	0.00332778	26.1168
M00060,leucine	colorectal cancer	174	rs720816	A	G	A	G	0.004	0.00623238	0.5425	0.537875	FALSE	FALSE	FALSE	uf2Mq8	0.714662	0.0170469	TRUE	reported	0.0009	7.764e-06	TRUE	reported	H3UH1s	2	TRUE	32072	7824	0.00251832	19.748
M00060,leucine	colorectal cancer	175	rs7301176	T	C	T	C	0.0043	-0.0359934	0.4603	0.342373	FALSE	FALSE	FALSE	uf2Mq8	0.063289	0.0193809	TRUE	reported	0.0009	1.861e-06	TRUE	reported	H3UH1s	2	TRUE	32072	7824	0.00290909	22.8213
M00060,leucine	colorectal cancer	176	rs7329192	T	C	T	C	-0.0042	0.026644	0.5277	0.554855	FALSE	FALSE	FALSE	uf2Mq8	0.115965	0.0169498	TRUE	reported	0.0009	3.165e-06	TRUE	reported	H3UH1s	2	TRUE	32072	7824	0.00277573	21.7722
M00060,leucine	colorectal cancer	177	rs7366464	T	C	T	C	-0.0075	0.0564741	0.1258	0.110963	FALSE	FALSE	FALSE	uf2Mq8	0.0469353	0.0284234	TRUE	reported	0.0017	7.783e-06	TRUE	reported	H3UH1s	2	TRUE	32072	7824	0.00248151	19.4587
M00060,leucine	colorectal cancer	178	rs7420162	C	G	C	G	0.005	0.0261378	0.455	0.439051	FALSE	TRUE	TRUE	uf2Mq8	0.126848	0.0171211	TRUE	reported	0.001	2.696e-07	TRUE	reported	H3UH1s	2	FALSE	32072	7824	0.00318512	24.9936
M00060,leucine	colorectal cancer	179	rs7513382	T	G	T	G	-0.004	0.00468697	0.5171	0.492009	FALSE	FALSE	FALSE	uf2Mq8	0.785009	0.0171812	TRUE	reported	0.0009	7.052e-06	TRUE	reported	H3UH1s	2	TRUE	32072	7824	0.00251832	19.748
M00060,leucine	colorectal cancer	180	rs757378	A	T	A	T	-0.0042	-0.0366725	0.6095	0.572301	FALSE	TRUE	TRUE	uf2Mq8	0.0375352	0.0176319	TRUE	reported	0.0009	3.565e-06	TRUE	reported	H3UH1s	2	FALSE	32072	7824	0.00277573	21.7722
M00060,leucine	colorectal cancer	181	rs7574695	T	C	T	C	-0.0041	0.00971068	0.4769	0.463361	FALSE	FALSE	FALSE	uf2Mq8	0.568544	0.0170304	TRUE	reported	0.0009	5.967e-06	TRUE	reported	H3UH1s	2	TRUE	32072	7824	0.00264547	20.7478
M00060,leucine	colorectal cancer	182	rs7584322	A	C	A	C	-0.0048	0.0100058	0.4742	0.451384	FALSE	FALSE	FALSE	uf2Mq8	0.55463	0.0169351	TRUE	reported	0.0009	7.033e-08	TRUE	reported	H3UH1s	2	TRUE	32072	7824	0.00362237	28.4372
M00060,leucine	colorectal cancer	183	rs7584842	T	C	T	C	-0.0051	0.0075995	0.5379	0.566131	FALSE	FALSE	FALSE	uf2Mq8	0.660136	0.0172824	TRUE	reported	0.0009	1.892e-08	TRUE	reported	H3UH1s	2	TRUE	32072	7824	0.00408741	32.1029
M00060,leucine	colorectal cancer	184	rs759456	T	G	T	G	0.0042	-0.0199191	0.6263	0.598451	FALSE	FALSE	FALSE	uf2Mq8	0.286591	0.0186923	TRUE	reported	0.0009	3.733e-06	TRUE	reported	H3UH1s	2	TRUE	32072	7824	0.00277573	21.7722
M00060,leucine	colorectal cancer	185	rs7622687	A	G	A	G	-0.0041	0.0409795	0.4032	0.419792	FALSE	FALSE	FALSE	uf2Mq8	0.0197053	0.0175734	TRUE	reported	0.0009	5.212e-06	TRUE	reported	H3UH1s	2	TRUE	32072	7824	0.00264547	20.7478
M00060,leucine	colorectal cancer	186	rs7625991	A	C	A	C	-0.0042	-0.0134515	0.345	0.331938	FALSE	FALSE	FALSE	uf2Mq8	0.461562	0.0182696	TRUE	reported	0.0009	5.897e-06	TRUE	reported	H3UH1s	2	TRUE	32072	7824	0.00277573	21.7722
M00060,leucine	colorectal cancer	187	rs7647029	A	G	A	G	0.0053	-0.0155586	0.6479	0.58888	FALSE	FALSE	FALSE	uf2Mq8	0.383661	0.0178594	TRUE	reported	0.0009	1.021e-08	TRUE	reported	H3UH1s	2	TRUE	32072	7824	0.00441283	34.6701
M00060,leucine	colorectal cancer	188	rs7669967	A	G	A	G	0.004	0.0101912	0.6167	0.533698	FALSE	FALSE	FALSE	uf2Mq8	0.560533	0.0175092	TRUE	reported	0.0009	6.827e-06	TRUE	reported	H3UH1s	2	TRUE	32072	7824	0.00251832	19.748
M00060,leucine	colorectal cancer	189	rs7685009	A	G	A	G	-0.0045	0.0015402	0.6582	0.714688	FALSE	FALSE	FALSE	uf2Mq8	0.93209	0.0180743	TRUE	reported	0.0009	6.437e-07	TRUE	reported	H3UH1s	2	TRUE	32072	7824	0.00318512	24.9936
M00060,leucine	colorectal cancer	190	rs7689825	T	C	T	C	0.0046	0.000580279	0.643	0.547746	FALSE	FALSE	FALSE	uf2Mq8	0.973496	0.017466	TRUE	reported	0.0009	3.97e-07	TRUE	reported	H3UH1s	2	TRUE	32072	7824	0.00332778	26.1168
M00060,leucine	colorectal cancer	191	rs769630	T	C	T	C	0.0041	0.0159385	0.6016	0.52857	FALSE	FALSE	FALSE	uf2Mq8	0.352443	0.0171407	TRUE	reported	0.0009	5.064e-06	TRUE	reported	H3UH1s	2	TRUE	32072	7824	0.00264547	20.7478
M00060,leucine	colorectal cancer	192	rs7738860	T	C	T	C	-0.0044	0.00918032	0.4518	0.465011	FALSE	FALSE	FALSE	uf2Mq8	0.58858	0.0169725	TRUE	reported	0.0009	1.312e-06	TRUE	reported	H3UH1s	2	TRUE	32072	7824	0.00304556	23.8951
M00060,leucine	colorectal cancer	193	rs7740614	A	G	A	G	-0.0049	-0.00942214	0.4838	0.450719	FALSE	FALSE	FALSE	uf2Mq8	0.579076	0.0169849	TRUE	reported	0.0009	4.746e-08	TRUE	reported	H3UH1s	2	TRUE	32072	7824	0.0037743	29.6344
M00060,leucine	colorectal cancer	194	rs7795093	A	G	A	G	-0.0044	-0.0131731	0.3813	0.337101	FALSE	FALSE	FALSE	uf2Mq8	0.448158	0.0173675	TRUE	reported	0.0009	1.474e-06	TRUE	reported	H3UH1s	2	TRUE	32072	7824	0.00304556	23.8951
M00060,leucine	colorectal cancer	195	rs7825809	T	C	T	C	-0.0047	0.0140819	0.4319	0.379623	FALSE	FALSE	FALSE	uf2Mq8	0.419884	0.0174578	TRUE	reported	0.0009	1.549e-07	TRUE	reported	H3UH1s	2	TRUE	32072	7824	0.00347353	27.2646
M00060,leucine	colorectal cancer	196	rs7911876	T	C	T	C	0.0043	-0.0250463	0.4276	0.402869	FALSE	FALSE	FALSE	uf2Mq8	0.159225	0.0177926	TRUE	reported	0.0009	2.757e-06	TRUE	reported	H3UH1s	2	TRUE	32072	7824	0.00290909	22.8213
M00060,leucine	colorectal cancer	197	rs7914851	C	G	C	G	0.0041	0.0150574	0.3443	0.396539	FALSE	TRUE	FALSE	uf2Mq8	0.392382	0.0176047	TRUE	reported	0.0009	6.791e-06	TRUE	reported	H3UH1s	2	TRUE	32072	7824	0.00264547	20.7478
M00060,leucine	colorectal cancer	198	rs7915	A	C	A	C	-0.0049	-0.00892057	0.6374	0.582744	FALSE	FALSE	FALSE	uf2Mq8	0.610673	0.0175218	TRUE	reported	0.0009	5.82e-08	TRUE	reported	H3UH1s	2	TRUE	32072	7824	0.0037743	29.6344
M00060,leucine	colorectal cancer	199	rs7923885	A	G	A	G	-0.0044	0.0184738	0.5257	0.613177	FALSE	FALSE	FALSE	uf2Mq8	0.281472	0.0171527	TRUE	reported	0.0009	8.078e-07	TRUE	reported	H3UH1s	2	TRUE	32072	7824	0.00304556	23.8951
M00060,leucine	colorectal cancer	200	rs7968823	T	C	T	C	-0.004	0.0162085	0.4688	0.420325	FALSE	FALSE	FALSE	uf2Mq8	0.344533	0.0171473	TRUE	reported	0.0009	8.712e-06	TRUE	reported	H3UH1s	2	TRUE	32072	7824	0.00251832	19.748
M00060,leucine	colorectal cancer	201	rs797348	A	G	A	G	0.004	-0.000769217	0.6447	0.678374	FALSE	FALSE	FALSE	uf2Mq8	0.968152	0.0192663	TRUE	reported	0.0009	9.666e-06	TRUE	reported	H3UH1s	2	TRUE	32072	7824	0.00251832	19.748
M00060,leucine	colorectal cancer	202	rs7996613	T	C	T	C	-0.004	-0.0201006	0.4683	0.439964	FALSE	FALSE	FALSE	uf2Mq8	0.235366	0.016939	TRUE	reported	0.0009	9.674e-06	TRUE	reported	H3UH1s	2	TRUE	32072	7824	0.00251832	19.748
M00060,leucine	colorectal cancer	203	rs8003702	T	G	T	G	0.0042	-0.0137103	0.536	0.533232	FALSE	FALSE	FALSE	uf2Mq8	0.422264	0.0170845	TRUE	reported	0.0009	2.446e-06	TRUE	reported	H3UH1s	2	TRUE	32072	7824	0.00277573	21.7722
M00060,leucine	colorectal cancer	204	rs8012205	A	G	A	G	-0.0042	-0.0074572	0.4966	0.503472	FALSE	FALSE	FALSE	uf2Mq8	0.660416	0.0169737	TRUE	reported	0.0009	2.564e-06	TRUE	reported	H3UH1s	2	TRUE	32072	7824	0.00277573	21.7722
M00060,leucine	colorectal cancer	205	rs8023420	A	C	A	C	-0.0076	-0.0245311	0.0972	0.088034	FALSE	FALSE	FALSE	uf2Mq8	0.379362	0.0279057	TRUE	reported	0.0017	8.852e-06	TRUE	reported	H3UH1s	2	TRUE	32072	7824	0.00254796	19.9811
M00060,leucine	colorectal cancer	206	rs8131355	A	G	A	G	-0.0041	0.0236009	0.5488	0.56557	FALSE	FALSE	FALSE	uf2Mq8	0.163126	0.0169227	TRUE	reported	0.0009	5.681e-06	TRUE	reported	H3UH1s	2	TRUE	32072	7824	0.00264547	20.7478
M00060,leucine	colorectal cancer	207	rs825885	A	G	A	G	-0.0097	0.00870923	0.1469	0.218283	FALSE	FALSE	FALSE	uf2Mq8	0.703279	0.022865	TRUE	reported	0.002	1.558e-06	TRUE	reported	H3UH1s	2	TRUE	32072	7824	0.00299744	23.5165
M00060,leucine	colorectal cancer	208	rs849327	A	G	A	G	0.0042	0.0147855	0.3492	0.453896	FALSE	FALSE	FALSE	uf2Mq8	0.401085	0.0176084	TRUE	reported	0.0009	3.45e-06	TRUE	reported	H3UH1s	2	TRUE	32072	7824	0.00277573	21.7722
M00060,leucine	colorectal cancer	209	rs867560	C	G	C	G	-0.0041	0.00907663	0.5603	0.507629	FALSE	TRUE	TRUE	uf2Mq8	0.598159	0.0172216	TRUE	reported	0.0009	3.857e-06	TRUE	reported	H3UH1s	2	FALSE	32072	7824	0.00264547	20.7478
M00060,leucine	colorectal cancer	210	rs891878	T	G	T	G	-0.0041	-0.0323693	0.4844	0.4832	FALSE	FALSE	FALSE	uf2Mq8	0.0567902	0.0169925	TRUE	reported	0.0009	6.034e-06	TRUE	reported	H3UH1s	2	TRUE	32072	7824	0.00264547	20.7478
M00060,leucine	colorectal cancer	211	rs899273	T	C	T	C	0.0042	-0.013858	0.5202	0.496369	FALSE	FALSE	FALSE	uf2Mq8	0.440527	0.017967	TRUE	reported	0.0009	3.334e-06	TRUE	reported	H3UH1s	2	TRUE	32072	7824	0.00277573	21.7722
M00060,leucine	colorectal cancer	212	rs900532	T	C	T	C	-0.0044	0.00394866	0.4524	0.450985	FALSE	FALSE	FALSE	uf2Mq8	0.817022	0.017066	TRUE	reported	0.0009	8.99e-07	TRUE	reported	H3UH1s	2	TRUE	32072	7824	0.00304556	23.8951
M00060,leucine	colorectal cancer	213	rs911981	A	G	A	G	-0.0047	0.0299358	0.5283	0.503894	FALSE	FALSE	FALSE	uf2Mq8	0.0914549	0.0177368	TRUE	reported	0.0009	2.403e-07	TRUE	reported	H3UH1s	2	TRUE	32072	7824	0.00347353	27.2646
M00060,leucine	colorectal cancer	214	rs923818	A	G	A	G	0.0041	-0.00552555	0.5072	0.574578	FALSE	FALSE	FALSE	uf2Mq8	0.74459	0.016961	TRUE	reported	0.0009	6.232e-06	TRUE	reported	H3UH1s	2	TRUE	32072	7824	0.00264547	20.7478
M00060,leucine	colorectal cancer	215	rs9289408	T	C	T	C	0.0047	0.0157865	0.4701	0.489154	FALSE	FALSE	FALSE	uf2Mq8	0.352223	0.0169695	TRUE	reported	0.0009	2.45e-07	TRUE	reported	H3UH1s	2	TRUE	32072	7824	0.00347353	27.2646
M00060,leucine	colorectal cancer	216	rs9292230	T	C	T	C	0.0041	0.00457192	0.6218	0.679528	FALSE	FALSE	FALSE	uf2Mq8	0.794282	0.0175334	TRUE	reported	0.0009	4.63e-06	TRUE	reported	H3UH1s	2	TRUE	32072	7824	0.00264547	20.7478
M00060,leucine	colorectal cancer	217	rs9322464	T	C	T	C	0.004	-0.0112603	0.47	0.451113	FALSE	FALSE	FALSE	uf2Mq8	0.50692	0.0169675	TRUE	reported	0.0009	8.271e-06	TRUE	reported	H3UH1s	2	TRUE	32072	7824	0.00251832	19.748
M00060,leucine	colorectal cancer	218	rs9369741	T	G	T	G	0.0043	-0.00496655	0.5822	0.613469	FALSE	FALSE	FALSE	uf2Mq8	0.771173	0.0170766	TRUE	reported	0.0009	2.415e-06	TRUE	reported	H3UH1s	2	TRUE	32072	7824	0.00290909	22.8213
M00060,leucine	colorectal cancer	219	rs9394683	T	C	T	C	-0.004	0.0117251	0.5195	0.475185	FALSE	FALSE	FALSE	uf2Mq8	0.489371	0.0169608	TRUE	reported	0.0009	9.054e-06	TRUE	reported	H3UH1s	2	TRUE	32072	7824	0.00251832	19.748
M00060,leucine	colorectal cancer	220	rs9403527	T	C	T	C	0.0045	-0.00538257	0.3456	0.330265	FALSE	FALSE	FALSE	uf2Mq8	0.770832	0.0184786	TRUE	reported	0.0009	9.914e-07	TRUE	reported	H3UH1s	2	TRUE	32072	7824	0.00318512	24.9936
M00060,leucine	colorectal cancer	221	rs951134	A	T	A	T	0.0047	0.0136893	0.5573	0.500405	FALSE	TRUE	TRUE	uf2Mq8	0.430434	0.0173623	TRUE	reported	0.0009	1.932e-07	TRUE	reported	H3UH1s	2	FALSE	32072	7824	0.00347353	27.2646
M00060,leucine	colorectal cancer	222	rs9541214	T	C	T	C	-0.005	-0.0197643	0.6529	0.671577	FALSE	FALSE	FALSE	uf2Mq8	0.268724	0.01787	TRUE	reported	0.0009	3.4e-08	TRUE	reported	H3UH1s	2	TRUE	32072	7824	0.00392931	30.8563
M00060,leucine	colorectal cancer	223	rs9559495	C	G	C	G	0.0045	-0.00282728	0.4844	0.491012	FALSE	TRUE	TRUE	uf2Mq8	0.868101	0.0170245	TRUE	reported	0.0009	4.065e-07	TRUE	reported	H3UH1s	2	FALSE	32072	7824	0.00318512	24.9936
M00060,leucine	colorectal cancer	224	rs978346	C	G	C	G	-0.0049	-0.00671875	0.428	0.440925	FALSE	TRUE	TRUE	uf2Mq8	0.695756	0.0171811	TRUE	reported	0.0009	5.726e-08	TRUE	reported	H3UH1s	2	FALSE	32072	7824	0.0037743	29.6344
M00060,leucine	colorectal cancer	225	rs979242	T	C	T	C	-0.0043	0.000869032	0.3692	0.396522	FALSE	FALSE	FALSE	uf2Mq8	0.960547	0.017568	TRUE	reported	0.0009	2.45e-06	TRUE	reported	H3UH1s	2	TRUE	32072	7824	0.00290909	22.8213
M00060,leucine	colorectal cancer	226	rs9808116	A	T	A	T	-0.0041	-0.0221368	0.5528	0.592387	FALSE	TRUE	TRUE	uf2Mq8	0.194416	0.0170595	TRUE	reported	0.0009	4.933e-06	TRUE	reported	H3UH1s	2	FALSE	32072	7824	0.00264547	20.7478
M00060,leucine	colorectal cancer	227	rs982790	T	C	T	C	-0.0044	-0.008767	0.4106	0.427322	FALSE	FALSE	FALSE	uf2Mq8	0.621567	0.0177602	TRUE	reported	0.0009	3.74e-06	TRUE	reported	H3UH1s	2	TRUE	32072	7824	0.00304556	23.8951
M00060,leucine	colorectal cancer	228	rs9837954	T	C	T	C	-0.0043	-0.00385538	0.6418	0.656913	FALSE	FALSE	FALSE	uf2Mq8	0.828814	0.0178306	TRUE	reported	0.0009	2.636e-06	TRUE	reported	H3UH1s	2	TRUE	32072	7824	0.00290909	22.8213
M00060,leucine	colorectal cancer	229	rs9889080	A	G	A	G	0.0074	0.0412353	0.1641	0.154437	FALSE	FALSE	FALSE	uf2Mq8	0.075124	0.0231697	TRUE	reported	0.0016	4.211e-06	TRUE	reported	H3UH1s	2	TRUE	32072	7824	0.00272652	21.3852
M00060,leucine	colorectal cancer	230	rs989960	T	C	T	C	0.0041	0.000835099	0.4175	0.425128	FALSE	FALSE	FALSE	uf2Mq8	0.961499	0.0172995	TRUE	reported	0.0009	4.662e-06	TRUE	reported	H3UH1s	2	TRUE	32072	7824	0.00264547	20.7478
M00060,leucine	colorectal cancer	231	rs9903421	T	C	T	C	-0.0041	-0.00163369	0.5633	0.638396	FALSE	FALSE	FALSE	uf2Mq8	0.924369	0.0172091	TRUE	reported	0.0009	7.394e-06	TRUE	reported	H3UH1s	2	TRUE	32072	7824	0.00264547	20.7478
M00063,cholesterol	colorectal cancer	1	rs10011091	T	C	T	C	0.0086	-0.01215	0.8159	0.82126	FALSE	FALSE	FALSE	8SmVD0	0.582913	0.0221257	TRUE	reported	0.0018	2.151e-06	TRUE	reported	bnByQZ	2	TRUE	32072	7824	0.00290909	22.8213
M00063,cholesterol	colorectal cancer	2	rs1005596	A	G	A	G	0.0115	-0.00876387	0.1014	0.112048	FALSE	FALSE	FALSE	8SmVD0	0.756892	0.0283103	TRUE	reported	0.0025	4.195e-06	TRUE	reported	bnByQZ	2	TRUE	32072	7824	0.0026972	21.1546
M00063,cholesterol	colorectal cancer	3	rs10207315	T	G	T	G	0.0078	0.0178621	0.2432	0.205471	FALSE	FALSE	FALSE	8SmVD0	0.370228	0.0199344	TRUE	reported	0.0017	4.789e-06	TRUE	reported	bnByQZ	2	TRUE	32072	7824	0.00268346	21.0465
M00063,cholesterol	colorectal cancer	4	rs10493549	A	G	A	G	-0.009	-0.028269	0.7989	0.817866	FALSE	FALSE	FALSE	8SmVD0	0.205826	0.0223448	TRUE	reported	0.0017	2.274e-07	TRUE	reported	bnByQZ	2	TRUE	32072	7824	0.00356948	28.0205
M00063,cholesterol	colorectal cancer	5	rs1077834	T	C	T	C	-0.0113	0.0272815	0.7912	0.753541	FALSE	FALSE	FALSE	8SmVD0	0.184943	0.0205791	TRUE	reported	0.0023	6.867e-07	TRUE	reported	bnByQZ	2	TRUE	32072	7824	0.00307563	24.1318
M00063,cholesterol	colorectal cancer	6	rs11022174	A	G	A	G	0.0101	0.00791376	0.295	0.352214	FALSE	FALSE	FALSE	8SmVD0	0.676411	0.0189612	TRUE	reported	0.0023	7.361e-06	TRUE	reported	bnByQZ	2	TRUE	32072	7824	0.00245861	19.2786
M00063,cholesterol	colorectal cancer	7	rs11106131	T	G	T	G	-0.0089	-0.00913093	0.2379	0.218026	FALSE	FALSE	FALSE	8SmVD0	0.673679	0.0216833	TRUE	reported	0.0019	1.807e-06	TRUE	reported	bnByQZ	2	TRUE	32072	7824	0.00279658	21.9362
M00063,cholesterol	colorectal cancer	8	rs11111293	T	C	T	C	-0.008	0.0222494	0.7914	0.792973	FALSE	FALSE	FALSE	8SmVD0	0.278529	0.0205323	TRUE	reported	0.0018	6.118e-06	TRUE	reported	bnByQZ	2	TRUE	32072	7824	0.00251832	19.748
M00063,cholesterol	colorectal cancer	9	rs1124515	A	G	A	G	-0.0078	-0.00734445	0.2539	0.23198	FALSE	FALSE	FALSE	8SmVD0	0.706135	0.0194786	TRUE	reported	0.0017	6.006e-06	TRUE	reported	bnByQZ	2	TRUE	32072	7824	0.00268346	21.0465
M00063,cholesterol	colorectal cancer	10	rs11610936	T	C	T	C	-0.0121	0.0208272	0.0989	0.0936666	FALSE	FALSE	FALSE	8SmVD0	0.4681	0.0287044	TRUE	reported	0.0025	1.343e-06	TRUE	reported	bnByQZ	2	TRUE	32072	7824	0.00298513	23.4196
M00063,cholesterol	colorectal cancer	11	rs11813145	A	G	A	G	0.0076	-0.0361027	0.3414	0.29501	FALSE	FALSE	FALSE	8SmVD0	0.0462146	0.0181109	TRUE	reported	0.0017	5.867e-06	TRUE	reported	bnByQZ	2	TRUE	32072	7824	0.00254796	19.9811
M00063,cholesterol	colorectal cancer	12	rs12648765	A	G	A	G	0.0564	-0.0244963	0.9861	0.981771	FALSE	FALSE	FALSE	8SmVD0	0.712072	0.0663722	TRUE	reported	0.0122	3.568e-06	TRUE	reported	bnByQZ	2	TRUE	32072	7824	0.00272411	21.3662
M00063,cholesterol	colorectal cancer	13	rs12881791	T	G	T	G	-0.0083	-0.0111078	0.7603	0.763768	FALSE	FALSE	FALSE	8SmVD0	0.562747	0.0191923	TRUE	reported	0.0018	5.911e-06	TRUE	reported	bnByQZ	2	TRUE	32072	7824	0.00271021	21.2569
M00063,cholesterol	colorectal cancer	14	rs12896813	T	C	T	C	-0.0082	-0.0358448	0.1853	0.153705	FALSE	FALSE	FALSE	8SmVD0	0.115028	0.0227443	TRUE	reported	0.0018	3.524e-06	TRUE	reported	bnByQZ	2	TRUE	32072	7824	0.00264547	20.7478
M00063,cholesterol	colorectal cancer	15	rs1411983	A	T	A	T	-0.0073	0.0376366	0.594	0.595112	FALSE	TRUE	FALSE	8SmVD0	0.0317132	0.0175217	TRUE	reported	0.0017	9.208e-06	TRUE	reported	bnByQZ	2	TRUE	32072	7824	0.00235124	18.4347
M00063,cholesterol	colorectal cancer	16	rs1433904	T	C	T	C	0.0442	-0.0694014	0.0228	0.0244473	FALSE	FALSE	FALSE	8SmVD0	0.171446	0.0507479	TRUE	reported	0.0097	5.056e-06	TRUE	reported	bnByQZ	2	TRUE	32072	7824	0.0026468	20.7582
M00063,cholesterol	colorectal cancer	17	rs1479402	T	C	T	C	0.0306	0.111846	0.0137	0.0121998	FALSE	FALSE	FALSE	8SmVD0	0.134205	0.0746771	TRUE	reported	0.0068	6.854e-06	TRUE	reported	bnByQZ	2	TRUE	32072	7824	0.00258151	20.2448
M00063,cholesterol	colorectal cancer	18	rs17182784	T	C	T	C	-0.0082	-0.0312398	0.253	0.223857	FALSE	FALSE	FALSE	8SmVD0	0.118972	0.020037	TRUE	reported	0.0017	2.1e-06	TRUE	reported	bnByQZ	2	TRUE	32072	7824	0.00296491	23.2605
M00063,cholesterol	colorectal cancer	19	rs17293443	T	C	T	C	0.0078	-0.00221556	0.7718	0.799717	FALSE	FALSE	FALSE	8SmVD0	0.913711	0.0204466	TRUE	reported	0.0017	8.091e-06	TRUE	reported	bnByQZ	2	TRUE	32072	7824	0.00268346	21.0465
M00063,cholesterol	colorectal cancer	20	rs17683567	T	C	T	C	0.0078	0.0311941	0.2146	0.17974	FALSE	FALSE	FALSE	8SmVD0	0.142955	0.0212947	TRUE	reported	0.0017	7.567e-06	TRUE	reported	bnByQZ	2	TRUE	32072	7824	0.00268346	21.0465
M00063,cholesterol	colorectal cancer	21	rs17728920	A	C	A	C	0.0081	-0.00744683	0.1768	0.13651	FALSE	FALSE	FALSE	8SmVD0	0.752151	0.0235805	TRUE	reported	0.0018	5.299e-06	TRUE	reported	bnByQZ	2	TRUE	32072	7824	0.00258151	20.2448
M00063,cholesterol	colorectal cancer	22	rs17765253	A	G	A	G	0.0096	-0.0188915	0.1845	0.220695	FALSE	FALSE	FALSE	8SmVD0	0.381002	0.0215644	TRUE	reported	0.0018	8.265e-08	TRUE	reported	bnByQZ	2	TRUE	32072	7824	0.00362237	28.4372
M00063,cholesterol	colorectal cancer	23	rs2026590	T	G	T	G	0.008	-0.0151664	0.2176	0.229109	FALSE	FALSE	FALSE	8SmVD0	0.44072	0.0196717	TRUE	reported	0.0017	3.764e-06	TRUE	reported	bnByQZ	2	TRUE	32072	7824	0.00282245	22.1397
M00063,cholesterol	colorectal cancer	24	rs2050223	A	G	A	G	-0.0078	0.00199575	0.2016	0.28045	FALSE	FALSE	FALSE	8SmVD0	0.921419	0.0202314	TRUE	reported	0.0017	7.22e-06	TRUE	reported	bnByQZ	2	TRUE	32072	7824	0.00268346	21.0465
M00063,cholesterol	colorectal cancer	25	rs2130712	A	C	A	C	0.0165	-0.00545706	0.92	0.909711	FALSE	FALSE	FALSE	8SmVD0	0.858379	0.0305824	TRUE	reported	0.0032	2.429e-07	TRUE	reported	bnByQZ	2	TRUE	32072	7824	0.00338661	26.5801
M00063,cholesterol	colorectal cancer	26	rs2259571	T	G	T	G	-0.0078	0.00315329	0.6893	0.58978	FALSE	FALSE	FALSE	8SmVD0	0.85735	0.0175428	TRUE	reported	0.0017	2.864e-06	TRUE	reported	bnByQZ	2	TRUE	32072	7824	0.00268346	21.0465
M00063,cholesterol	colorectal cancer	27	rs2407893	A	G	A	G	0.0079	0.037372	0.427	0.43298	FALSE	FALSE	FALSE	8SmVD0	0.0291048	0.0171269	TRUE	reported	0.0016	1.285e-06	TRUE	reported	bnByQZ	2	TRUE	32072	7824	0.00310623	24.3727
M00063,cholesterol	colorectal cancer	28	rs2869804	A	G	A	G	0.0078	0.0143237	0.2489	0.224481	FALSE	FALSE	FALSE	8SmVD0	0.479844	0.0202726	TRUE	reported	0.0017	6.503e-06	TRUE	reported	bnByQZ	2	TRUE	32072	7824	0.00268346	21.0465
M00063,cholesterol	colorectal cancer	29	rs2870664	T	C	T	C	0.0147	-0.011882	0.4767	0.447739	FALSE	FALSE	FALSE	8SmVD0	0.484455	0.0169948	TRUE	reported	0.0031	1.602e-06	TRUE	reported	bnByQZ	2	TRUE	32072	7824	0.00286574	22.4802
M00063,cholesterol	colorectal cancer	30	rs3747924	T	C	T	C	0.0083	0.00904224	0.1781	0.186905	FALSE	FALSE	FALSE	8SmVD0	0.669105	0.0211576	TRUE	reported	0.0018	4.243e-06	TRUE	reported	bnByQZ	2	TRUE	32072	7824	0.00271021	21.2569
M00063,cholesterol	colorectal cancer	31	rs3802195	T	G	T	G	0.0086	0.00233839	0.1886	0.196837	FALSE	FALSE	FALSE	8SmVD0	0.914007	0.0216546	TRUE	reported	0.0018	1.132e-06	TRUE	reported	bnByQZ	2	TRUE	32072	7824	0.00290909	22.8213
M00063,cholesterol	colorectal cancer	32	rs3869132	T	C	T	C	0.0079	-0.0224535	0.2494	0.299416	FALSE	FALSE	FALSE	8SmVD0	0.233158	0.0188327	TRUE	reported	0.0017	4.063e-06	TRUE	reported	bnByQZ	2	TRUE	32072	7824	0.00275252	21.5896
M00063,cholesterol	colorectal cancer	33	rs3897960	A	T	A	T	-0.0084	-0.00624789	0.2083	0.212262	FALSE	TRUE	FALSE	8SmVD0	0.762961	0.0207162	TRUE	reported	0.0017	1.287e-06	TRUE	reported	bnByQZ	2	TRUE	32072	7824	0.00311085	24.409
M00063,cholesterol	colorectal cancer	34	rs4401492	T	G	T	G	0.0082	-0.00861185	0.1795	0.201818	FALSE	FALSE	FALSE	8SmVD0	0.686721	0.021353	TRUE	reported	0.0018	4.515e-06	TRUE	reported	bnByQZ	2	TRUE	32072	7824	0.00264547	20.7478
M00063,cholesterol	colorectal cancer	35	rs445925	A	G	A	G	-0.025	-0.0294185	0.079	0.10338	FALSE	FALSE	FALSE	8SmVD0	0.283114	0.0274081	TRUE	reported	0.004	4.105e-10	TRUE	reported	bnByQZ	2	TRUE	32072	7824	0.00496785	39.0525
M00063,cholesterol	colorectal cancer	36	rs4602115	T	G	T	G	0.0146	-0.0171906	0.7133	0.749968	FALSE	FALSE	FALSE	8SmVD0	0.389645	0.0199829	TRUE	reported	0.0033	7.651e-06	TRUE	reported	bnByQZ	2	TRUE	32072	7824	0.00249554	19.5689
M00063,cholesterol	colorectal cancer	37	rs4941743	T	C	T	C	0.0087	-0.0225575	0.2179	0.233459	FALSE	FALSE	FALSE	8SmVD0	0.259297	0.0199968	TRUE	reported	0.0017	3.282e-07	TRUE	reported	bnByQZ	2	TRUE	32072	7824	0.00333626	26.1836
M00063,cholesterol	colorectal cancer	38	rs602633	T	G	T	G	-0.0102	-0.0100486	0.2163	0.188194	FALSE	FALSE	FALSE	8SmVD0	0.629161	0.0208084	TRUE	reported	0.0017	5.024e-09	TRUE	reported	bnByQZ	2	TRUE	32072	7824	0.00458015	35.9908
M00063,cholesterol	colorectal cancer	39	rs6438950	C	G	C	G	0.0131	-0.0212197	0.9036	0.87625	FALSE	TRUE	FALSE	8SmVD0	0.427879	0.0267647	TRUE	reported	0.0025	1.54e-07	TRUE	reported	bnByQZ	2	TRUE	32072	7824	0.00349713	27.4506
M00063,cholesterol	colorectal cancer	40	rs6511720	T	G	T	G	-0.0136	-0.0538657	0.1197	0.102635	FALSE	FALSE	FALSE	8SmVD0	0.0378512	0.0259411	TRUE	reported	0.0027	3.688e-07	TRUE	reported	bnByQZ	2	TRUE	32072	7824	0.00323233	25.3653
M00063,cholesterol	colorectal cancer	41	rs6573766	T	G	T	G	-0.0085	-0.0246033	0.8061	0.747573	FALSE	FALSE	FALSE	8SmVD0	0.264982	0.0220718	TRUE	reported	0.0018	1.549e-06	TRUE	reported	bnByQZ	2	TRUE	32072	7824	0.00284203	22.2937
M00063,cholesterol	colorectal cancer	42	rs6603141	A	G	A	G	-0.0081	-0.0139163	0.258	0.254749	FALSE	FALSE	FALSE	8SmVD0	0.472961	0.0193909	TRUE	reported	0.0017	2.608e-06	TRUE	reported	bnByQZ	2	TRUE	32072	7824	0.00289324	22.6966
M00063,cholesterol	colorectal cancer	43	rs6970076	T	C	T	C	-0.0079	0.0281454	0.7679	0.743582	FALSE	FALSE	FALSE	8SmVD0	0.140028	0.0190727	TRUE	reported	0.0017	4.366e-06	TRUE	reported	bnByQZ	2	TRUE	32072	7824	0.00275252	21.5896
M00063,cholesterol	colorectal cancer	44	rs7595385	T	C	T	C	0.0237	-0.0506002	0.9759	0.969367	FALSE	FALSE	FALSE	8SmVD0	0.301521	0.0489754	TRUE	reported	0.0051	3.833e-06	TRUE	reported	bnByQZ	2	TRUE	32072	7824	0.00275252	21.5896
M00063,cholesterol	colorectal cancer	45	rs810551	C	G	C	G	0.008	-0.0111591	0.7904	0.785844	FALSE	TRUE	FALSE	8SmVD0	0.60973	0.0218608	TRUE	reported	0.0017	4.659e-06	TRUE	reported	bnByQZ	2	TRUE	32072	7824	0.00282245	22.1397
M00063,cholesterol	colorectal cancer	46	rs871748	T	C	T	C	-0.0082	-0.00159306	0.182	0.225843	FALSE	FALSE	FALSE	8SmVD0	0.941857	0.0218419	TRUE	reported	0.0018	8.562e-06	TRUE	reported	bnByQZ	2	TRUE	32072	7824	0.00264547	20.7478
M00063,cholesterol	colorectal cancer	47	rs886282	T	C	T	C	0.0081	-0.0226772	0.1989	0.191966	FALSE	FALSE	FALSE	8SmVD0	0.311778	0.0224194	TRUE	reported	0.0018	3.711e-06	TRUE	reported	bnByQZ	2	TRUE	32072	7824	0.00258151	20.2448
M00063,cholesterol	colorectal cancer	48	rs927961	T	G	T	G	-0.0079	-0.0153287	0.7597	0.772546	FALSE	FALSE	FALSE	8SmVD0	0.437502	0.0197428	TRUE	reported	0.0017	5.057e-06	TRUE	reported	bnByQZ	2	TRUE	32072	7824	0.00275252	21.5896
M00064,phenylalanine	colorectal cancer	1	rs10050054	T	C	T	C	-0.0325	-0.0213807	0.9828	0.970744	FALSE	FALSE	FALSE	vhbLUs	0.708494	0.0571861	TRUE	reported	0.0069	2.583e-06	TRUE	reported	RCMIub	2	TRUE	32072	7824	0.00282755	22.1798
M00064,phenylalanine	colorectal cancer	2	rs1498694	A	G	A	G	0.0075	0.00850235	0.4035	0.483698	FALSE	FALSE	FALSE	vhbLUs	0.6232	0.0173051	TRUE	reported	0.0011	7.336e-11	TRUE	reported	RCMIub	2	TRUE	32072	7824	0.00590657	46.4757
M00064,phenylalanine	colorectal cancer	3	rs1565225	A	G	A	G	0.007	-0.0188729	0.245	0.222809	FALSE	FALSE	FALSE	vhbLUs	0.345264	0.0199964	TRUE	reported	0.0015	2.342e-06	TRUE	reported	RCMIub	2	TRUE	32072	7824	0.00277573	21.7722
M00064,phenylalanine	colorectal cancer	4	rs1722400	A	C	A	C	0.01	0.00620159	0.8799	0.881858	FALSE	FALSE	FALSE	vhbLUs	0.808305	0.0255616	TRUE	reported	0.0021	1.286e-06	TRUE	reported	RCMIub	2	TRUE	32072	7824	0.00288985	22.6699
M00064,phenylalanine	colorectal cancer	5	rs2905873	A	C	A	C	0.0055	-0.00418656	0.6858	0.687929	FALSE	FALSE	FALSE	vhbLUs	0.828132	0.0192842	TRUE	reported	0.0012	2.966e-06	TRUE	reported	RCMIub	2	TRUE	32072	7824	0.00267775	21.0016
M00064,phenylalanine	colorectal cancer	6	rs6831907	T	C	T	C	0.0206	0.0117673	0.0395	0.0311727	FALSE	FALSE	FALSE	vhbLUs	0.799052	0.0462235	TRUE	reported	0.0046	7.053e-06	TRUE	reported	RCMIub	2	TRUE	32072	7824	0.00255669	20.0497
M00513,creatinine	colorectal cancer	1	rs10202838	C	G	C	G	0.0137	-0.0110158	0.5288	0.576096	FALSE	TRUE	TRUE	WSA2lM	0.517699	0.0170286	TRUE	reported	0.0029	3.321e-06	TRUE	reported	aVhu8R	2	FALSE	32072	7824	0.00284433	22.3118
M00513,creatinine	colorectal cancer	2	rs10426415	A	G	A	G	-0.0086	-0.0027996	0.878	0.879363	FALSE	FALSE	FALSE	WSA2lM	0.913839	0.0258748	TRUE	reported	0.0018	3.109e-06	TRUE	reported	aVhu8R	2	TRUE	32072	7824	0.00290909	22.8213
M00513,creatinine	colorectal cancer	3	rs10519445	A	G	A	G	-0.0045	0.0172125	0.5338	0.501324	FALSE	FALSE	FALSE	WSA2lM	0.317955	0.0172355	TRUE	reported	0.0009	1.846e-06	TRUE	reported	aVhu8R	2	TRUE	32072	7824	0.00318512	24.9936
M00513,creatinine	colorectal cancer	4	rs11054328	T	C	T	C	0.0088	-0.0192486	0.1072	0.101838	FALSE	FALSE	FALSE	WSA2lM	0.48849	0.0277872	TRUE	reported	0.0018	1.456e-06	TRUE	reported	aVhu8R	2	TRUE	32072	7824	0.00304556	23.8951
M00513,creatinine	colorectal cancer	5	rs1116866	T	C	T	C	0.0094	-0.0253626	0.1035	0.0830513	FALSE	FALSE	FALSE	WSA2lM	0.381094	0.0289567	TRUE	reported	0.0018	2.866e-07	TRUE	reported	aVhu8R	2	TRUE	32072	7824	0.00347353	27.2646
M00513,creatinine	colorectal cancer	6	rs11638382	T	C	T	C	-0.0171	0.0261938	0.1875	0.167463	FALSE	FALSE	FALSE	WSA2lM	0.283221	0.0244092	TRUE	reported	0.0038	5.062e-06	TRUE	reported	aVhu8R	2	TRUE	32072	7824	0.00258151	20.2448
M00513,creatinine	colorectal cancer	7	rs11694230	T	C	T	C	-0.0075	-0.0222105	0.3363	0.409231	FALSE	FALSE	FALSE	WSA2lM	0.205827	0.017556	TRUE	reported	0.0017	9.003e-06	TRUE	reported	aVhu8R	2	TRUE	32072	7824	0.00248151	19.4587
M00513,creatinine	colorectal cancer	8	rs12175103	A	C	A	C	0.0048	0.00273239	0.4153	0.480312	FALSE	FALSE	FALSE	WSA2lM	0.872851	0.0170733	TRUE	reported	0.0009	4.863e-07	TRUE	reported	aVhu8R	2	TRUE	32072	7824	0.00362237	28.4372
M00513,creatinine	colorectal cancer	9	rs12324230	T	C	T	C	0.0042	-0.0229645	0.5209	0.521688	FALSE	FALSE	FALSE	WSA2lM	0.176198	0.0169786	TRUE	reported	0.0009	8.677e-06	TRUE	reported	aVhu8R	2	TRUE	32072	7824	0.00277573	21.7722
M00513,creatinine	colorectal cancer	10	rs12801550	T	C	T	C	0.0088	0.00900433	0.8705	0.885961	FALSE	FALSE	FALSE	WSA2lM	0.729475	0.0260373	TRUE	reported	0.0018	9.639e-07	TRUE	reported	aVhu8R	2	TRUE	32072	7824	0.00304556	23.8951
M00513,creatinine	colorectal cancer	11	rs13031396	T	G	T	G	-0.0076	-0.0280326	0.2473	0.195017	FALSE	FALSE	FALSE	WSA2lM	0.165624	0.0202197	TRUE	reported	0.0017	9.166e-06	TRUE	reported	aVhu8R	2	TRUE	32072	7824	0.00254796	19.9811
M00513,creatinine	colorectal cancer	12	rs1374355	A	T	A	T	0.0083	0.0206798	0.1077	0.114559	FALSE	TRUE	FALSE	WSA2lM	0.448981	0.027314	TRUE	reported	0.0019	8.594e-06	TRUE	reported	aVhu8R	2	TRUE	32072	7824	0.00243311	19.0782
M00513,creatinine	colorectal cancer	13	rs1498350	A	C	A	C	0.0045	0.0366397	0.4954	0.526804	FALSE	FALSE	FALSE	WSA2lM	0.0316511	0.0170513	TRUE	reported	0.001	1.879e-06	TRUE	reported	aVhu8R	2	TRUE	32072	7824	0.00258151	20.2448
M00513,creatinine	colorectal cancer	14	rs17533525	T	C	T	C	0.0082	0.0248665	0.1534	0.150197	FALSE	FALSE	FALSE	WSA2lM	0.307486	0.0243667	TRUE	reported	0.0018	5.037e-06	TRUE	reported	aVhu8R	2	TRUE	32072	7824	0.00264547	20.7478
M00513,creatinine	colorectal cancer	15	rs1955135	A	C	A	C	0.008	-0.00947536	0.8659	0.856896	FALSE	FALSE	FALSE	WSA2lM	0.682113	0.0231342	TRUE	reported	0.0018	9.994e-06	TRUE	reported	aVhu8R	2	TRUE	32072	7824	0.00251832	19.748
M00513,creatinine	colorectal cancer	16	rs1990178	T	C	T	C	-0.0164	0.0361624	0.1943	0.238792	FALSE	FALSE	FALSE	WSA2lM	0.0871524	0.02114	TRUE	reported	0.0036	6.272e-06	TRUE	reported	aVhu8R	2	TRUE	32072	7824	0.00264547	20.7478
M00513,creatinine	colorectal cancer	17	rs2042499	A	C	A	C	0.0052	0.00422146	0.4837	0.481873	FALSE	FALSE	FALSE	WSA2lM	0.803375	0.0169549	TRUE	reported	0.0009	4.883e-08	TRUE	reported	aVhu8R	2	TRUE	32072	7824	0.00424858	33.3742
M00513,creatinine	colorectal cancer	18	rs2048277	A	G	A	G	0.0083	0.00630636	0.8956	0.906217	FALSE	FALSE	FALSE	WSA2lM	0.818934	0.0275487	TRUE	reported	0.0019	8.751e-06	TRUE	reported	aVhu8R	2	TRUE	32072	7824	0.00243311	19.0782
M00513,creatinine	colorectal cancer	19	rs2289804	A	G	A	G	-0.0143	0.00231842	0.9343	0.903308	FALSE	FALSE	FALSE	WSA2lM	0.944143	0.0330902	TRUE	reported	0.0027	1.246e-07	TRUE	reported	aVhu8R	2	TRUE	32072	7824	0.00357241	28.0436
M00513,creatinine	colorectal cancer	20	rs2521310	T	C	T	C	0.009	-0.00436578	0.874	0.854108	FALSE	FALSE	FALSE	WSA2lM	0.856389	0.024124	TRUE	reported	0.002	6.795e-06	TRUE	reported	aVhu8R	2	TRUE	32072	7824	0.00258151	20.2448
M00513,creatinine	colorectal cancer	21	rs394282	A	T	A	T	-0.0163	-0.0221444	0.1112	0.0552108	FALSE	TRUE	FALSE	WSA2lM	0.526512	0.0349645	TRUE	reported	0.0033	1.016e-06	TRUE	reported	aVhu8R	2	TRUE	32072	7824	0.00310861	24.3914
M00513,creatinine	colorectal cancer	22	rs4460629	T	C	T	C	-0.0045	0.0142322	0.5224	0.480481	FALSE	FALSE	FALSE	WSA2lM	0.404885	0.0170869	TRUE	reported	0.001	2.205e-06	TRUE	reported	aVhu8R	2	TRUE	32072	7824	0.00258151	20.2448
M00513,creatinine	colorectal cancer	23	rs6502247	A	G	A	G	-0.009	-0.00328232	0.119	0.133657	FALSE	FALSE	FALSE	WSA2lM	0.906457	0.0279325	TRUE	reported	0.002	6.795e-06	TRUE	reported	aVhu8R	2	TRUE	32072	7824	0.00258151	20.2448
M00513,creatinine	colorectal cancer	24	rs6663614	A	C	A	C	-0.0104	0.0120909	0.2085	0.29824	FALSE	FALSE	FALSE	WSA2lM	0.545558	0.0200039	TRUE	reported	0.0022	3.057e-06	TRUE	reported	aVhu8R	2	TRUE	32072	7824	0.00284809	22.3414
M00513,creatinine	colorectal cancer	25	rs9312777	T	C	T	C	0.0043	-0.000336175	0.4788	0.447952	FALSE	FALSE	FALSE	WSA2lM	0.984424	0.0172198	TRUE	reported	0.0009	4.677e-06	TRUE	reported	aVhu8R	2	TRUE	32072	7824	0.00290909	22.8213
M00513,creatinine	colorectal cancer	26	rs9456538	A	G	A	G	-0.0082	-0.00326871	0.1493	0.184101	FALSE	FALSE	FALSE	WSA2lM	0.882231	0.0220648	TRUE	reported	0.0018	4.198e-06	TRUE	reported	aVhu8R	2	TRUE	32072	7824	0.00264547	20.7478
M00513,creatinine	colorectal cancer	27	rs9477021	C	G	C	G	-0.0236	-0.0127791	0.0178	0.0529579	FALSE	TRUE	FALSE	WSA2lM	0.841552	0.0639244	TRUE	reported	0.0053	7.726e-06	TRUE	reported	aVhu8R	2	TRUE	32072	7824	0.00252781	19.8226
M00527,lactate	colorectal cancer	1	rs10788232	T	C	T	C	-0.0111	-0.00427124	0.6825	0.624742	FALSE	FALSE	FALSE	faVQRs	0.810035	0.0177686	TRUE	reported	0.0024	2.464e-06	TRUE	reported	DQBWqI	2	TRUE	32072	7824	0.00272652	21.3852
M00527,lactate	colorectal cancer	2	rs1193345	A	G	A	G	-0.0216	0.0143692	0.9357	0.945759	FALSE	FALSE	FALSE	faVQRs	0.705399	0.0380096	TRUE	reported	0.0045	1.434e-06	TRUE	reported	DQBWqI	2	TRUE	32072	7824	0.00293614	23.0341
M00527,lactate	colorectal cancer	3	rs1330523	A	G	A	G	-0.0117	0.00319466	0.2326	0.235037	FALSE	FALSE	FALSE	faVQRs	0.871327	0.0197235	TRUE	reported	0.0024	1.561e-06	TRUE	reported	DQBWqI	2	TRUE	32072	7824	0.00302833	23.7595
M00527,lactate	colorectal cancer	4	rs13403441	A	T	A	T	-0.0235	0.0124898	0.8588	0.850559	FALSE	TRUE	FALSE	faVQRs	0.612756	0.0246764	TRUE	reported	0.0048	1.019e-06	TRUE	reported	DQBWqI	2	TRUE	32072	7824	0.00305419	23.9631
M00527,lactate	colorectal cancer	5	rs16937124	A	C	A	C	-0.021	0.0129041	0.9471	0.931209	FALSE	FALSE	FALSE	faVQRs	0.749465	0.040408	TRUE	reported	0.0046	5.622e-06	TRUE	reported	DQBWqI	2	TRUE	32072	7824	0.00265668	20.8359
M00527,lactate	colorectal cancer	6	rs1876100	A	T	A	T	-0.0106	0.0133388	0.2626	0.300602	FALSE	TRUE	FALSE	faVQRs	0.507921	0.0201468	TRUE	reported	0.0024	9.204e-06	TRUE	reported	DQBWqI	2	TRUE	32072	7824	0.00248702	19.502
M00527,lactate	colorectal cancer	7	rs2000812	T	C	T	C	0.0111	-0.0299905	0.8223	0.764764	FALSE	FALSE	FALSE	faVQRs	0.175295	0.022127	TRUE	reported	0.0025	9.7e-06	TRUE	reported	DQBWqI	2	TRUE	32072	7824	0.0025133	19.7086
M00527,lactate	colorectal cancer	8	rs2242578	C	G	C	G	-0.0111	0.0223565	0.6704	0.64377	FALSE	TRUE	FALSE	faVQRs	0.215017	0.0180311	TRUE	reported	0.0024	5.078e-06	TRUE	reported	DQBWqI	2	TRUE	32072	7824	0.00272652	21.3852
M00527,lactate	colorectal cancer	9	rs3785024	A	G	A	G	-0.0223	-0.0824582	0.9469	0.931395	FALSE	FALSE	FALSE	faVQRs	0.0195759	0.0353234	TRUE	reported	0.0049	5.562e-06	TRUE	reported	DQBWqI	2	TRUE	32072	7824	0.00264022	20.7065
M00527,lactate	colorectal cancer	10	rs4635489	A	G	A	G	0.0364	-0.0868885	0.0177	0.0409419	FALSE	FALSE	FALSE	faVQRs	0.150286	0.0604012	TRUE	reported	0.008	5.663e-06	TRUE	reported	DQBWqI	2	TRUE	32072	7824	0.00263904	20.6972
M00527,lactate	colorectal cancer	11	rs4718532	T	C	T	C	-0.016	-0.00726146	0.5052	0.495209	FALSE	FALSE	FALSE	faVQRs	0.667642	0.0169113	TRUE	reported	0.0035	6.605e-06	TRUE	reported	DQBWqI	2	TRUE	32072	7824	0.00266389	20.8926
M00527,lactate	colorectal cancer	12	rs723526	A	G	A	G	-0.011	0.0166826	0.1994	0.180005	FALSE	FALSE	FALSE	faVQRs	0.426193	0.0209654	TRUE	reported	0.0024	6.624e-06	TRUE	reported	DQBWqI	2	TRUE	32072	7824	0.00267775	21.0016
M00527,lactate	colorectal cancer	13	rs780093	T	C	T	C	0.0117	-0.0272343	0.4	0.434897	FALSE	FALSE	FALSE	faVQRs	0.115479	0.0173023	TRUE	reported	0.0023	1.887e-07	TRUE	reported	DQBWqI	2	TRUE	32072	7824	0.0032965	25.8705
M00542,3-hydroxybutyrate (BHBA)	colorectal cancer	1	rs11224003	A	G	A	G	0.0419	-0.0271882	0.177	0.181636	FALSE	FALSE	FALSE	EIr6a2	0.197575	0.0211008	TRUE	reported	0.0093	7.072e-06	TRUE	reported	2gLFfE	2	TRUE	32072	7824	0.00258766	20.2932
M00542,3-hydroxybutyrate (BHBA)	colorectal cancer	2	rs11719883	C	G	C	G	-0.0524	0.0273347	0.8445	0.832399	FALSE	TRUE	FALSE	EIr6a2	0.228444	0.0226962	TRUE	reported	0.0103	3.864e-07	TRUE	reported	2gLFfE	2	TRUE	32072	7824	0.00329705	25.8748
M00542,3-hydroxybutyrate (BHBA)	colorectal cancer	3	rs13288937	A	C	A	C	0.2488	0.0520596	0.0205	0.0104731	FALSE	FALSE	FALSE	EIr6a2	0.580849	0.094286	TRUE	reported	0.0526	2.287e-06	TRUE	reported	2gLFfE	2	TRUE	32072	7824	0.00285141	22.3675
M00542,3-hydroxybutyrate (BHBA)	colorectal cancer	4	rs2295758	T	C	T	C	-0.1137	-0.0138108	0.9754	0.972222	FALSE	FALSE	FALSE	EIr6a2	0.780438	0.049546	TRUE	reported	0.0255	8.568e-06	TRUE	reported	2gLFfE	2	TRUE	32072	7824	0.0025346	19.876
M00542,3-hydroxybutyrate (BHBA)	colorectal cancer	5	rs2711506	A	G	A	G	-0.0326	0.0133573	0.5343	0.607896	FALSE	FALSE	FALSE	EIr6a2	0.436591	0.0171696	TRUE	reported	0.0072	6.349e-06	TRUE	reported	2gLFfE	2	TRUE	32072	7824	0.00261339	20.4955
M00542,3-hydroxybutyrate (BHBA)	colorectal cancer	6	rs4297577	T	C	T	C	0.0977	-0.021477	0.0384	0.185548	FALSE	FALSE	FALSE	EIr6a2	0.418889	0.0265689	TRUE	reported	0.0209	2.938e-06	TRUE	reported	2gLFfE	2	TRUE	32072	7824	0.0027852	21.8467
M00542,3-hydroxybutyrate (BHBA)	colorectal cancer	7	rs4838537	T	C	T	C	0.3226	-0.0741954	0.0133	0.0652587	FALSE	FALSE	FALSE	EIr6a2	0.149919	0.0515312	TRUE	reported	0.0699	3.964e-06	TRUE	reported	2gLFfE	2	TRUE	32072	7824	0.00271497	21.2943
M00542,3-hydroxybutyrate (BHBA)	colorectal cancer	8	rs6493912	T	C	T	C	-0.0368	0.00652398	0.7431	0.765627	FALSE	FALSE	FALSE	EIr6a2	0.745854	0.0201288	TRUE	reported	0.0081	5.359e-06	TRUE	reported	2gLFfE	2	TRUE	32072	7824	0.00263119	20.6355
M00542,3-hydroxybutyrate (BHBA)	colorectal cancer	9	rs7314742	T	G	T	G	-0.0358	0.015319	0.2662	0.269145	FALSE	FALSE	FALSE	EIr6a2	0.435292	0.0196355	TRUE	reported	0.008	8.508e-06	TRUE	reported	2gLFfE	2	TRUE	32072	7824	0.00255298	20.0205
M00542,3-hydroxybutyrate (BHBA)	colorectal cancer	10	rs8000457	T	C	T	C	-0.2093	0.0305928	0.9661	0.908346	FALSE	FALSE	FALSE	EIr6a2	0.317219	0.0305871	TRUE	reported	0.0433	1.351e-06	TRUE	reported	2gLFfE	2	TRUE	32072	7824	0.00297741	23.3589
M00553,cotinine	colorectal cancer	1	rs1176413	T	C	T	C	-0.1032	-0.0325924	0.1873	0.172548	FALSE	FALSE	FALSE	Lnqbbn	0.122531	0.0211058	TRUE	reported	0.0219	2.545e-06	TRUE	reported	VVX77b	2	TRUE	32072	7824	0.00283016	22.2004
M00553,cotinine	colorectal cancer	2	rs12127162	A	T	A	T	-0.0775	-0.00737599	0.4773	0.465174	FALSE	TRUE	TRUE	Lnqbbn	0.665512	0.0170616	TRUE	reported	0.0167	3.539e-06	TRUE	reported	VVX77b	2	FALSE	32072	7824	0.00274503	21.5308
M00553,cotinine	colorectal cancer	3	rs12440014	C	G	C	G	0.1008	0.0122822	0.7673	0.726094	FALSE	TRUE	FALSE	Lnqbbn	0.537279	0.0199085	TRUE	reported	0.0213	2.18e-06	TRUE	reported	VVX77b	2	TRUE	32072	7824	0.00285425	22.3898
M00553,cotinine	colorectal cancer	4	rs1556938	T	G	T	G	-0.1815	0.110629	0.0466	0.0502154	FALSE	FALSE	FALSE	Lnqbbn	0.00315617	0.0374747	TRUE	reported	0.041	9.589e-06	TRUE	reported	VVX77b	2	TRUE	32072	7824	0.00249845	19.5918
M00553,cotinine	colorectal cancer	5	rs1605457	T	C	T	C	0.3731	0.0314356	0.9643	0.929433	FALSE	FALSE	FALSE	Lnqbbn	0.376414	0.0355397	TRUE	reported	0.08	3.097e-06	TRUE	reported	VVX77b	2	TRUE	32072	7824	0.00277227	21.745
M00553,cotinine	colorectal cancer	6	rs1662749	A	T	A	T	0.0843	0.00214104	0.5299	0.54686	FALSE	TRUE	TRUE	Lnqbbn	0.899763	0.0169977	TRUE	reported	0.0167	4.294e-07	TRUE	reported	VVX77b	2	FALSE	32072	7824	0.00324624	25.4748
M00553,cotinine	colorectal cancer	7	rs16830773	C	G	C	G	-0.5244	-0.0417823	0.0197	0.0531511	FALSE	TRUE	FALSE	Lnqbbn	0.376943	0.0472895	TRUE	reported	0.1007	1.922e-07	TRUE	reported	VVX77b	2	TRUE	32072	7824	0.0034541	27.1116
M00553,cotinine	colorectal cancer	8	rs17800513	T	G	T	G	-0.1308	0.00106221	0.1085	0.161223	FALSE	FALSE	FALSE	Lnqbbn	0.9697	0.0279644	TRUE	reported	0.0273	1.575e-06	TRUE	reported	VVX77b	2	TRUE	32072	7824	0.00292543	22.9498
M00553,cotinine	colorectal cancer	9	rs1818902	T	C	T	C	0.5718	0.00870995	0.9701	0.98605	FALSE	FALSE	FALSE	Lnqbbn	0.914237	0.0808757	TRUE	reported	0.1255	5.205e-06	TRUE	reported	VVX77b	2	TRUE	32072	7824	0.00264619	20.7534
M00553,cotinine	colorectal cancer	10	rs2075317	T	C	T	C	0.0732	-0.00566862	0.5417	0.556686	FALSE	FALSE	FALSE	Lnqbbn	0.737465	0.0169105	TRUE	reported	0.0165	9.187e-06	TRUE	reported	VVX77b	2	TRUE	32072	7824	0.00250919	19.6763
M00553,cotinine	colorectal cancer	11	rs2211372	T	C	T	C	0.3317	0.0378448	0.985	0.984696	FALSE	FALSE	FALSE	Lnqbbn	0.552588	0.063724	TRUE	reported	0.0696	1.869e-06	TRUE	reported	VVX77b	2	TRUE	32072	7824	0.00289457	22.7071
M00553,cotinine	colorectal cancer	12	rs2234233	A	G	A	G	-0.1234	0.00524206	0.135	0.167875	FALSE	FALSE	FALSE	Lnqbbn	0.819124	0.022924	TRUE	reported	0.0248	6.376e-07	TRUE	reported	VVX77b	2	TRUE	32072	7824	0.00315447	24.7523
M00553,cotinine	colorectal cancer	13	rs6468437	T	C	T	C	0.1246	-0.0243459	0.8334	0.859203	FALSE	FALSE	FALSE	Lnqbbn	0.360967	0.0266505	TRUE	reported	0.0277	6.86e-06	TRUE	reported	VVX77b	2	TRUE	32072	7824	0.00257944	20.2286
M00553,cotinine	colorectal cancer	14	rs6816298	A	G	A	G	0.1842	-0.0277365	0.8254	0.783048	FALSE	FALSE	FALSE	Lnqbbn	0.183198	0.0208393	TRUE	reported	0.0403	4.76e-06	TRUE	reported	VVX77b	2	TRUE	32072	7824	0.00266307	20.8861
M00553,cotinine	colorectal cancer	15	rs7359970	C	G	C	G	0.2147	-0.0150973	0.8975	0.906365	FALSE	TRUE	FALSE	Lnqbbn	0.622928	0.030704	TRUE	reported	0.0451	1.927e-06	TRUE	reported	VVX77b	2	TRUE	32072	7824	0.00288819	22.6569
M00553,cotinine	colorectal cancer	16	rs7482087	T	C	T	C	-0.5162	0.00360026	0.0254	0.0306679	FALSE	FALSE	FALSE	Lnqbbn	0.938229	0.0464577	TRUE	reported	0.1064	1.237e-06	TRUE	reported	VVX77b	2	TRUE	32072	7824	0.0029993	23.5311
M00553,cotinine	colorectal cancer	17	rs7701941	C	G	C	G	-0.5561	-0.0359663	0.0194	0.0192095	FALSE	TRUE	FALSE	Lnqbbn	0.527833	0.0569703	TRUE	reported	0.1115	6.097e-07	TRUE	reported	VVX77b	2	TRUE	32072	7824	0.00316919	24.8682
M00553,cotinine	colorectal cancer	18	rs9614985	A	G	A	G	-0.0855	0.0281534	0.4177	0.366528	FALSE	FALSE	FALSE	Lnqbbn	0.108514	0.0175421	TRUE	reported	0.0177	1.283e-06	TRUE	reported	VVX77b	2	TRUE	32072	7824	0.00297347	23.3278
M00569,caffeine	colorectal cancer	1	rs1039293	A	G	A	G	0.0709	-0.0225869	0.4948	0.519749	FALSE	FALSE	FALSE	DDGMxM	0.182419	0.0169401	TRUE	reported	0.0153	3.393e-06	TRUE	reported	XYUNnU	2	TRUE	32072	7824	0.0027371	21.4683
M00569,caffeine	colorectal cancer	2	rs10935899	C	G	C	G	-0.0506	-0.0393901	0.8197	0.812045	FALSE	TRUE	FALSE	DDGMxM	0.0740716	0.0220528	TRUE	reported	0.011	4.539e-06	TRUE	reported	XYUNnU	2	TRUE	32072	7824	0.0026972	21.1546
M00569,caffeine	colorectal cancer	3	rs1397829	A	G	A	G	0.042	-0.0205418	0.5328	0.464893	FALSE	FALSE	FALSE	DDGMxM	0.231975	0.0171857	TRUE	reported	0.0085	7.076e-07	TRUE	reported	XYUNnU	2	TRUE	32072	7824	0.00311085	24.409
M00569,caffeine	colorectal cancer	4	rs16902976	T	G	T	G	-0.1325	-0.0232457	0.0232	0.0533	FALSE	FALSE	FALSE	DDGMxM	0.627194	0.0478622	TRUE	reported	0.0294	6.361e-06	TRUE	reported	XYUNnU	2	TRUE	32072	7824	0.0025893	20.3061
M00569,caffeine	colorectal cancer	5	rs2446427	T	C	T	C	-0.0554	-0.0198401	0.8371	0.765271	FALSE	FALSE	FALSE	DDGMxM	0.382855	0.0227355	TRUE	reported	0.0122	5.211e-06	TRUE	reported	XYUNnU	2	TRUE	32072	7824	0.00262862	20.6153
M00569,caffeine	colorectal cancer	6	rs2472297	T	C	T	C	-0.0668	-0.0276881	0.2362	0.177922	FALSE	FALSE	FALSE	DDGMxM	0.225158	0.0228275	TRUE	reported	0.0104	1.502e-10	TRUE	reported	XYUNnU	2	TRUE	32072	7824	0.00524534	41.2454
M00569,caffeine	colorectal cancer	7	rs2493277	C	G	C	G	0.0605	-0.00650309	0.6552	0.589205	FALSE	TRUE	FALSE	DDGMxM	0.740511	0.0196363	TRUE	reported	0.0127	1.914e-06	TRUE	reported	XYUNnU	2	TRUE	32072	7824	0.00289212	22.6878
M00569,caffeine	colorectal cancer	8	rs28393181	T	C	T	C	-0.0927	0.0132631	0.7961	0.788633	FALSE	FALSE	FALSE	DDGMxM	0.535335	0.0213962	TRUE	reported	0.0184	4.711e-07	TRUE	reported	XYUNnU	2	TRUE	32072	7824	0.00323362	25.3754
M00569,caffeine	colorectal cancer	9	rs384814	A	G	A	G	0.1452	-0.0262957	0.0255	0.0763116	FALSE	FALSE	FALSE	DDGMxM	0.41726	0.0324164	TRUE	reported	0.0326	8.35e-06	TRUE	reported	XYUNnU	2	TRUE	32072	7824	0.00252912	19.8329
M00569,caffeine	colorectal cancer	10	rs6603123	T	G	T	G	0.0865	-0.00420799	0.3939	0.390193	FALSE	FALSE	FALSE	DDGMxM	0.806557	0.0171845	TRUE	reported	0.0193	7.84e-06	TRUE	reported	XYUNnU	2	TRUE	32072	7824	0.0025608	20.082
M00569,caffeine	colorectal cancer	11	rs6968554	A	G	A	G	0.0644	-0.040536	0.3756	0.424969	FALSE	FALSE	FALSE	DDGMxM	0.019879	0.0174077	TRUE	reported	0.0086	8.677e-14	TRUE	reported	XYUNnU	2	TRUE	32072	7824	0.00711614	56.0614
M00569,caffeine	colorectal cancer	12	rs8096497	A	G	A	G	0.089	0.0122582	0.097	0.139318	FALSE	FALSE	FALSE	DDGMxM	0.6816	0.0298776	TRUE	reported	0.0163	4.836e-08	TRUE	reported	XYUNnU	2	TRUE	32072	7824	0.00379598	29.8053
M00569,caffeine	colorectal cancer	13	rs946712	A	C	A	C	0.1039	-0.0527947	0.9559	0.943494	FALSE	FALSE	FALSE	DDGMxM	0.166665	0.038174	TRUE	reported	0.0212	9.586e-07	TRUE	reported	XYUNnU	2	TRUE	32072	7824	0.00306055	24.0131
M00575,arabinose	colorectal cancer	1	rs12426131	A	G	A	G	0.0246	-0.00971994	0.1446	0.18026	FALSE	FALSE	FALSE	aDT7PX	0.660032	0.0220974	TRUE	reported	0.0051	1.681e-06	TRUE	reported	53VSSa	2	TRUE	32072	7824	0.00296491	23.2605
M00575,arabinose	colorectal cancer	2	rs33976862	C	G	C	G	0.0602	0.0470884	0.0674	0.0661792	FALSE	TRUE	FALSE	aDT7PX	0.170388	0.034347	TRUE	reported	0.0135	7.764e-06	TRUE	reported	53VSSa	2	TRUE	32072	7824	0.00253509	19.8799
M00575,arabinose	colorectal cancer	3	rs526744	T	C	T	C	-0.021	0.00390316	0.243	0.270557	FALSE	FALSE	FALSE	aDT7PX	0.846626	0.0201792	TRUE	reported	0.0042	7.141e-07	TRUE	reported	53VSSa	2	TRUE	32072	7824	0.00318512	24.9936
M00575,arabinose	colorectal cancer	4	rs7790791	T	C	T	C	0.0594	-0.00324076	0.0873	0.109108	FALSE	FALSE	FALSE	aDT7PX	0.906017	0.0274493	TRUE	reported	0.013	4.672e-06	TRUE	reported	53VSSa	2	TRUE	32072	7824	0.00266134	20.8725
M00577,fructose	colorectal cancer	1	rs2456584	A	G	A	G	-0.0179	0.00247582	0.5393	0.564966	FALSE	FALSE	FALSE	P4qe3t	0.884146	0.0169908	TRUE	reported	0.0037	1.635e-06	TRUE	reported	SVSkN3	2	TRUE	32072	7824	0.00298247	23.3987
M00577,fructose	colorectal cancer	2	rs4663119	A	G	A	G	0.0331	-0.0444185	0.0773	0.0767896	FALSE	FALSE	FALSE	P4qe3t	0.151989	0.0310067	TRUE	reported	0.0074	7.324e-06	TRUE	reported	SVSkN3	2	TRUE	32072	7824	0.00255067	20.0024
M00577,fructose	colorectal cancer	3	rs661454	A	G	A	G	0.0317	-0.0486204	0.0848	0.0914803	FALSE	FALSE	FALSE	P4qe3t	0.0769986	0.0274944	TRUE	reported	0.0065	1.313e-06	TRUE	reported	SVSkN3	2	TRUE	32072	7824	0.00303071	23.7783
M00584,mannose	colorectal cancer	1	rs10736	T	C	T	C	-0.0118	0.00268538	0.2011	0.187839	FALSE	FALSE	FALSE	C2CO0s	0.902422	0.0219031	TRUE	reported	0.0026	4.73e-06	TRUE	reported	3YT6AX	2	TRUE	32072	7824	0.00262571	20.5924
M00584,mannose	colorectal cancer	2	rs10982244	A	G	A	G	-0.0177	-0.000478131	0.6098	0.679576	FALSE	FALSE	FALSE	C2CO0s	0.978264	0.0175493	TRUE	reported	0.004	8.93e-06	TRUE	reported	3YT6AX	2	TRUE	32072	7824	0.00249639	19.5756
M00584,mannose	colorectal cancer	3	rs11676911	A	G	A	G	-0.0429	0.0438489	0.0216	0.0312419	FALSE	FALSE	FALSE	C2CO0s	0.332893	0.0452842	TRUE	reported	0.0084	3.66e-07	TRUE	reported	3YT6AX	2	TRUE	32072	7824	0.00332263	26.0762
M00584,mannose	colorectal cancer	4	rs1181723	A	G	A	G	0.0116	-0.000612057	0.2086	0.190621	FALSE	FALSE	FALSE	C2CO0s	0.978004	0.0221994	TRUE	reported	0.0026	5.63e-06	TRUE	reported	3YT6AX	2	TRUE	32072	7824	0.00253768	19.9002
M00584,mannose	colorectal cancer	5	rs12218544	C	G	C	G	-0.019	-0.00805663	0.0836	0.103082	FALSE	TRUE	FALSE	C2CO0s	0.782612	0.0291996	TRUE	reported	0.0039	1.28e-06	TRUE	reported	3YT6AX	2	TRUE	32072	7824	0.00302436	23.7283
M00584,mannose	colorectal cancer	6	rs12414366	C	G	C	G	0.0214	0.00408343	0.7696	0.747502	FALSE	TRUE	FALSE	C2CO0s	0.851523	0.021816	TRUE	reported	0.0047	4.89e-06	TRUE	reported	3YT6AX	2	TRUE	32072	7824	0.00264274	20.7263
M00584,mannose	colorectal cancer	7	rs12474099	A	G	A	G	-0.0202	-0.0159774	0.0649	0.0796078	FALSE	FALSE	FALSE	C2CO0s	0.596074	0.030143	TRUE	reported	0.0043	1.97e-06	TRUE	reported	3YT6AX	2	TRUE	32072	7824	0.00281264	22.0625
M00584,mannose	colorectal cancer	8	rs1260326	T	C	T	C	-0.0439	-0.0336799	0.4088	0.434964	FALSE	FALSE	FALSE	C2CO0s	0.053688	0.0174566	TRUE	reported	0.0024	1.3e-77	TRUE	reported	3YT6AX	2	TRUE	32072	7824	0.0410102	334.5
M00584,mannose	colorectal cancer	9	rs13016086	T	C	T	C	-0.0162	-0.0330526	0.8778	0.907921	FALSE	FALSE	FALSE	C2CO0s	0.225366	0.0272625	TRUE	reported	0.0033	1.09e-06	TRUE	reported	3YT6AX	2	TRUE	32072	7824	0.0030707	24.093
M00584,mannose	colorectal cancer	10	rs13116473	A	G	A	G	-0.0448	0.137827	0.9853	0.989727	FALSE	FALSE	FALSE	C2CO0s	0.0991402	0.0835806	TRUE	reported	0.0096	2.93e-06	TRUE	reported	3YT6AX	2	TRUE	32072	7824	0.00277573	21.7722
M00584,mannose	colorectal cancer	11	rs16932803	T	G	T	G	-0.0121	-0.0150715	0.1673	0.189276	FALSE	FALSE	FALSE	C2CO0s	0.502616	0.022482	TRUE	reported	0.0026	5.01e-06	TRUE	reported	3YT6AX	2	TRUE	32072	7824	0.00276054	21.6527
M00584,mannose	colorectal cancer	12	rs17061914	A	G	A	G	-0.0146	0.0229997	0.8581	0.863754	FALSE	FALSE	FALSE	C2CO0s	0.326358	0.0234338	TRUE	reported	0.0033	8.77e-06	TRUE	reported	3YT6AX	2	TRUE	32072	7824	0.00249554	19.5689
M00584,mannose	colorectal cancer	13	rs17706100	T	G	T	G	0.0246	0.0556008	0.9553	0.966501	FALSE	FALSE	FALSE	C2CO0s	0.222471	0.045575	TRUE	reported	0.0051	1.41e-06	TRUE	reported	3YT6AX	2	TRUE	32072	7824	0.00296491	23.2605
M00584,mannose	colorectal cancer	14	rs1841535	T	G	T	G	0.0252	0.0147449	0.1482	0.272712	FALSE	FALSE	FALSE	C2CO0s	0.439607	0.0190784	TRUE	reported	0.0056	7e-06	TRUE	reported	3YT6AX	2	TRUE	32072	7824	0.00258151	20.2448
M00584,mannose	colorectal cancer	15	rs2141371	A	G	A	G	-0.0198	-0.0184224	0.682	0.659129	FALSE	FALSE	FALSE	C2CO0s	0.347887	0.0196256	TRUE	reported	0.0024	3.27e-16	TRUE	reported	3YT6AX	2	TRUE	32072	7824	0.00862417	68.0451
M00584,mannose	colorectal cancer	16	rs2270451	A	G	A	G	0.0152	-0.0423254	0.8941	0.89259	FALSE	FALSE	FALSE	C2CO0s	0.14298	0.0288954	TRUE	reported	0.0034	7.53e-06	TRUE	reported	3YT6AX	2	TRUE	32072	7824	0.00254796	19.9811
M00584,mannose	colorectal cancer	17	rs2272172	T	C	T	C	-0.0648	-0.0167515	0.0226	0.0313364	FALSE	FALSE	FALSE	C2CO0s	0.746236	0.0517651	TRUE	reported	0.0145	7.51e-06	TRUE	reported	3YT6AX	2	TRUE	32072	7824	0.00254611	19.9665
M00584,mannose	colorectal cancer	18	rs2289017	T	C	T	C	0.0113	-0.00216144	0.6562	0.666773	FALSE	FALSE	FALSE	C2CO0s	0.903911	0.0179042	TRUE	reported	0.0025	4.11e-06	TRUE	reported	3YT6AX	2	TRUE	32072	7824	0.00260445	20.4252
M00584,mannose	colorectal cancer	19	rs2304684	T	C	T	C	-0.0438	-0.0826154	0.0182	0.0323324	FALSE	FALSE	FALSE	C2CO0s	0.188192	0.0627802	TRUE	reported	0.0094	3.02e-06	TRUE	reported	3YT6AX	2	TRUE	32072	7824	0.00276733	21.7061
M00584,mannose	colorectal cancer	20	rs2723713	T	C	T	C	-0.0356	0.00995335	0.0254	0.0250899	FALSE	FALSE	FALSE	C2CO0s	0.854824	0.0543998	TRUE	reported	0.008	9.19e-06	TRUE	reported	3YT6AX	2	TRUE	32072	7824	0.0025246	19.7974
M00584,mannose	colorectal cancer	21	rs435315	A	T	A	T	-0.0121	-0.014203	0.2033	0.225788	FALSE	TRUE	FALSE	C2CO0s	0.494123	0.0207717	TRUE	reported	0.0026	2.18e-06	TRUE	reported	3YT6AX	2	TRUE	32072	7824	0.00276054	21.6527
M00584,mannose	colorectal cancer	22	rs6547811	A	T	A	T	0.0222	0.0407839	0.1583	0.121465	FALSE	TRUE	FALSE	C2CO0s	0.111653	0.0256372	TRUE	reported	0.0032	7.1e-12	TRUE	reported	3YT6AX	2	TRUE	32072	7824	0.00611384	48.1166
M00584,mannose	colorectal cancer	25	rs7583698	T	C	T	C	0.0338	-0.0522627	0.0483	0.048882	FALSE	FALSE	FALSE	C2CO0s	0.184208	0.0393571	TRUE	reported	0.0049	8.55e-12	TRUE	reported	3YT6AX	2	TRUE	32072	7824	0.00604476	47.5697
M00584,mannose	colorectal cancer	26	rs7596471	A	C	A	C	0.0137	0.00838472	0.3083	0.363364	FALSE	FALSE	FALSE	C2CO0s	0.64468	0.0181816	TRUE	reported	0.0025	7.47e-08	TRUE	reported	3YT6AX	2	TRUE	32072	7824	0.00382357	30.0227
M00584,mannose	colorectal cancer	27	rs7747345	A	T	A	T	0.0122	-0.0101915	0.8153	0.809948	FALSE	TRUE	FALSE	C2CO0s	0.636012	0.0215337	TRUE	reported	0.0026	2.52e-06	TRUE	reported	3YT6AX	2	TRUE	32072	7824	0.00280623	22.0121
M00584,mannose	colorectal cancer	28	rs937813	T	C	T	C	0.0271	-0.0104706	0.9025	0.880889	FALSE	FALSE	FALSE	C2CO0s	0.701714	0.0273378	TRUE	reported	0.0039	2.65e-12	TRUE	reported	3YT6AX	2	TRUE	32072	7824	0.0061335	48.2723
M00584,mannose	colorectal cancer	29	rs991670	T	C	T	C	-0.0111	-0.0209631	0.6624	0.702725	FALSE	FALSE	FALSE	C2CO0s	0.250964	0.0182604	TRUE	reported	0.0025	7.48e-06	TRUE	reported	3YT6AX	2	TRUE	32072	7824	0.0025133	19.7086
M00599,pyruvate	colorectal cancer	1	rs10237319	T	C	T	C	0.0226	-0.0163073	0.1467	0.132365	FALSE	FALSE	FALSE	71C79i	0.495148	0.0239059	TRUE	reported	0.0051	9.79e-06	TRUE	reported	vYFhav	2	TRUE	32072	7824	0.00250357	19.632
M00599,pyruvate	colorectal cancer	2	rs11038739	A	T	A	T	-0.0203	0.0286472	0.7937	0.812376	FALSE	TRUE	FALSE	71C79i	0.182326	0.0214806	TRUE	reported	0.0043	3.01e-06	TRUE	reported	vYFhav	2	TRUE	32072	7824	0.00284047	22.2815
M00599,pyruvate	colorectal cancer	3	rs11216267	T	C	T	C	0.0168	-0.031671	0.6435	0.55188	FALSE	FALSE	FALSE	71C79i	0.0714335	0.0175685	TRUE	reported	0.0035	1.56e-06	TRUE	reported	vYFhav	2	TRUE	32072	7824	0.00293614	23.0341
M00599,pyruvate	colorectal cancer	4	rs11259923	A	G	A	G	0.042	-0.0432313	0.8139	0.76658	FALSE	FALSE	FALSE	71C79i	0.0389377	0.0209368	TRUE	reported	0.0091	3.92e-06	TRUE	reported	vYFhav	2	TRUE	32072	7824	0.00271523	21.2963
M00599,pyruvate	colorectal cancer	5	rs1133034	T	C	T	C	0.032	-0.0587064	0.0757	0.0996519	FALSE	FALSE	FALSE	71C79i	0.0559624	0.030715	TRUE	reported	0.0069	3.91e-06	TRUE	reported	vYFhav	2	TRUE	32072	7824	0.00274145	21.5026
M00599,pyruvate	colorectal cancer	6	rs12515830	T	G	T	G	0.0244	-0.037512	0.8744	0.870703	FALSE	FALSE	FALSE	71C79i	0.158842	0.0266236	TRUE	reported	0.0054	5.79e-06	TRUE	reported	vYFhav	2	TRUE	32072	7824	0.00260274	20.4118
M00599,pyruvate	colorectal cancer	7	rs13195863	A	C	A	C	0.022	-0.00646302	0.2043	0.182037	FALSE	FALSE	FALSE	71C79i	0.755872	0.0207877	TRUE	reported	0.0044	4.13e-07	TRUE	reported	vYFhav	2	TRUE	32072	7824	0.00318512	24.9936
M00599,pyruvate	colorectal cancer	8	rs2833657	A	G	A	G	0.0239	-0.0264858	0.8254	0.815769	FALSE	FALSE	FALSE	71C79i	0.223205	0.0217444	TRUE	reported	0.0051	3.02e-06	TRUE	reported	vYFhav	2	TRUE	32072	7824	0.00279904	21.9556
M00599,pyruvate	colorectal cancer	9	rs2964063	T	C	T	C	-0.0735	-0.0580478	0.9853	0.985241	FALSE	FALSE	FALSE	71C79i	0.395131	0.0682635	TRUE	reported	0.0155	2.25e-06	TRUE	reported	vYFhav	2	TRUE	32072	7824	0.00286574	22.4802
M00599,pyruvate	colorectal cancer	10	rs3925033	T	G	T	G	-0.0164	-0.00775786	0.4591	0.431419	FALSE	FALSE	FALSE	71C79i	0.65071	0.017134	TRUE	reported	0.0035	2.59e-06	TRUE	reported	vYFhav	2	TRUE	32072	7824	0.00279837	21.9503
M00599,pyruvate	colorectal cancer	11	rs4648464	A	G	A	G	-0.0161	0.0318846	0.5522	0.53011	FALSE	FALSE	FALSE	71C79i	0.0817811	0.0183198	TRUE	reported	0.0036	9.37e-06	TRUE	reported	vYFhav	2	TRUE	32072	7824	0.00254982	19.9957
M00599,pyruvate	colorectal cancer	12	rs6895278	T	C	T	C	0.0168	0.0194763	0.3354	0.319811	FALSE	FALSE	FALSE	71C79i	0.309226	0.0191537	TRUE	reported	0.0037	4.13e-06	TRUE	reported	vYFhav	2	TRUE	32072	7824	0.00262811	20.6112
M00599,pyruvate	colorectal cancer	13	rs7941871	T	G	T	G	-0.024	-0.00375415	0.8353	0.759058	FALSE	FALSE	FALSE	71C79i	0.862682	0.0217052	TRUE	reported	0.005	1.56e-06	TRUE	reported	vYFhav	2	TRUE	32072	7824	0.00293614	23.0341
M00606,uridine	colorectal cancer	1	rs1007797	T	C	T	C	-0.0092	-0.00876876	0.879	0.845759	FALSE	FALSE	FALSE	iZiuxg	0.725255	0.0249507	TRUE	reported	0.0018	6.491e-07	TRUE	reported	nhqMcH	2	TRUE	32072	7824	0.00332778	26.1168
M00606,uridine	colorectal cancer	2	rs11033504	A	G	A	G	0.0143	0.0243385	0.9307	0.909353	FALSE	FALSE	FALSE	iZiuxg	0.433918	0.0311033	TRUE	reported	0.0027	9.462e-08	TRUE	reported	nhqMcH	2	TRUE	32072	7824	0.00357241	28.0436
M00606,uridine	colorectal cancer	3	rs11607704	T	C	T	C	0.0093	0.0157937	0.8783	0.917371	FALSE	FALSE	FALSE	iZiuxg	0.587923	0.0291477	TRUE	reported	0.0019	6.939e-07	TRUE	reported	nhqMcH	2	TRUE	32072	7824	0.00305283	23.9523
M00606,uridine	colorectal cancer	4	rs11705028	A	G	A	G	-0.0206	0.0306225	0.0859	0.0895096	FALSE	FALSE	FALSE	iZiuxg	0.28131	0.0284231	TRUE	reported	0.0046	8.848e-06	TRUE	reported	nhqMcH	2	TRUE	32072	7824	0.00255669	20.0497
M00606,uridine	colorectal cancer	5	rs12524738	A	G	A	G	0.0156	0.0138702	0.069	0.103647	FALSE	FALSE	FALSE	iZiuxg	0.618256	0.0278338	TRUE	reported	0.0035	6.931e-06	TRUE	reported	nhqMcH	2	TRUE	32072	7824	0.0025327	19.861
M00606,uridine	colorectal cancer	6	rs12544733	C	G	C	G	-0.0084	0.00148009	0.8378	0.842236	FALSE	TRUE	FALSE	iZiuxg	0.947558	0.0225029	TRUE	reported	0.0018	2.741e-06	TRUE	reported	nhqMcH	2	TRUE	32072	7824	0.00277573	21.7722
M00606,uridine	colorectal cancer	7	rs12580704	T	C	T	C	0.0085	0.0129508	0.1328	0.125261	FALSE	FALSE	FALSE	iZiuxg	0.615617	0.0257948	TRUE	reported	0.0018	4.553e-06	TRUE	reported	nhqMcH	2	TRUE	32072	7824	0.00284203	22.2937
M00606,uridine	colorectal cancer	8	rs131794	A	C	A	C	0.0146	-0.00394524	0.2074	0.193449	FALSE	FALSE	FALSE	iZiuxg	0.84846	0.0206466	TRUE	reported	0.0018	4.367e-16	TRUE	reported	nhqMcH	2	TRUE	32072	7824	0.00833864	65.7733
M00606,uridine	colorectal cancer	9	rs1482928	T	G	T	G	0.0081	-0.0211036	0.7912	0.719061	FALSE	FALSE	FALSE	iZiuxg	0.31074	0.0208189	TRUE	reported	0.0018	4.415e-06	TRUE	reported	nhqMcH	2	TRUE	32072	7824	0.00258151	20.2448
M00606,uridine	colorectal cancer	10	rs163425	A	G	A	G	0.0086	-0.00527928	0.8734	0.894492	FALSE	FALSE	FALSE	iZiuxg	0.839845	0.0261233	TRUE	reported	0.0018	2.617e-06	TRUE	reported	nhqMcH	2	TRUE	32072	7824	0.00290909	22.8213
M00606,uridine	colorectal cancer	11	rs2686789	A	C	A	C	-0.0092	0.0247366	0.1304	0.182436	FALSE	FALSE	FALSE	iZiuxg	0.291043	0.0234285	TRUE	reported	0.0018	5.322e-07	TRUE	reported	nhqMcH	2	TRUE	32072	7824	0.00332778	26.1168
M00606,uridine	colorectal cancer	12	rs2686796	T	C	T	C	0.0094	-0.0171587	0.4524	0.421858	FALSE	FALSE	FALSE	iZiuxg	0.323923	0.0173948	TRUE	reported	0.0017	1.889e-08	TRUE	reported	nhqMcH	2	TRUE	32072	7824	0.00389256	30.5666
M00606,uridine	colorectal cancer	13	rs2904665	A	G	A	G	-0.0089	0.0321376	0.861	0.769917	FALSE	FALSE	FALSE	iZiuxg	0.150206	0.0223363	TRUE	reported	0.0018	9.187e-07	TRUE	reported	nhqMcH	2	TRUE	32072	7824	0.00311495	24.4413
M00606,uridine	colorectal cancer	14	rs2982907	T	G	T	G	-0.0088	0.0680289	0.1465	0.146919	FALSE	FALSE	FALSE	iZiuxg	0.00651427	0.0250041	TRUE	reported	0.0018	1.281e-06	TRUE	reported	nhqMcH	2	TRUE	32072	7824	0.00304556	23.8951
M00606,uridine	colorectal cancer	15	rs4286846	C	G	C	G	0.0083	0.000380273	0.7232	0.745711	FALSE	TRUE	FALSE	iZiuxg	0.984459	0.0195217	TRUE	reported	0.0017	1.263e-06	TRUE	reported	nhqMcH	2	TRUE	32072	7824	0.00303744	23.8313
M00606,uridine	colorectal cancer	16	rs532545	T	C	T	C	-0.0095	0.0225363	0.3065	0.321355	FALSE	FALSE	FALSE	iZiuxg	0.207507	0.0178795	TRUE	reported	0.0017	3.41e-08	TRUE	reported	nhqMcH	2	TRUE	32072	7824	0.00397549	31.2204
M00606,uridine	colorectal cancer	17	rs6988242	T	G	T	G	0.0094	-0.0308603	0.769	0.734908	FALSE	FALSE	FALSE	iZiuxg	0.111762	0.0194051	TRUE	reported	0.0018	1.308e-07	TRUE	reported	nhqMcH	2	TRUE	32072	7824	0.00347353	27.2646
M00606,uridine	colorectal cancer	18	rs7593385	A	C	A	C	0.0359	0.00227336	0.9685	0.987905	FALSE	FALSE	FALSE	iZiuxg	0.974853	0.0721183	TRUE	reported	0.008	6.873e-06	TRUE	reported	nhqMcH	2	TRUE	32072	7824	0.00256722	20.1325
M00606,uridine	colorectal cancer	19	rs787496	A	G	A	G	0.0081	-0.00109827	0.1702	0.183713	FALSE	FALSE	FALSE	iZiuxg	0.959201	0.0214686	TRUE	reported	0.0018	5.979e-06	TRUE	reported	nhqMcH	2	TRUE	32072	7824	0.00258151	20.2448
M00606,uridine	colorectal cancer	20	rs7948201	T	C	T	C	-0.023	0.0155755	0.9623	0.930632	FALSE	FALSE	FALSE	iZiuxg	0.63976	0.0332786	TRUE	reported	0.0046	6.769e-07	TRUE	reported	nhqMcH	2	TRUE	32072	7824	0.00318512	24.9936
M00606,uridine	colorectal cancer	21	rs9601054	T	C	T	C	0.0083	-0.000471148	0.162	0.146345	FALSE	FALSE	FALSE	iZiuxg	0.983579	0.0228907	TRUE	reported	0.0018	4.237e-06	TRUE	reported	nhqMcH	2	TRUE	32072	7824	0.00271021	21.2569
M00606,uridine	colorectal cancer	22	rs977712	A	C	A	C	-0.0085	-0.029194	0.8633	0.8996	FALSE	FALSE	FALSE	iZiuxg	0.305589	0.0284952	TRUE	reported	0.0019	6.319e-06	TRUE	reported	nhqMcH	2	TRUE	32072	7824	0.00255148	20.0087
M01105,linoleate (18:2n6)	colorectal cancer	1	rs11719883	C	G	C	G	-0.0174	0.0273347	0.8444	0.832399	FALSE	TRUE	FALSE	LOpJTr	0.228444	0.0226962	TRUE	reported	0.0034	3.567e-07	TRUE	reported	w962b2	2	TRUE	32072	7824	0.00333626	26.1836
M01105,linoleate (18:2n6)	colorectal cancer	2	rs12238083	T	C	T	C	0.0152	0.0278185	0.1389	0.154299	FALSE	FALSE	FALSE	LOpJTr	0.240391	0.0236953	TRUE	reported	0.0033	3.008e-06	TRUE	reported	w962b2	2	TRUE	32072	7824	0.0027043	21.2104
M01105,linoleate (18:2n6)	colorectal cancer	3	rs12336893	T	G	T	G	0.0289	0.0328038	0.9588	0.94148	FALSE	FALSE	FALSE	LOpJTr	0.359209	0.0357779	TRUE	reported	0.0062	2.677e-06	TRUE	reported	w962b2	2	TRUE	32072	7824	0.00276936	21.7221
M01105,linoleate (18:2n6)	colorectal cancer	4	rs13225022	A	G	A	G	-0.0123	0.00143417	0.6784	0.644501	FALSE	FALSE	FALSE	LOpJTr	0.935981	0.0178552	TRUE	reported	0.0026	1.402e-06	TRUE	reported	w962b2	2	TRUE	32072	7824	0.00285229	22.3745
M01105,linoleate (18:2n6)	colorectal cancer	5	rs13280152	T	G	T	G	0.0162	0.011443	0.1202	0.0903795	FALSE	FALSE	FALSE	LOpJTr	0.683095	0.0280299	TRUE	reported	0.0033	1.224e-06	TRUE	reported	w962b2	2	TRUE	32072	7824	0.0030707	24.093
M01105,linoleate (18:2n6)	colorectal cancer	6	rs1477025	T	C	T	C	0.0109	-0.0121698	0.6545	0.601491	FALSE	FALSE	FALSE	LOpJTr	0.491585	0.017694	TRUE	reported	0.0024	7.625e-06	TRUE	reported	w962b2	2	TRUE	32072	7824	0.00262941	20.6215
M01105,linoleate (18:2n6)	colorectal cancer	7	rs1502520	T	G	T	G	0.0119	0.0116833	0.7334	0.723043	FALSE	FALSE	FALSE	LOpJTr	0.549683	0.0195296	TRUE	reported	0.0025	1.634e-06	TRUE	reported	w962b2	2	TRUE	32072	7824	0.00288755	22.6518
M01105,linoleate (18:2n6)	colorectal cancer	8	rs16911296	A	G	A	G	-0.0209	0.0189695	0.0771	0.107433	FALSE	FALSE	FALSE	LOpJTr	0.541582	0.031076	TRUE	reported	0.0045	4.18e-06	TRUE	reported	w962b2	2	TRUE	32072	7824	0.00274943	21.5654
M01105,linoleate (18:2n6)	colorectal cancer	9	rs17087487	A	G	A	G	-0.0231	0.0202139	0.053	0.0497108	FALSE	FALSE	FALSE	LOpJTr	0.575933	0.0361392	TRUE	reported	0.0052	7.997e-06	TRUE	reported	w962b2	2	TRUE	32072	7824	0.00251591	19.7291
M01105,linoleate (18:2n6)	colorectal cancer	10	rs1956129	T	C	T	C	-0.0127	0.00576852	0.7589	0.717723	FALSE	FALSE	FALSE	LOpJTr	0.770978	0.0198165	TRUE	reported	0.0025	3.657e-07	TRUE	reported	w962b2	2	TRUE	32072	7824	0.00328752	25.7998
M01105,linoleate (18:2n6)	colorectal cancer	11	rs2158555	C	G	C	G	-0.0337	-0.0168242	0.0331	0.0254405	FALSE	TRUE	FALSE	LOpJTr	0.73884	0.0504639	TRUE	reported	0.0075	7.905e-06	TRUE	reported	w962b2	2	TRUE	32072	7824	0.00257389	20.1849
M01105,linoleate (18:2n6)	colorectal cancer	12	rs2242415	A	C	A	C	0.0109	-0.022613	0.6233	0.668941	FALSE	FALSE	FALSE	LOpJTr	0.20403	0.0178033	TRUE	reported	0.0024	8.242e-06	TRUE	reported	w962b2	2	TRUE	32072	7824	0.00262941	20.6215
M01105,linoleate (18:2n6)	colorectal cancer	13	rs4654501	A	G	A	G	0.0111	0.0152499	0.7671	0.752151	FALSE	FALSE	FALSE	LOpJTr	0.441863	0.0198296	TRUE	reported	0.0025	9.227e-06	TRUE	reported	w962b2	2	TRUE	32072	7824	0.0025133	19.7086
M01105,linoleate (18:2n6)	colorectal cancer	14	rs6075489	A	G	A	G	0.0113	-0.0109065	0.7177	0.750574	FALSE	FALSE	FALSE	LOpJTr	0.559689	0.0186978	TRUE	reported	0.0025	9.513e-06	TRUE	reported	w962b2	2	TRUE	32072	7824	0.00260445	20.4252
M01105,linoleate (18:2n6)	colorectal cancer	15	rs7014120	A	G	A	G	0.0148	-0.0425262	0.1341	0.134729	FALSE	FALSE	FALSE	LOpJTr	0.0767294	0.0240263	TRUE	reported	0.0033	5.666e-06	TRUE	reported	w962b2	2	TRUE	32072	7824	0.0025642	20.1087
M01105,linoleate (18:2n6)	colorectal cancer	16	rs7115681	T	C	T	C	-0.0131	0.0119375	0.4668	0.437944	FALSE	FALSE	FALSE	LOpJTr	0.488363	0.0172279	TRUE	reported	0.0024	8.293e-08	TRUE	reported	w962b2	2	TRUE	32072	7824	0.0037935	29.7858
M01105,linoleate (18:2n6)	colorectal cancer	17	rs7898173	A	G	A	G	-0.0143	0.0217628	0.1419	0.124526	FALSE	FALSE	FALSE	LOpJTr	0.37207	0.0243813	TRUE	reported	0.0032	6.806e-06	TRUE	reported	w962b2	2	TRUE	32072	7824	0.00254587	19.9646
M01105,linoleate (18:2n6)	colorectal cancer	18	rs884597	A	T	A	T	-0.0106	-0.0030893	0.5696	0.519267	FALSE	TRUE	TRUE	LOpJTr	0.856901	0.0171323	TRUE	reported	0.0024	8.202e-06	TRUE	reported	w962b2	2	FALSE	32072	7824	0.00248702	19.502
M01107,allantoin	colorectal cancer	1	rs10492266	T	C	T	C	-0.0167	0.00599115	0.4255	0.426417	FALSE	FALSE	FALSE	T36rpS	0.72894	0.0172887	TRUE	reported	0.0038	8.776e-06	TRUE	reported	rerdei	2	TRUE	32072	7824	0.00246244	19.3088
M01107,allantoin	colorectal cancer	2	rs10771223	A	G	A	G	0.0237	-0.0193173	0.78	0.776869	FALSE	FALSE	FALSE	T36rpS	0.322399	0.0195215	TRUE	reported	0.0046	2.871e-07	TRUE	reported	rerdei	2	TRUE	32072	7824	0.00338128	26.5381
M01107,allantoin	colorectal cancer	3	rs11147404	T	G	T	G	0.0282	0.0269518	0.8872	0.830827	FALSE	FALSE	FALSE	T36rpS	0.260754	0.0239655	TRUE	reported	0.0063	8.687e-06	TRUE	reported	rerdei	2	TRUE	32072	7824	0.00255433	20.0312
M01107,allantoin	colorectal cancer	4	rs12132798	C	G	C	G	0.0615	0.0424653	0.9749	0.972926	FALSE	TRUE	FALSE	T36rpS	0.378052	0.0481744	TRUE	reported	0.013	2.086e-06	TRUE	reported	rerdei	2	TRUE	32072	7824	0.00285229	22.3745
M01107,allantoin	colorectal cancer	5	rs12189555	A	T	A	T	0.021	-0.0397523	0.7684	0.761858	FALSE	TRUE	FALSE	T36rpS	0.0567249	0.0208627	TRUE	reported	0.0046	5.058e-06	TRUE	reported	rerdei	2	TRUE	32072	7824	0.00265668	20.8359
M01107,allantoin	colorectal cancer	6	rs12718598	T	C	T	C	0.018	0.0219756	0.5178	0.514747	FALSE	FALSE	FALSE	T36rpS	0.195745	0.0169857	TRUE	reported	0.0037	1.491e-06	TRUE	reported	rerdei	2	TRUE	32072	7824	0.00301579	23.6609
M01107,allantoin	colorectal cancer	7	rs1320934	A	T	A	T	0.1215	0.0373439	0.9599	0.945208	FALSE	TRUE	FALSE	T36rpS	0.299184	0.0359704	TRUE	reported	0.0253	1.513e-06	TRUE	reported	rerdei	2	TRUE	32072	7824	0.00293903	23.0569
M01107,allantoin	colorectal cancer	8	rs1431793	A	C	A	C	-0.0216	-0.0106397	0.7526	0.772357	FALSE	FALSE	FALSE	T36rpS	0.591635	0.0198328	TRUE	reported	0.0046	2.901e-06	TRUE	reported	rerdei	2	TRUE	32072	7824	0.00281022	22.0435
M01107,allantoin	colorectal cancer	9	rs1447307	T	G	T	G	-0.0211	-0.0113114	0.227	0.216895	FALSE	FALSE	FALSE	T36rpS	0.585484	0.0207399	TRUE	reported	0.0046	5.694e-06	TRUE	reported	rerdei	2	TRUE	32072	7824	0.00268197	21.0348
M01107,allantoin	colorectal cancer	10	rs1499094	T	G	T	G	0.0208	-0.0197908	0.7686	0.66976	FALSE	FALSE	FALSE	T36rpS	0.313036	0.0196168	TRUE	reported	0.0046	7.676e-06	TRUE	reported	rerdei	2	TRUE	32072	7824	0.00260645	20.4409
M01107,allantoin	colorectal cancer	11	rs167277	A	C	A	C	-0.0207	-0.0198937	0.781	0.811686	FALSE	FALSE	FALSE	T36rpS	0.346218	0.0211197	TRUE	reported	0.0046	7.922e-06	TRUE	reported	rerdei	2	TRUE	32072	7824	0.00258151	20.2448
M01107,allantoin	colorectal cancer	12	rs1799412	C	G	C	G	-0.0262	0.0264768	0.8394	0.814816	FALSE	TRUE	FALSE	T36rpS	0.235083	0.0222987	TRUE	reported	0.0055	2.28e-06	TRUE	reported	rerdei	2	TRUE	32072	7824	0.00289195	22.6864
M01107,allantoin	colorectal cancer	13	rs2293319	T	C	T	C	-0.0219	-0.0364001	0.7852	0.783346	FALSE	FALSE	FALSE	T36rpS	0.069743	0.0200709	TRUE	reported	0.0047	3.591e-06	TRUE	reported	rerdei	2	TRUE	32072	7824	0.00276733	21.7061
M01107,allantoin	colorectal cancer	14	rs2549842	T	C	T	C	-0.0206	-0.00863123	0.786	0.748904	FALSE	FALSE	FALSE	T36rpS	0.672967	0.0204493	TRUE	reported	0.0046	8.675e-06	TRUE	reported	rerdei	2	TRUE	32072	7824	0.00255669	20.0497
M01107,allantoin	colorectal cancer	15	rs4579742	A	T	A	T	0.029	-0.0209284	0.1251	0.137725	FALSE	TRUE	FALSE	T36rpS	0.388897	0.0242897	TRUE	reported	0.0064	5.16e-06	TRUE	reported	rerdei	2	TRUE	32072	7824	0.00261739	20.527
M01107,allantoin	colorectal cancer	16	rs8108144	T	G	T	G	-0.0232	-0.0220737	0.788	0.8124	FALSE	FALSE	FALSE	T36rpS	0.302572	0.0214113	TRUE	reported	0.0047	6.444e-07	TRUE	reported	rerdei	2	TRUE	32072	7824	0.00310457	24.3595
M01107,allantoin	colorectal cancer	17	rs8184921	T	C	T	C	0.0165	-0.0388603	0.5087	0.458434	FALSE	FALSE	FALSE	T36rpS	0.0284866	0.0177402	TRUE	reported	0.0037	9.801e-06	TRUE	reported	rerdei	2	TRUE	32072	7824	0.00253532	19.8817
M01107,allantoin	colorectal cancer	18	rs972709	A	C	A	C	0.0483	0.00870112	0.6548	0.697174	FALSE	FALSE	FALSE	T36rpS	0.628985	0.0180089	TRUE	reported	0.0107	6.73e-06	TRUE	reported	rerdei	2	TRUE	32072	7824	0.00259758	20.3712
M01107,allantoin	colorectal cancer	19	rs9834988	T	C	T	C	0.0185	-0.00997793	0.5297	0.508572	FALSE	FALSE	FALSE	T36rpS	0.555897	0.016942	TRUE	reported	0.0038	7.983e-07	TRUE	reported	rerdei	2	TRUE	32072	7824	0.00302019	23.6955
M01110,arachidonate (20:4n6)	colorectal cancer	1	rs1010069	A	G	A	G	0.0081	0.0122224	0.4623	0.491319	FALSE	FALSE	FALSE	4l1HXj	0.475233	0.0171185	TRUE	reported	0.0018	8.58e-06	TRUE	reported	PsEFB7	2	TRUE	32072	7824	0.00258151	20.2448
M01110,arachidonate (20:4n6)	colorectal cancer	2	rs10241964	A	G	A	G	0.0182	0.00223566	0.0952	0.0909849	FALSE	FALSE	FALSE	4l1HXj	0.935437	0.0275985	TRUE	reported	0.0035	2.25e-07	TRUE	reported	PsEFB7	2	TRUE	32072	7824	0.00344413	27.0331
M01110,arachidonate (20:4n6)	colorectal cancer	3	rs10514491	T	C	T	C	0.012	0.0327014	0.6782	0.743566	FALSE	FALSE	FALSE	4l1HXj	0.0905659	0.0193223	TRUE	reported	0.0026	2.86e-06	TRUE	reported	PsEFB7	2	TRUE	32072	7824	0.00271523	21.2963
M01110,arachidonate (20:4n6)	colorectal cancer	4	rs11837423	A	G	A	G	0.0385	-0.0195924	0.088	0.0688075	FALSE	FALSE	FALSE	4l1HXj	0.560285	0.0336398	TRUE	reported	0.008	1.52e-06	TRUE	reported	PsEFB7	2	TRUE	32072	7824	0.00295141	23.1542
M01110,arachidonate (20:4n6)	colorectal cancer	5	rs12352829	A	G	A	G	-0.0134	-0.0227733	0.1506	0.16261	FALSE	FALSE	FALSE	4l1HXj	0.365537	0.0251676	TRUE	reported	0.0027	5.84e-07	TRUE	reported	PsEFB7	2	TRUE	32072	7824	0.00313825	24.6247
M01110,arachidonate (20:4n6)	colorectal cancer	6	rs12532113	T	C	T	C	-0.028	0.0210445	0.961	0.969813	FALSE	FALSE	FALSE	4l1HXj	0.687711	0.0523542	TRUE	reported	0.006	3.06e-06	TRUE	reported	PsEFB7	2	TRUE	32072	7824	0.00277573	21.7722
M01110,arachidonate (20:4n6)	colorectal cancer	7	rs1430209	T	C	T	C	-0.0086	0.0121861	0.5313	0.565694	FALSE	FALSE	FALSE	4l1HXj	0.473181	0.0169885	TRUE	reported	0.0018	1.87e-06	TRUE	reported	PsEFB7	2	TRUE	32072	7824	0.00290909	22.8213
M01110,arachidonate (20:4n6)	colorectal cancer	8	rs17099239	A	G	A	G	-0.012	0.010313	0.8327	0.858698	FALSE	FALSE	FALSE	4l1HXj	0.66377	0.0237237	TRUE	reported	0.0027	6.74e-06	TRUE	reported	PsEFB7	2	TRUE	32072	7824	0.00251832	19.748
M01110,arachidonate (20:4n6)	colorectal cancer	9	rs174548	C	G	C	G	0.0488	0.0559476	0.7005	0.707112	FALSE	TRUE	FALSE	4l1HXj	0.00289046	0.0187797	TRUE	reported	0.0025	1.43e-84	TRUE	reported	PsEFB7	2	TRUE	32072	7824	0.0464386	380.933
M01110,arachidonate (20:4n6)	colorectal cancer	10	rs174602	T	C	T	C	0.0353	0.0468484	0.8702	0.794521	FALSE	FALSE	FALSE	4l1HXj	0.0339907	0.0220964	TRUE	reported	0.004	2.42e-18	TRUE	reported	PsEFB7	2	TRUE	32072	7824	0.00985596	77.8607
M01110,arachidonate (20:4n6)	colorectal cancer	12	rs1800009	T	C	T	C	0.0125	-0.0266287	0.6444	0.572631	FALSE	FALSE	FALSE	4l1HXj	0.139414	0.018017	TRUE	reported	0.0025	4.91e-07	TRUE	reported	PsEFB7	2	TRUE	32072	7824	0.00318512	24.9936
M01110,arachidonate (20:4n6)	colorectal cancer	13	rs180022	T	C	T	C	0.0117	0.00169964	0.8328	0.852423	FALSE	FALSE	FALSE	4l1HXj	0.941017	0.0229705	TRUE	reported	0.0026	9.43e-06	TRUE	reported	PsEFB7	2	TRUE	32072	7824	0.00258151	20.2448
M01110,arachidonate (20:4n6)	colorectal cancer	14	rs198476	A	G	A	G	0.0122	0.0151037	0.482	0.520888	FALSE	FALSE	FALSE	4l1HXj	0.37917	0.0171745	TRUE	reported	0.0024	5.14e-07	TRUE	reported	PsEFB7	2	TRUE	32072	7824	0.00329182	25.8337
M01110,arachidonate (20:4n6)	colorectal cancer	15	rs2275351	T	C	T	C	0.012	-0.0211062	0.1657	0.199401	FALSE	FALSE	FALSE	4l1HXj	0.356308	0.0228813	TRUE	reported	0.0027	7.06e-06	TRUE	reported	PsEFB7	2	TRUE	32072	7824	0.00251832	19.748
M01110,arachidonate (20:4n6)	colorectal cancer	17	rs2727261	T	C	T	C	-0.0189	-0.0305426	0.09	0.20469	FALSE	FALSE	FALSE	4l1HXj	0.280837	0.0283211	TRUE	reported	0.0037	3.44e-07	TRUE	reported	PsEFB7	2	TRUE	32072	7824	0.00332388	26.0861
M01110,arachidonate (20:4n6)	colorectal cancer	18	rs3133833	A	T	A	T	-0.0083	-0.00475893	0.4692	0.480539	FALSE	TRUE	TRUE	4l1HXj	0.778976	0.0169566	TRUE	reported	0.0018	4.27e-06	TRUE	reported	PsEFB7	2	FALSE	32072	7824	0.00271021	21.2569
M01110,arachidonate (20:4n6)	colorectal cancer	19	rs3798211	A	C	A	C	-0.0083	-0.00588471	0.4247	0.494311	FALSE	FALSE	FALSE	4l1HXj	0.730156	0.0170612	TRUE	reported	0.0018	4.58e-06	TRUE	reported	PsEFB7	2	TRUE	32072	7824	0.00271021	21.2569
M01110,arachidonate (20:4n6)	colorectal cancer	20	rs412334	T	C	T	C	0.022	-0.000369268	0.157	0.125769	FALSE	FALSE	FALSE	4l1HXj	0.9887	0.0260723	TRUE	reported	0.003	2.25e-13	TRUE	reported	PsEFB7	2	TRUE	32072	7824	0.00682652	53.764
M01110,arachidonate (20:4n6)	colorectal cancer	21	rs472031	A	G	A	G	0.0175	0.0184235	0.0883	0.0853318	FALSE	FALSE	FALSE	4l1HXj	0.516725	0.0284137	TRUE	reported	0.0035	4.43e-07	TRUE	reported	PsEFB7	2	TRUE	32072	7824	0.00318512	24.9936
M01110,arachidonate (20:4n6)	colorectal cancer	22	rs4739402	T	C	T	C	-0.0085	0.00522472	0.5172	0.50542	FALSE	FALSE	FALSE	4l1HXj	0.758965	0.0170275	TRUE	reported	0.0019	5.61e-06	TRUE	reported	PsEFB7	2	TRUE	32072	7824	0.00255148	20.0087
M01110,arachidonate (20:4n6)	colorectal cancer	23	rs4982495	T	C	T	C	-0.0084	-0.0230625	0.4275	0.442074	FALSE	FALSE	FALSE	4l1HXj	0.175838	0.0170369	TRUE	reported	0.0018	3.27e-06	TRUE	reported	PsEFB7	2	TRUE	32072	7824	0.00277573	21.7722
M01110,arachidonate (20:4n6)	colorectal cancer	24	rs526126	C	G	C	G	0.0249	-0.00379334	0.8409	0.829033	FALSE	TRUE	FALSE	4l1HXj	0.86904	0.0230069	TRUE	reported	0.0039	2.11e-10	TRUE	reported	PsEFB7	2	TRUE	32072	7824	0.00518303	40.7529
M01110,arachidonate (20:4n6)	colorectal cancer	25	rs532098	A	G	A	G	0.009	0.0082209	0.461	0.459402	FALSE	FALSE	FALSE	4l1HXj	0.626992	0.0169167	TRUE	reported	0.002	6.8e-06	TRUE	reported	PsEFB7	2	TRUE	32072	7824	0.00258151	20.2448
M01110,arachidonate (20:4n6)	colorectal cancer	26	rs6535974	A	G	A	G	-0.0122	0.00668237	0.8465	0.861259	FALSE	FALSE	FALSE	4l1HXj	0.785351	0.0245357	TRUE	reported	0.0027	5.8e-06	TRUE	reported	PsEFB7	2	TRUE	32072	7824	0.00260274	20.4118
M01110,arachidonate (20:4n6)	colorectal cancer	28	rs712916	T	C	T	C	-0.0456	0.00824983	0.9875	0.981659	FALSE	FALSE	FALSE	4l1HXj	0.890527	0.0599391	TRUE	reported	0.0102	8.19e-06	TRUE	reported	PsEFB7	2	TRUE	32072	7824	0.00254796	19.9811
M01110,arachidonate (20:4n6)	colorectal cancer	29	rs7169869	A	G	A	G	-0.0194	-0.030716	0.5404	0.456015	FALSE	FALSE	FALSE	4l1HXj	0.0704209	0.0169777	TRUE	reported	0.0043	6.59e-06	TRUE	reported	PsEFB7	2	TRUE	32072	7824	0.00259483	20.3496
M01110,arachidonate (20:4n6)	colorectal cancer	30	rs741886	T	G	T	G	-0.0187	-0.0216582	0.0829	0.0660344	FALSE	FALSE	FALSE	4l1HXj	0.498366	0.0319885	TRUE	reported	0.0036	1.85e-07	TRUE	reported	PsEFB7	2	TRUE	32072	7824	0.0034368	26.9754
M01110,arachidonate (20:4n6)	colorectal cancer	31	rs7939710	A	T	A	T	-0.0081	0.00457784	0.4737	0.47348	FALSE	TRUE	TRUE	4l1HXj	0.788473	0.0170628	TRUE	reported	0.0018	7.04e-06	TRUE	reported	PsEFB7	2	FALSE	32072	7824	0.00258151	20.2448
M01110,arachidonate (20:4n6)	colorectal cancer	32	rs8123073	A	G	A	G	-0.0372	0.0217285	0.983	0.984988	FALSE	FALSE	FALSE	4l1HXj	0.73997	0.0654683	TRUE	reported	0.0082	5.94e-06	TRUE	reported	PsEFB7	2	TRUE	32072	7824	0.00262354	20.5753
M01114,deoxycholate	colorectal cancer	1	rs11159894	T	C	T	C	0.032	0.0144907	0.3295	0.334588	FALSE	FALSE	FALSE	yIQBbM	0.416695	0.017842	TRUE	reported	0.0067	1.769e-06	TRUE	reported	FtBuM3	2	TRUE	32072	7824	0.00290708	22.8055
M01114,deoxycholate	colorectal cancer	2	rs12405017	T	C	T	C	-0.1891	0.00691153	0.9817	0.975233	FALSE	FALSE	FALSE	yIQBbM	0.916137	0.0656361	TRUE	reported	0.0426	9.175e-06	TRUE	reported	FtBuM3	2	TRUE	32072	7824	0.00251213	19.6994
M01114,deoxycholate	colorectal cancer	3	rs17131011	A	G	A	G	-0.0781	-0.0424128	0.0404	0.0418084	FALSE	FALSE	FALSE	yIQBbM	0.278852	0.0391659	TRUE	reported	0.0174	6.882e-06	TRUE	reported	FtBuM3	2	TRUE	32072	7824	0.00256837	20.1415
M01114,deoxycholate	colorectal cancer	4	rs17175231	A	G	A	G	0.0593	0.0879967	0.9348	0.860042	FALSE	FALSE	FALSE	yIQBbM	0.0194596	0.03766	TRUE	reported	0.0125	1.986e-06	TRUE	reported	FtBuM3	2	TRUE	32072	7824	0.00286822	22.4998
M01114,deoxycholate	colorectal cancer	5	rs17641342	C	G	C	G	0.0725	0.00438004	0.1639	0.175902	FALSE	TRUE	FALSE	yIQBbM	0.857758	0.0244383	TRUE	reported	0.0159	5.262e-06	TRUE	reported	FtBuM3	2	TRUE	32072	7824	0.00265033	20.786
M01114,deoxycholate	colorectal cancer	6	rs2002212	A	G	A	G	-0.0691	-0.00566322	0.049	0.0889537	FALSE	FALSE	FALSE	yIQBbM	0.876084	0.0363179	TRUE	reported	0.0155	7.817e-06	TRUE	reported	FtBuM3	2	TRUE	32072	7824	0.00253374	19.8693
M01114,deoxycholate	colorectal cancer	7	rs2140798	T	C	T	C	-0.0519	-0.0314328	0.0986	0.152055	FALSE	FALSE	FALSE	yIQBbM	0.216323	0.0254236	TRUE	reported	0.0117	8.8e-06	TRUE	reported	FtBuM3	2	TRUE	32072	7824	0.00250867	19.6722
M01114,deoxycholate	colorectal cancer	8	rs2391088	A	G	A	G	-0.0341	0.0395643	0.6873	0.654212	FALSE	FALSE	FALSE	yIQBbM	0.0296263	0.0181901	TRUE	reported	0.0073	2.923e-06	TRUE	reported	FtBuM3	2	TRUE	32072	7824	0.00278115	21.8148
M01114,deoxycholate	colorectal cancer	9	rs3752241	C	G	C	G	0.0574	0.00092238	0.8684	0.83323	FALSE	TRUE	FALSE	yIQBbM	0.968205	0.0231409	TRUE	reported	0.0126	5.523e-06	TRUE	reported	FtBuM3	2	TRUE	32072	7824	0.00264547	20.7478
M01114,deoxycholate	colorectal cancer	10	rs4244808	T	G	T	G	0.0305	-0.0134844	0.5307	0.54715	FALSE	FALSE	FALSE	yIQBbM	0.428212	0.0170203	TRUE	reported	0.0068	8.3e-06	TRUE	reported	FtBuM3	2	TRUE	32072	7824	0.00256471	20.1127
M01114,deoxycholate	colorectal cancer	11	rs4579412	A	C	A	C	-0.0414	-0.0117623	0.1469	0.167404	FALSE	FALSE	FALSE	yIQBbM	0.616494	0.0234858	TRUE	reported	0.0091	4.771e-06	TRUE	reported	FtBuM3	2	TRUE	32072	7824	0.00263841	20.6922
M01114,deoxycholate	colorectal cancer	12	rs696155	A	G	A	G	-0.0412	-0.00574353	0.1888	0.235222	FALSE	FALSE	FALSE	yIQBbM	0.795821	0.0221964	TRUE	reported	0.0088	2.921e-06	TRUE	reported	FtBuM3	2	TRUE	32072	7824	0.00279374	21.9138
M01114,deoxycholate	colorectal cancer	13	rs7262824	T	C	T	C	0.0357	0.0118962	0.2062	0.264031	FALSE	FALSE	FALSE	yIQBbM	0.559168	0.0203675	TRUE	reported	0.008	8.697e-06	TRUE	reported	FtBuM3	2	TRUE	32072	7824	0.00253877	19.9088
M01114,deoxycholate	colorectal cancer	14	rs7269193	A	G	A	G	-0.0528	0.0179914	0.9092	0.87118	FALSE	FALSE	FALSE	yIQBbM	0.536745	0.0291245	TRUE	reported	0.0116	5.034e-06	TRUE	reported	FtBuM3	2	TRUE	32072	7824	0.00264104	20.7129
M01114,deoxycholate	colorectal cancer	15	rs7427777	A	C	A	C	0.1291	-0.0126524	0.0483	0.0978785	FALSE	FALSE	FALSE	yIQBbM	0.771187	0.0435056	TRUE	reported	0.0286	6.361e-06	TRUE	reported	FtBuM3	2	TRUE	32072	7824	0.00259754	20.3709
M01114,deoxycholate	colorectal cancer	16	rs8192870	T	G	T	G	-0.0365	-0.00926156	0.3498	0.315796	FALSE	FALSE	FALSE	yIQBbM	0.605507	0.0179314	TRUE	reported	0.0067	3.985e-08	TRUE	reported	FtBuM3	2	TRUE	32072	7824	0.00377888	29.6705
M01114,deoxycholate	colorectal cancer	17	rs9851393	A	G	A	G	0.0297	-0.0163205	0.5199	0.578481	FALSE	FALSE	FALSE	yIQBbM	0.338075	0.0170365	TRUE	reported	0.0066	7.383e-06	TRUE	reported	FtBuM3	2	TRUE	32072	7824	0.00258151	20.2448
M01121,margarate (17:0)	colorectal cancer	1	rs11118120	A	C	A	C	-0.019	0.0151015	0.8501	0.833287	FALSE	FALSE	FALSE	OaVXTV	0.539038	0.0245845	TRUE	reported	0.004	1.965e-06	TRUE	reported	x2Dbhz	2	TRUE	32072	7824	0.00287546	22.5567
M01121,margarate (17:0)	colorectal cancer	2	rs11940037	T	C	T	C	0.019	-0.0046484	0.842	0.854673	FALSE	FALSE	FALSE	OaVXTV	0.845685	0.0238837	TRUE	reported	0.0041	2.821e-06	TRUE	reported	x2Dbhz	2	TRUE	32072	7824	0.00273729	21.4698
M01121,margarate (17:0)	colorectal cancer	3	rs1466228	T	C	T	C	-0.0361	0.0296461	0.0348	0.0427833	FALSE	FALSE	FALSE	OaVXTV	0.491834	0.0431282	TRUE	reported	0.0078	3.206e-06	TRUE	reported	x2Dbhz	2	TRUE	32072	7824	0.00273029	21.4148
M01121,margarate (17:0)	colorectal cancer	4	rs17351329	A	G	A	G	-0.0185	0.00498804	0.8651	0.871036	FALSE	FALSE	FALSE	OaVXTV	0.83943	0.0246174	TRUE	reported	0.0041	5.372e-06	TRUE	reported	x2Dbhz	2	TRUE	32072	7824	0.00259548	20.3547
M01121,margarate (17:0)	colorectal cancer	5	rs1822906	A	G	A	G	0.018	-0.0111022	0.2048	0.184105	FALSE	FALSE	FALSE	OaVXTV	0.608992	0.0217047	TRUE	reported	0.0034	9.608e-08	TRUE	reported	x2Dbhz	2	TRUE	32072	7824	0.00356948	28.0205
M01121,margarate (17:0)	colorectal cancer	6	rs4470674	A	T	A	T	-0.0141	0.00656776	0.7182	0.701231	FALSE	TRUE	FALSE	OaVXTV	0.720495	0.0183561	TRUE	reported	0.0031	6.639e-06	TRUE	reported	x2Dbhz	2	TRUE	32072	7824	0.00263718	20.6825
M01121,margarate (17:0)	colorectal cancer	7	rs603424	A	G	A	G	0.0292	0.0115228	0.1865	0.204703	FALSE	FALSE	FALSE	OaVXTV	0.576084	0.0206091	TRUE	reported	0.0038	1.56e-14	TRUE	reported	x2Dbhz	2	TRUE	32072	7824	0.00749039	59.032
M01121,margarate (17:0)	colorectal cancer	8	rs7583745	T	C	T	C	-0.0348	-0.0166292	0.884	0.91784	FALSE	FALSE	FALSE	OaVXTV	0.566031	0.0289755	TRUE	reported	0.0075	3.062e-06	TRUE	reported	x2Dbhz	2	TRUE	32072	7824	0.00274419	21.5241
M01123,inosine	colorectal cancer	1	rs10489	A	C	A	C	0.1743	-0.0517702	0.0243	0.0790136	FALSE	FALSE	FALSE	0yWUEN	0.309748	0.0509674	TRUE	reported	0.038	4.601e-06	TRUE	reported	tB3384	2	TRUE	32072	7824	0.00268184	21.0337
M01123,inosine	colorectal cancer	2	rs11616655	A	G	A	G	-0.1069	0.0242582	0.9444	0.942782	FALSE	FALSE	FALSE	0yWUEN	0.47423	0.0338985	TRUE	reported	0.0237	6.369e-06	TRUE	reported	tB3384	2	TRUE	32072	7824	0.00259359	20.3398
M01123,inosine	colorectal cancer	3	rs1415753	T	C	T	C	-0.0551	0.00981785	0.3236	0.30217	FALSE	FALSE	FALSE	0yWUEN	0.59656	0.0185469	TRUE	reported	0.0111	7.599e-07	TRUE	reported	tB3384	2	TRUE	32072	7824	0.00313952	24.6346
M01123,inosine	colorectal cancer	4	rs17077586	A	G	A	G	0.1032	0.000701384	0.9187	0.906155	FALSE	FALSE	FALSE	0yWUEN	0.98244	0.0318671	TRUE	reported	0.021	9.198e-07	TRUE	reported	tB3384	2	TRUE	32072	7824	0.00307718	24.144
M01123,inosine	colorectal cancer	5	rs17224277	A	G	A	G	0.0951	0.031829	0.0778	0.0891134	FALSE	FALSE	FALSE	0yWUEN	0.31115	0.0314264	TRUE	reported	0.0199	1.825e-06	TRUE	reported	tB3384	2	TRUE	32072	7824	0.00291045	22.832
M01123,inosine	colorectal cancer	6	rs17741813	T	C	T	C	0.538	-0.0364071	0.015	0.0562636	FALSE	FALSE	FALSE	0yWUEN	0.290543	0.034446	TRUE	reported	0.1192	6.389e-06	TRUE	reported	tB3384	2	TRUE	32072	7824	0.00259689	20.3658
M01123,inosine	colorectal cancer	7	rs2846723	T	G	T	G	-0.0476	-0.014513	0.5442	0.528755	FALSE	FALSE	FALSE	0yWUEN	0.392894	0.0169866	TRUE	reported	0.0105	5.755e-06	TRUE	reported	tB3384	2	TRUE	32072	7824	0.00261979	20.5459
M01123,inosine	colorectal cancer	8	rs4384764	A	G	A	G	-0.0568	0.00350359	0.2371	0.27976	FALSE	FALSE	FALSE	0yWUEN	0.85457	0.0191149	TRUE	reported	0.0127	7.902e-06	TRUE	reported	tB3384	2	TRUE	32072	7824	0.00255007	19.9976
M01123,inosine	colorectal cancer	9	rs494562	A	G	A	G	-0.1182	-0.0492033	0.8988	0.90143	FALSE	FALSE	FALSE	0yWUEN	0.0724275	0.0273896	TRUE	reported	0.0167	1.339e-12	TRUE	reported	tB3384	2	TRUE	32072	7824	0.00636211	50.0831
M01123,inosine	colorectal cancer	10	rs7297956	C	G	C	G	0.0597	0.00924556	0.7301	0.721694	FALSE	TRUE	FALSE	0yWUEN	0.630058	0.0191958	TRUE	reported	0.0134	7.69e-06	TRUE	reported	tB3384	2	TRUE	32072	7824	0.00253052	19.8439
M01123,inosine	colorectal cancer	11	rs7795118	T	C	T	C	0.0905	0.0259433	0.2305	0.242728	FALSE	FALSE	FALSE	0yWUEN	0.199128	0.0202044	TRUE	reported	0.0186	1.211e-06	TRUE	reported	tB3384	2	TRUE	32072	7824	0.00301669	23.6679
M01123,inosine	colorectal cancer	12	rs9359674	A	T	A	T	0.1142	-0.055721	0.0565	0.0606075	FALSE	TRUE	FALSE	0yWUEN	0.113296	0.0351873	TRUE	reported	0.0218	1.572e-07	TRUE	reported	tB3384	2	TRUE	32072	7824	0.00349518	27.4352
M01123,inosine	colorectal cancer	13	rs9450282	A	G	A	G	-0.0717	-0.0121884	0.3626	0.379551	FALSE	FALSE	FALSE	0yWUEN	0.494573	0.017844	TRUE	reported	0.0108	2.735e-11	TRUE	reported	tB3384	2	TRUE	32072	7824	0.00560173	44.0636
M01125,isoleucine	colorectal cancer	1	rs10024717	A	G	A	G	0.0085	0.0563048	0.3772	0.373773	FALSE	FALSE	FALSE	qRLGgJ	0.00178843	0.0180274	TRUE	reported	0.0016	7.501e-08	TRUE	reported	UXFX1i	2	TRUE	32072	7824	0.00359423	28.2154
M01125,isoleucine	colorectal cancer	2	rs10063205	T	C	T	C	0.008	-0.0288737	0.1559	0.219351	FALSE	FALSE	FALSE	qRLGgJ	0.189022	0.0219827	TRUE	reported	0.0017	4.058e-06	TRUE	reported	UXFX1i	2	TRUE	32072	7824	0.00282245	22.1397
M01125,isoleucine	colorectal cancer	3	rs11128879	T	C	T	C	-0.0078	-0.00428599	0.1208	0.148205	FALSE	FALSE	FALSE	qRLGgJ	0.866736	0.0255414	TRUE	reported	0.0018	9.564e-06	TRUE	reported	UXFX1i	2	TRUE	32072	7824	0.00239428	18.773
M01125,isoleucine	colorectal cancer	4	rs12707434	A	G	A	G	-0.0366	0.0631273	0.9639	0.979084	FALSE	FALSE	FALSE	qRLGgJ	0.244739	0.0542693	TRUE	reported	0.008	4.647e-06	TRUE	reported	UXFX1i	2	TRUE	32072	7824	0.00266804	20.9253
M01125,isoleucine	colorectal cancer	5	rs161503	T	C	T	C	0.008	0.008184	0.1176	0.119605	FALSE	FALSE	FALSE	qRLGgJ	0.757519	0.0265076	TRUE	reported	0.0018	6.867e-06	TRUE	reported	UXFX1i	2	TRUE	32072	7824	0.00251832	19.748
M01125,isoleucine	colorectal cancer	6	rs1618996	A	G	A	G	0.0091	0.0258092	0.1298	0.117959	FALSE	FALSE	FALSE	qRLGgJ	0.329039	0.0264425	TRUE	reported	0.0018	3.78e-07	TRUE	reported	UXFX1i	2	TRUE	32072	7824	0.00325606	25.5521
M01125,isoleucine	colorectal cancer	7	rs1895999	A	G	A	G	-0.0151	0.0080243	0.1699	0.190483	FALSE	FALSE	FALSE	qRLGgJ	0.710235	0.0215974	TRUE	reported	0.0032	3.434e-06	TRUE	reported	UXFX1i	2	TRUE	32072	7824	0.00283786	22.2609
M01125,isoleucine	colorectal cancer	8	rs2397972	A	G	A	G	0.012	0.0288904	0.054	0.0993875	FALSE	FALSE	FALSE	qRLGgJ	0.391478	0.0337134	TRUE	reported	0.0026	4.045e-06	TRUE	reported	UXFX1i	2	TRUE	32072	7824	0.00271523	21.2963
M01125,isoleucine	colorectal cancer	9	rs2470439	A	G	A	G	0.0083	-0.0510631	0.11	0.103684	FALSE	FALSE	FALSE	qRLGgJ	0.0511092	0.0261787	TRUE	reported	0.0018	5.687e-06	TRUE	reported	UXFX1i	2	TRUE	32072	7824	0.00271021	21.2569
M01125,isoleucine	colorectal cancer	10	rs3760605	T	C	T	C	0.0079	0.0297783	0.8912	0.876368	FALSE	FALSE	FALSE	qRLGgJ	0.263682	0.0266417	TRUE	reported	0.0018	9.799e-06	TRUE	reported	UXFX1i	2	TRUE	32072	7824	0.00245591	19.2574
M01125,isoleucine	colorectal cancer	11	rs4086666	T	G	T	G	0.0083	-0.0285249	0.8804	0.897457	FALSE	FALSE	FALSE	qRLGgJ	0.284827	0.0266703	TRUE	reported	0.0018	2.422e-06	TRUE	reported	UXFX1i	2	TRUE	32072	7824	0.00271021	21.2569
M01125,isoleucine	colorectal cancer	12	rs4347830	A	G	A	G	0.01	0.0161563	0.337	0.318031	FALSE	FALSE	FALSE	qRLGgJ	0.38197	0.0184797	TRUE	reported	0.002	5.733e-07	TRUE	reported	UXFX1i	2	TRUE	32072	7824	0.00318512	24.9936
M01125,isoleucine	colorectal cancer	13	rs4562384	T	C	T	C	0.0075	0.0456799	0.7166	0.670776	FALSE	FALSE	FALSE	qRLGgJ	0.0125796	0.0183053	TRUE	reported	0.0017	5.497e-06	TRUE	reported	UXFX1i	2	TRUE	32072	7824	0.00248151	19.4587
M01125,isoleucine	colorectal cancer	14	rs503360	A	G	A	G	0.0081	-0.0302359	0.8799	0.873639	FALSE	FALSE	FALSE	qRLGgJ	0.224288	0.0248813	TRUE	reported	0.0018	4.785e-06	TRUE	reported	UXFX1i	2	TRUE	32072	7824	0.00258151	20.2448
M01125,isoleucine	colorectal cancer	15	rs6084839	A	C	A	C	-0.0123	0.0227406	0.9446	0.955231	FALSE	FALSE	FALSE	qRLGgJ	0.555575	0.0385809	TRUE	reported	0.0027	3.994e-06	TRUE	reported	UXFX1i	2	TRUE	32072	7824	0.00264547	20.7478
M01125,isoleucine	colorectal cancer	16	rs6101153	A	G	A	G	-0.008	0.0543977	0.8897	0.839437	FALSE	FALSE	FALSE	qRLGgJ	0.0850284	0.0315857	TRUE	reported	0.0018	8.264e-06	TRUE	reported	UXFX1i	2	TRUE	32072	7824	0.00251832	19.748
M01125,isoleucine	colorectal cancer	17	rs7340968	A	C	A	C	0.0333	0.118149	0.027	0.0559019	FALSE	FALSE	FALSE	qRLGgJ	0.0156703	0.0488923	TRUE	reported	0.0075	9.053e-06	TRUE	reported	UXFX1i	2	TRUE	32072	7824	0.0025133	19.7086
M01125,isoleucine	colorectal cancer	18	rs7530270	A	C	A	C	-0.0085	0.0392568	0.2	0.298772	FALSE	FALSE	FALSE	qRLGgJ	0.0382496	0.0189448	TRUE	reported	0.0018	1.509e-06	TRUE	reported	UXFX1i	2	TRUE	32072	7824	0.00284203	22.2937
M01284,threonine	colorectal cancer	1	rs10234936	A	G	A	G	0.028	-0.0225029	0.035	0.0731474	FALSE	FALSE	FALSE	1JuvN2	0.498812	0.0332707	TRUE	reported	0.0061	4.877e-06	TRUE	reported	BP0nZT	2	TRUE	32072	7824	0.00268571	21.0642
M01284,threonine	colorectal cancer	2	rs1043011	T	G	T	G	0.0172	-0.00392079	0.1722	0.171791	FALSE	FALSE	FALSE	1JuvN2	0.858419	0.0219791	TRUE	reported	0.0034	5.214e-07	TRUE	reported	BP0nZT	2	TRUE	32072	7824	0.00326026	25.5852
M01284,threonine	colorectal cancer	3	rs10433674	T	C	T	C	0.0264	-0.0177463	0.9584	0.925556	FALSE	FALSE	FALSE	1JuvN2	0.646048	0.0386412	TRUE	reported	0.0054	1.242e-06	TRUE	reported	BP0nZT	2	TRUE	32072	7824	0.00304556	23.8951
M01284,threonine	colorectal cancer	4	rs10795360	C	G	C	G	0.0114	0.0244457	0.6957	0.755735	FALSE	TRUE	FALSE	1JuvN2	0.192462	0.0187564	TRUE	reported	0.0025	3.761e-06	TRUE	reported	BP0nZT	2	TRUE	32072	7824	0.00265062	20.7883
M01284,threonine	colorectal cancer	5	rs10798574	T	G	T	G	-0.0142	0.0324788	0.2212	0.290482	FALSE	FALSE	FALSE	1JuvN2	0.0802986	0.0185704	TRUE	reported	0.003	2.029e-06	TRUE	reported	BP0nZT	2	TRUE	32072	7824	0.00285538	22.3987
M01284,threonine	colorectal cancer	6	rs10993160	A	G	A	G	0.0295	0.0244247	0.9587	0.944664	FALSE	FALSE	FALSE	1JuvN2	0.602626	0.046914	TRUE	reported	0.0062	1.676e-06	TRUE	reported	BP0nZT	2	TRUE	32072	7824	0.00288521	22.6334
M01284,threonine	colorectal cancer	7	rs13242474	A	G	A	G	0.0111	0.00576176	0.7395	0.774339	FALSE	FALSE	FALSE	1JuvN2	0.769595	0.0196711	TRUE	reported	0.0024	5.472e-06	TRUE	reported	BP0nZT	2	TRUE	32072	7824	0.00272652	21.3852
M01284,threonine	colorectal cancer	8	rs1466785	T	C	T	C	-0.0106	0.0192937	0.4409	0.429417	FALSE	FALSE	FALSE	1JuvN2	0.315956	0.0192398	TRUE	reported	0.0024	5.934e-06	TRUE	reported	BP0nZT	2	TRUE	32072	7824	0.00248702	19.502
M01284,threonine	colorectal cancer	9	rs17092955	T	G	T	G	-0.0175	0.0596156	0.1024	0.108165	FALSE	FALSE	FALSE	1JuvN2	0.0346906	0.0282277	TRUE	reported	0.0034	3.388e-07	TRUE	reported	BP0nZT	2	TRUE	32072	7824	0.00337459	26.4854
M01284,threonine	colorectal cancer	10	rs17268257	T	C	T	C	-0.0159	0.03162	0.1349	0.154092	FALSE	FALSE	FALSE	1JuvN2	0.19117	0.0241905	TRUE	reported	0.0035	7.314e-06	TRUE	reported	BP0nZT	2	TRUE	32072	7824	0.00263078	20.6323
M01284,threonine	colorectal cancer	11	rs202490	T	C	T	C	-0.0111	-0.00704958	0.3533	0.352277	FALSE	FALSE	FALSE	1JuvN2	0.700048	0.0182984	TRUE	reported	0.0024	4.452e-06	TRUE	reported	BP0nZT	2	TRUE	32072	7824	0.00272652	21.3852
M01284,threonine	colorectal cancer	12	rs3857856	A	G	A	G	0.0152	0.0229479	0.8885	0.873441	FALSE	FALSE	FALSE	1JuvN2	0.391904	0.026803	TRUE	reported	0.0033	4.933e-06	TRUE	reported	BP0nZT	2	TRUE	32072	7824	0.0027043	21.2104
M01284,threonine	colorectal cancer	13	rs42041	C	G	C	G	-0.0109	-0.00307869	0.7449	0.773914	FALSE	TRUE	FALSE	1JuvN2	0.872903	0.0192452	TRUE	reported	0.0025	9.332e-06	TRUE	reported	BP0nZT	2	TRUE	32072	7824	0.00242376	19.0047
M01284,threonine	colorectal cancer	14	rs4516857	C	G	C	G	0.0205	-0.0222101	0.0991	0.124141	FALSE	TRUE	FALSE	1JuvN2	0.415811	0.0272948	TRUE	reported	0.0045	4.927e-06	TRUE	reported	BP0nZT	2	TRUE	32072	7824	0.00264547	20.7478
M01284,threonine	colorectal cancer	15	rs4822129	A	G	A	G	0.0122	-0.024286	0.194	0.196821	FALSE	FALSE	FALSE	1JuvN2	0.269063	0.0219739	TRUE	reported	0.0026	3.757e-06	TRUE	reported	BP0nZT	2	TRUE	32072	7824	0.00280623	22.0121
M01284,threonine	colorectal cancer	16	rs715	T	C	T	C	0.0113	0.0168589	0.7125	0.705841	FALSE	FALSE	FALSE	1JuvN2	0.35764	0.0183274	TRUE	reported	0.0024	4.187e-06	TRUE	reported	BP0nZT	2	TRUE	32072	7824	0.00282538	22.1627
M01284,threonine	colorectal cancer	17	rs7220150	A	C	A	C	0.0147	-0.0254829	0.8227	0.787658	FALSE	FALSE	FALSE	1JuvN2	0.25454	0.0223654	TRUE	reported	0.0033	6.706e-06	TRUE	reported	BP0nZT	2	TRUE	32072	7824	0.00252975	19.8379
M01284,threonine	colorectal cancer	18	rs780093	T	C	T	C	-0.0108	-0.0272343	0.3998	0.434897	FALSE	FALSE	FALSE	1JuvN2	0.115479	0.0173023	TRUE	reported	0.0024	3.982e-06	TRUE	reported	BP0nZT	2	TRUE	32072	7824	0.00258151	20.2448
M01284,threonine	colorectal cancer	19	rs892051	T	C	T	C	0.011	3.75162e-05	0.2576	0.218688	FALSE	FALSE	FALSE	1JuvN2	0.998451	0.0193295	TRUE	reported	0.0025	7.667e-06	TRUE	reported	BP0nZT	2	TRUE	32072	7824	0.00246833	19.3551
M01284,threonine	colorectal cancer	20	rs9403794	A	C	A	C	0.0175	-0.0239671	0.5963	0.559189	FALSE	FALSE	FALSE	1JuvN2	0.164945	0.0172595	TRUE	reported	0.0039	8.093e-06	TRUE	reported	BP0nZT	2	TRUE	32072	7824	0.00256686	20.1296
M01299,tyrosine	colorectal cancer	1	rs10033622	T	C	T	C	0.0126	-0.0179067	0.6115	0.583936	FALSE	FALSE	FALSE	QEKg5Z	0.311545	0.0176947	TRUE	reported	0.0026	1.346e-06	TRUE	reported	HzfS7P	2	TRUE	32072	7824	0.0029927	23.4792
M01299,tyrosine	colorectal cancer	2	rs10516469	T	C	T	C	-0.0114	-0.0356794	0.1	0.0784732	FALSE	FALSE	FALSE	QEKg5Z	0.251599	0.031121	TRUE	reported	0.0025	5.886e-06	TRUE	reported	HzfS7P	2	TRUE	32072	7824	0.00265062	20.7883
M01299,tyrosine	colorectal cancer	3	rs10873157	T	C	T	C	-0.0109	0.00498725	0.0933	0.156129	FALSE	FALSE	FALSE	QEKg5Z	0.85587	0.0274577	TRUE	reported	0.0024	8.624e-06	TRUE	reported	HzfS7P	2	TRUE	32072	7824	0.00262941	20.6215
M01299,tyrosine	colorectal cancer	4	rs11243929	T	C	T	C	-0.0076	-0.00418035	0.7731	0.807248	FALSE	FALSE	FALSE	QEKg5Z	0.838877	0.0205594	TRUE	reported	0.0017	8.328e-06	TRUE	reported	HzfS7P	2	TRUE	32072	7824	0.00254796	19.9811
M01299,tyrosine	colorectal cancer	5	rs12728678	T	C	T	C	-0.0096	0.0235436	0.2003	0.204413	FALSE	FALSE	FALSE	QEKg5Z	0.272651	0.0214622	TRUE	reported	0.0017	2.189e-08	TRUE	reported	HzfS7P	2	TRUE	32072	7824	0.00405928	31.8811
M01299,tyrosine	colorectal cancer	6	rs12891	C	G	C	G	0.0078	-0.030012	0.4177	0.386428	FALSE	TRUE	FALSE	QEKg5Z	0.107765	0.0186604	TRUE	reported	0.0018	8.777e-06	TRUE	reported	HzfS7P	2	TRUE	32072	7824	0.00239428	18.773
M01299,tyrosine	colorectal cancer	7	rs13237436	A	G	A	G	-0.0076	0.0225126	0.193	0.183451	FALSE	FALSE	FALSE	QEKg5Z	0.298849	0.0216696	TRUE	reported	0.0017	7.257e-06	TRUE	reported	HzfS7P	2	TRUE	32072	7824	0.00254796	19.9811
M01299,tyrosine	colorectal cancer	8	rs1475943	T	C	T	C	0.0079	-0.00020187	0.2215	0.303954	FALSE	FALSE	FALSE	QEKg5Z	0.991926	0.0199496	TRUE	reported	0.0017	3.693e-06	TRUE	reported	HzfS7P	2	TRUE	32072	7824	0.00275252	21.5896
M01299,tyrosine	colorectal cancer	9	rs1512342	T	C	T	C	0.0072	0.00552414	0.3384	0.362238	FALSE	FALSE	FALSE	QEKg5Z	0.763479	0.0183578	TRUE	reported	0.0016	7.006e-06	TRUE	reported	HzfS7P	2	TRUE	32072	7824	0.00258151	20.2448
M01299,tyrosine	colorectal cancer	10	rs1532775	A	G	A	G	0.0081	0.000136633	0.7796	0.782029	FALSE	FALSE	FALSE	QEKg5Z	0.994503	0.0198329	TRUE	reported	0.0017	1.035e-06	TRUE	reported	HzfS7P	2	TRUE	32072	7824	0.00289324	22.6966
M01299,tyrosine	colorectal cancer	11	rs1536564	T	C	T	C	0.0075	-0.00251885	0.2644	0.253373	FALSE	FALSE	FALSE	QEKg5Z	0.899309	0.0199066	TRUE	reported	0.0017	7.048e-06	TRUE	reported	HzfS7P	2	TRUE	32072	7824	0.00248151	19.4587
M01299,tyrosine	colorectal cancer	12	rs172650	A	C	A	C	0.0102	-0.0383887	0.6543	0.595197	FALSE	FALSE	FALSE	QEKg5Z	0.0317929	0.0178801	TRUE	reported	0.0016	2.818e-10	TRUE	reported	HzfS7P	2	TRUE	32072	7824	0.00516751	40.6302
M01299,tyrosine	colorectal cancer	13	rs17293820	T	G	T	G	0.0081	-0.0233479	0.8016	0.784534	FALSE	FALSE	FALSE	QEKg5Z	0.269286	0.0211349	TRUE	reported	0.0017	2.011e-06	TRUE	reported	HzfS7P	2	TRUE	32072	7824	0.00289324	22.6966
M01299,tyrosine	colorectal cancer	14	rs174408	A	G	A	G	0.0129	-0.0424097	0.149	0.135579	FALSE	FALSE	FALSE	QEKg5Z	0.0694316	0.0233585	TRUE	reported	0.0023	1.41e-08	TRUE	reported	HzfS7P	2	TRUE	32072	7824	0.00400454	31.4494
M01299,tyrosine	colorectal cancer	15	rs1851740	A	C	A	C	-0.008	0.0234326	0.185	0.205699	FALSE	FALSE	FALSE	QEKg5Z	0.28519	0.0219256	TRUE	reported	0.0017	2.742e-06	TRUE	reported	HzfS7P	2	TRUE	32072	7824	0.00282245	22.1397
M01299,tyrosine	colorectal cancer	16	rs2879560	T	C	T	C	-0.0081	0.0414516	0.2226	0.206327	FALSE	FALSE	FALSE	QEKg5Z	0.0734404	0.0231562	TRUE	reported	0.0017	3.476e-06	TRUE	reported	HzfS7P	2	TRUE	32072	7824	0.00289324	22.6966
M01299,tyrosine	colorectal cancer	17	rs2891733	T	C	T	C	-0.0109	0.00611781	0.8941	0.874432	FALSE	FALSE	FALSE	QEKg5Z	0.815059	0.0261551	TRUE	reported	0.0024	8.467e-06	TRUE	reported	HzfS7P	2	TRUE	32072	7824	0.00262941	20.6215
M01299,tyrosine	colorectal cancer	18	rs4347830	A	G	A	G	0.009	0.0161563	0.337	0.318031	FALSE	FALSE	FALSE	QEKg5Z	0.38197	0.0184797	TRUE	reported	0.002	6.795e-06	TRUE	reported	HzfS7P	2	TRUE	32072	7824	0.00258151	20.2448
M01299,tyrosine	colorectal cancer	19	rs4363868	A	G	A	G	0.0073	0.025018	0.3182	0.311117	FALSE	FALSE	FALSE	QEKg5Z	0.169357	0.0182045	TRUE	reported	0.0016	7.585e-06	TRUE	reported	HzfS7P	2	TRUE	32072	7824	0.00265352	20.8111
M01299,tyrosine	colorectal cancer	20	rs4808739	T	C	T	C	0.0083	-0.00245445	0.7578	0.784528	FALSE	FALSE	FALSE	QEKg5Z	0.903329	0.0202084	TRUE	reported	0.0018	2.421e-06	TRUE	reported	HzfS7P	2	TRUE	32072	7824	0.00271021	21.2569
M01299,tyrosine	colorectal cancer	21	rs4863214	T	C	T	C	-0.0149	0.00779052	0.7398	0.608663	FALSE	FALSE	FALSE	QEKg5Z	0.731157	0.0226741	TRUE	reported	0.0032	3.984e-06	TRUE	reported	HzfS7P	2	TRUE	32072	7824	0.00276339	21.6751
M01299,tyrosine	colorectal cancer	22	rs6493	A	G	A	G	0.0114	-0.049264	0.1195	0.163464	FALSE	FALSE	FALSE	QEKg5Z	0.0228726	0.0216492	TRUE	reported	0.0024	2.346e-06	TRUE	reported	HzfS7P	2	TRUE	32072	7824	0.00287546	22.5567
M01299,tyrosine	colorectal cancer	23	rs703014	A	G	A	G	0.0135	0.0249218	0.326	0.344871	FALSE	FALSE	FALSE	QEKg5Z	0.164785	0.0179402	TRUE	reported	0.0027	7.194e-07	TRUE	reported	HzfS7P	2	TRUE	32072	7824	0.00318512	24.9936
M01299,tyrosine	colorectal cancer	24	rs7151615	T	G	T	G	-0.0079	-0.0250736	0.273	0.285547	FALSE	FALSE	FALSE	QEKg5Z	0.182227	0.0187968	TRUE	reported	0.0016	1.469e-06	TRUE	reported	HzfS7P	2	TRUE	32072	7824	0.00310623	24.3727
M01299,tyrosine	colorectal cancer	25	rs7195332	T	C	T	C	0.0077	-0.012037	0.2152	0.240142	FALSE	FALSE	FALSE	QEKg5Z	0.548111	0.0200419	TRUE	reported	0.0017	4.051e-06	TRUE	reported	HzfS7P	2	TRUE	32072	7824	0.00261528	20.5103
M01299,tyrosine	colorectal cancer	26	rs7641634	A	G	A	G	-0.0077	-0.0092012	0.266	0.287173	FALSE	FALSE	FALSE	QEKg5Z	0.62487	0.0188179	TRUE	reported	0.0016	2.564e-06	TRUE	reported	HzfS7P	2	TRUE	32072	7824	0.00295141	23.1542
M01299,tyrosine	colorectal cancer	27	rs7834337	A	G	A	G	-0.0113	-0.0185016	0.0904	0.0816362	FALSE	FALSE	FALSE	QEKg5Z	0.542062	0.0303455	TRUE	reported	0.0025	4.709e-06	TRUE	reported	HzfS7P	2	TRUE	32072	7824	0.00260445	20.4252
M01299,tyrosine	colorectal cancer	28	rs8035304	T	G	T	G	0.009	0.00476242	0.81	0.783161	FALSE	FALSE	FALSE	QEKg5Z	0.835238	0.0228975	TRUE	reported	0.002	6.795e-06	TRUE	reported	HzfS7P	2	TRUE	32072	7824	0.00258151	20.2448
M01299,tyrosine	colorectal cancer	29	rs8111703	A	T	A	T	-0.0084	-0.0370672	0.2142	0.240644	FALSE	TRUE	FALSE	QEKg5Z	0.0584845	0.019591	TRUE	reported	0.0017	1.467e-06	TRUE	reported	HzfS7P	2	TRUE	32072	7824	0.00311085	24.409
M01299,tyrosine	colorectal cancer	30	rs906466	A	G	A	G	0.0076	0.0273779	0.1846	0.232832	FALSE	FALSE	FALSE	QEKg5Z	0.207193	0.0217058	TRUE	reported	0.0017	8.838e-06	TRUE	reported	HzfS7P	2	TRUE	32072	7824	0.00254796	19.9811
M01299,tyrosine	colorectal cancer	31	rs9327433	T	G	T	G	-0.0076	0.000308916	0.5134	0.521726	FALSE	FALSE	FALSE	QEKg5Z	0.985618	0.0171372	TRUE	reported	0.0016	2.529e-06	TRUE	reported	HzfS7P	2	TRUE	32072	7824	0.00287546	22.5567
M01299,tyrosine	colorectal cancer	32	rs936632	A	C	A	C	-0.0089	-0.0228027	0.1787	0.170005	FALSE	FALSE	FALSE	QEKg5Z	0.32009	0.022934	TRUE	reported	0.0017	2.694e-07	TRUE	reported	HzfS7P	2	TRUE	32072	7824	0.00349088	27.4013
M01299,tyrosine	colorectal cancer	33	rs9400467	T	C	T	C	-0.0121	0.0190554	0.7059	0.689797	FALSE	FALSE	FALSE	QEKg5Z	0.298344	0.0183226	TRUE	reported	0.0016	6.541e-14	TRUE	reported	HzfS7P	2	TRUE	32072	7824	0.0072567	57.1768
M01299,tyrosine	colorectal cancer	34	rs9497139	A	G	A	G	-0.029	0.0435196	0.0155	0.0215406	FALSE	FALSE	FALSE	QEKg5Z	0.476746	0.061162	TRUE	reported	0.0061	1.974e-06	TRUE	reported	HzfS7P	2	TRUE	32072	7824	0.00288041	22.5957
M01299,tyrosine	colorectal cancer	35	rs9594421	A	T	A	T	0.0075	-0.0177347	0.2757	0.252721	FALSE	TRUE	FALSE	QEKg5Z	0.355982	0.0192131	TRUE	reported	0.0016	4.594e-06	TRUE	reported	HzfS7P	2	TRUE	32072	7824	0.0028005	21.967
M01301,lysine	colorectal cancer	1	rs10095414	A	G	A	G	0.0086	0.05357	0.8619	0.884649	FALSE	FALSE	FALSE	pkyprM	0.0314783	0.024905	TRUE	reported	0.0018	2.285e-06	TRUE	reported	wEOVxB	2	TRUE	32072	7824	0.00290909	22.8213
M01301,lysine	colorectal cancer	2	rs10491431	A	C	A	C	0.0082	-0.0184134	0.1435	0.184731	FALSE	FALSE	FALSE	pkyprM	0.445056	0.0241113	TRUE	reported	0.0018	3.8e-06	TRUE	reported	wEOVxB	2	TRUE	32072	7824	0.00264547	20.7478
M01301,lysine	colorectal cancer	3	rs10738383	A	G	A	G	-0.0131	-0.00571465	0.6175	0.589328	FALSE	FALSE	FALSE	pkyprM	0.743534	0.0174665	TRUE	reported	0.0029	7.385e-06	TRUE	reported	wEOVxB	2	TRUE	32072	7824	0.00260128	20.4003
M01301,lysine	colorectal cancer	4	rs10850904	T	C	T	C	0.0085	-0.00833473	0.127	0.128525	FALSE	FALSE	FALSE	pkyprM	0.753389	0.026529	TRUE	reported	0.0018	2.738e-06	TRUE	reported	wEOVxB	2	TRUE	32072	7824	0.00284203	22.2937
M01301,lysine	colorectal cancer	5	rs10917910	A	C	A	C	-0.0086	-0.0263904	0.8597	0.889143	FALSE	FALSE	FALSE	pkyprM	0.303526	0.0256491	TRUE	reported	0.0018	1.652e-06	TRUE	reported	wEOVxB	2	TRUE	32072	7824	0.00290909	22.8213
M01301,lysine	colorectal cancer	6	rs11151130	A	G	A	G	0.0085	0.0306163	0.1379	0.174214	FALSE	FALSE	FALSE	pkyprM	0.207283	0.024278	TRUE	reported	0.0018	1.786e-06	TRUE	reported	wEOVxB	2	TRUE	32072	7824	0.00284203	22.2937
M01301,lysine	colorectal cancer	7	rs11600689	A	T	A	T	-0.0103	0.0242686	0.1616	0.229313	FALSE	TRUE	FALSE	pkyprM	0.250083	0.0211004	TRUE	reported	0.0023	9.136e-06	TRUE	reported	wEOVxB	2	TRUE	32072	7824	0.00255669	20.0497
M01301,lysine	colorectal cancer	8	rs11659807	C	G	C	G	-0.0082	0.00159401	0.1964	0.201214	FALSE	TRUE	FALSE	pkyprM	0.938416	0.0206317	TRUE	reported	0.0017	2.155e-06	TRUE	reported	wEOVxB	2	TRUE	32072	7824	0.00296491	23.2605
M01301,lysine	colorectal cancer	9	rs1179979	A	G	A	G	-0.0128	-0.004404	0.9214	0.876804	FALSE	FALSE	FALSE	pkyprM	0.881559	0.0295583	TRUE	reported	0.0026	9.489e-07	TRUE	reported	wEOVxB	2	TRUE	32072	7824	0.00308817	24.2305
M01301,lysine	colorectal cancer	10	rs12268257	T	C	T	C	-0.0082	0.0138395	0.1339	0.14666	FALSE	FALSE	FALSE	pkyprM	0.580087	0.0250146	TRUE	reported	0.0018	5.591e-06	TRUE	reported	wEOVxB	2	TRUE	32072	7824	0.00264547	20.7478
M01301,lysine	colorectal cancer	11	rs12927959	A	G	A	G	0.0089	-0.00729472	0.7248	0.711514	FALSE	FALSE	FALSE	pkyprM	0.702073	0.01907	TRUE	reported	0.0018	3.76e-07	TRUE	reported	wEOVxB	2	TRUE	32072	7824	0.00311495	24.4413
M01301,lysine	colorectal cancer	12	rs13302218	A	G	A	G	-0.0118	-0.0788655	0.932	0.930678	FALSE	FALSE	FALSE	pkyprM	0.0215347	0.0343121	TRUE	reported	0.0026	6.799e-06	TRUE	reported	wEOVxB	2	TRUE	32072	7824	0.00262571	20.5924
M01301,lysine	colorectal cancer	13	rs13339263	A	G	A	G	-0.0081	-0.0353313	0.8587	0.801827	FALSE	FALSE	FALSE	pkyprM	0.137142	0.0237678	TRUE	reported	0.0018	6.52e-06	TRUE	reported	wEOVxB	2	TRUE	32072	7824	0.00258151	20.2448
M01301,lysine	colorectal cancer	14	rs1402325	A	G	A	G	-0.008	-0.0382102	0.1437	0.156262	FALSE	FALSE	FALSE	pkyprM	0.111724	0.0240241	TRUE	reported	0.0018	8.23e-06	TRUE	reported	wEOVxB	2	TRUE	32072	7824	0.00251832	19.748
M01301,lysine	colorectal cancer	15	rs1573544	T	C	T	C	0.0087	-0.00257746	0.1484	0.133338	FALSE	FALSE	FALSE	pkyprM	0.913833	0.0238203	TRUE	reported	0.0018	9.635e-07	TRUE	reported	wEOVxB	2	TRUE	32072	7824	0.00297694	23.3551
M01301,lysine	colorectal cancer	16	rs1894947	T	C	T	C	0.0083	0.037853	0.1801	0.207962	FALSE	FALSE	FALSE	pkyprM	0.0762974	0.0213547	TRUE	reported	0.0017	1.847e-06	TRUE	reported	wEOVxB	2	TRUE	32072	7824	0.00303744	23.8313
M01301,lysine	colorectal cancer	17	rs2383208	A	G	A	G	0.0078	-0.0354069	0.8223	0.782591	FALSE	FALSE	FALSE	pkyprM	0.107744	0.0220135	TRUE	reported	0.0017	8.789e-06	TRUE	reported	wEOVxB	2	TRUE	32072	7824	0.00268346	21.0465
M01301,lysine	colorectal cancer	18	rs2863979	A	G	A	G	0.0143	-0.0157826	0.7241	0.720671	FALSE	FALSE	FALSE	pkyprM	0.403202	0.0188806	TRUE	reported	0.0017	1.443e-17	TRUE	reported	wEOVxB	2	TRUE	32072	7824	0.00896263	70.7397
M01301,lysine	colorectal cancer	19	rs3024536	T	C	T	C	-0.0085	0.0840561	0.1443	0.127279	FALSE	FALSE	FALSE	pkyprM	0.000533093	0.0242688	TRUE	reported	0.0018	1.69e-06	TRUE	reported	wEOVxB	2	TRUE	32072	7824	0.00284203	22.2937
M01301,lysine	colorectal cancer	20	rs4317453	A	G	A	G	-0.0077	-0.016598	0.3363	0.28173	FALSE	FALSE	FALSE	pkyprM	0.382588	0.0190096	TRUE	reported	0.0017	9.116e-06	TRUE	reported	wEOVxB	2	TRUE	32072	7824	0.00261528	20.5103
M01301,lysine	colorectal cancer	21	rs4426541	A	G	A	G	-0.0079	-0.033945	0.2229	0.199586	FALSE	FALSE	FALSE	pkyprM	0.0941405	0.0202784	TRUE	reported	0.0017	5.395e-06	TRUE	reported	wEOVxB	2	TRUE	32072	7824	0.00275252	21.5896
M01301,lysine	colorectal cancer	22	rs6587731	T	G	T	G	-0.0093	0.0187171	0.1626	0.163471	FALSE	FALSE	FALSE	pkyprM	0.434098	0.0239288	TRUE	reported	0.0018	1.963e-07	TRUE	reported	wEOVxB	2	TRUE	32072	7824	0.00340027	26.6876
M01301,lysine	colorectal cancer	23	rs7572149	T	C	T	C	0.0088	-0.00647442	0.133	0.133601	FALSE	FALSE	FALSE	pkyprM	0.80528	0.0262633	TRUE	reported	0.0018	1.002e-06	TRUE	reported	wEOVxB	2	TRUE	32072	7824	0.00304556	23.8951
M01301,lysine	colorectal cancer	24	rs7583413	T	C	T	C	0.0082	0.0320118	0.8245	0.794299	FALSE	FALSE	FALSE	pkyprM	0.139559	0.0216672	TRUE	reported	0.0017	2.62e-06	TRUE	reported	wEOVxB	2	TRUE	32072	7824	0.00296491	23.2605
M01301,lysine	colorectal cancer	25	rs9642758	A	G	A	G	0.0086	-0.0206316	0.1578	0.154833	FALSE	FALSE	FALSE	pkyprM	0.385512	0.023775	TRUE	reported	0.0018	1.282e-06	TRUE	reported	wEOVxB	2	TRUE	32072	7824	0.00290909	22.8213
M01302,methionine	colorectal cancer	1	rs10066453	C	G	C	G	0.0165	-0.0019945	0.0387	0.0261361	FALSE	TRUE	FALSE	uPRnc7	0.969388	0.0519725	TRUE	reported	0.0035	1.928e-06	TRUE	reported	ZvYdF9	2	TRUE	32072	7824	0.00283251	22.2188
M01302,methionine	colorectal cancer	2	rs1015960	A	T	A	T	-0.0062	-0.00920007	0.4572	0.457956	FALSE	TRUE	TRUE	uPRnc7	0.597282	0.017414	TRUE	reported	0.0014	9.955e-06	TRUE	reported	ZvYdF9	2	FALSE	32072	7824	0.00250041	19.6072
M01302,methionine	colorectal cancer	3	rs11232103	A	C	A	C	0.0085	0.0526873	0.1151	0.118292	FALSE	FALSE	FALSE	uPRnc7	0.0521868	0.0271362	TRUE	reported	0.0017	3.697e-07	TRUE	reported	ZvYdF9	2	TRUE	32072	7824	0.00318512	24.9936
M01302,methionine	colorectal cancer	4	rs11760350	A	G	A	G	-0.0075	-0.0252588	0.1238	0.12551	FALSE	FALSE	FALSE	uPRnc7	0.316828	0.0252336	TRUE	reported	0.0017	7.77e-06	TRUE	reported	ZvYdF9	2	TRUE	32072	7824	0.00248151	19.4587
M01302,methionine	colorectal cancer	5	rs16839317	T	C	T	C	-0.0078	0.0360612	0.8726	0.864052	FALSE	FALSE	FALSE	uPRnc7	0.140548	0.024469	TRUE	reported	0.0017	2.753e-06	TRUE	reported	ZvYdF9	2	TRUE	32072	7824	0.00268346	21.0465
M01302,methionine	colorectal cancer	6	rs1742639	A	G	A	G	0.0077	0.00329818	0.8865	0.82015	FALSE	FALSE	FALSE	uPRnc7	0.900933	0.0264949	TRUE	reported	0.0017	7.939e-06	TRUE	reported	ZvYdF9	2	TRUE	32072	7824	0.00261528	20.5103
M01302,methionine	colorectal cancer	7	rs17478241	T	C	T	C	-0.0076	-0.00130398	0.168	0.17829	FALSE	FALSE	FALSE	uPRnc7	0.953051	0.022148	TRUE	reported	0.0016	2.751e-06	TRUE	reported	ZvYdF9	2	TRUE	32072	7824	0.00287546	22.5567
M01302,methionine	colorectal cancer	8	rs2066415	T	C	T	C	0.0065	0.000636706	0.3567	0.442573	FALSE	FALSE	FALSE	uPRnc7	0.971127	0.0175909	TRUE	reported	0.0015	8.628e-06	TRUE	reported	ZvYdF9	2	TRUE	32072	7824	0.00239428	18.773
M01302,methionine	colorectal cancer	9	rs2418886	A	G	A	G	0.0223	-0.00819892	0.0489	0.0908074	FALSE	FALSE	FALSE	uPRnc7	0.806988	0.0335591	TRUE	reported	0.0047	1.63e-06	TRUE	reported	ZvYdF9	2	TRUE	32072	7824	0.00286905	22.5062
M01302,methionine	colorectal cancer	10	rs2780242	T	C	T	C	-0.0083	0.0136111	0.1138	0.115441	FALSE	FALSE	FALSE	uPRnc7	0.599244	0.025902	TRUE	reported	0.0018	3.849e-06	TRUE	reported	ZvYdF9	2	TRUE	32072	7824	0.00271021	21.2569
M01302,methionine	colorectal cancer	11	rs320485	T	C	T	C	0.0094	-0.0500813	0.1324	0.119655	FALSE	FALSE	FALSE	uPRnc7	0.041444	0.024561	TRUE	reported	0.0017	4.97e-08	TRUE	reported	ZvYdF9	2	TRUE	32072	7824	0.00389256	30.5666
M01302,methionine	colorectal cancer	12	rs3740996	A	G	A	G	0.0078	0.0229147	0.1208	0.128956	FALSE	FALSE	FALSE	uPRnc7	0.380714	0.026141	TRUE	reported	0.0017	4.33e-06	TRUE	reported	ZvYdF9	2	TRUE	32072	7824	0.00268346	21.0465
M01302,methionine	colorectal cancer	13	rs4693555	T	C	T	C	-0.0069	-0.00995965	0.2131	0.277275	FALSE	FALSE	FALSE	uPRnc7	0.63379	0.0209061	TRUE	reported	0.0016	8.434e-06	TRUE	reported	ZvYdF9	2	TRUE	32072	7824	0.00237136	18.5929
M01302,methionine	colorectal cancer	14	rs487946	T	G	T	G	-0.0074	-0.0198549	0.8292	0.792338	FALSE	FALSE	FALSE	uPRnc7	0.363182	0.021835	TRUE	reported	0.0016	3.096e-06	TRUE	reported	ZvYdF9	2	TRUE	32072	7824	0.00272652	21.3852
M01302,methionine	colorectal cancer	15	rs6008767	C	G	C	G	-0.0077	-0.00711559	0.8182	0.839474	FALSE	TRUE	FALSE	uPRnc7	0.770344	0.0243747	TRUE	reported	0.0017	4.115e-06	TRUE	reported	ZvYdF9	2	TRUE	32072	7824	0.00261528	20.5103
M01302,methionine	colorectal cancer	16	rs6071991	T	C	T	C	-0.0075	0.0433628	0.1495	0.135904	FALSE	FALSE	FALSE	uPRnc7	0.0648917	0.0234901	TRUE	reported	0.0016	3.811e-06	TRUE	reported	ZvYdF9	2	TRUE	32072	7824	0.0028005	21.967
M01302,methionine	colorectal cancer	17	rs6533609	T	C	T	C	-0.0077	0.0291727	0.1429	0.128722	FALSE	FALSE	FALSE	uPRnc7	0.259561	0.0258754	TRUE	reported	0.0017	3.776e-06	TRUE	reported	ZvYdF9	2	TRUE	32072	7824	0.00261528	20.5103
M01302,methionine	colorectal cancer	18	rs6766715	A	G	A	G	-0.009	-0.0261781	0.128	0.153668	FALSE	FALSE	FALSE	uPRnc7	0.293779	0.0249347	TRUE	reported	0.002	6.795e-06	TRUE	reported	ZvYdF9	2	TRUE	32072	7824	0.00258151	20.2448
M01302,methionine	colorectal cancer	19	rs6960830	T	C	T	C	0.0078	0.000471735	0.8851	0.855456	FALSE	FALSE	FALSE	uPRnc7	0.985556	0.0260578	TRUE	reported	0.0017	4.158e-06	TRUE	reported	ZvYdF9	2	TRUE	32072	7824	0.00268346	21.0465
M01302,methionine	colorectal cancer	20	rs7570141	A	G	A	G	-0.0119	-0.0479865	0.104	0.157769	FALSE	FALSE	FALSE	uPRnc7	0.0880598	0.0281327	TRUE	reported	0.0026	6.212e-06	TRUE	reported	ZvYdF9	2	TRUE	32072	7824	0.00267028	20.9429
M01302,methionine	colorectal cancer	21	rs885076	A	G	A	G	-0.0074	-0.0119425	0.8716	0.817719	FALSE	FALSE	FALSE	uPRnc7	0.628756	0.0247011	TRUE	reported	0.0017	8.747e-06	TRUE	reported	ZvYdF9	2	TRUE	32072	7824	0.00241594	18.9433
M01302,methionine	colorectal cancer	22	rs9410970	A	C	A	C	-0.0068	0.00304769	0.2201	0.237323	FALSE	FALSE	FALSE	uPRnc7	0.881135	0.0203817	TRUE	reported	0.0015	5.493e-06	TRUE	reported	ZvYdF9	2	TRUE	32072	7824	0.00261979	20.5459
M01302,methionine	colorectal cancer	23	rs9598459	A	G	A	G	0.0079	-0.0315435	0.896	0.918148	FALSE	FALSE	FALSE	uPRnc7	0.2764	0.0289804	TRUE	reported	0.0017	5.172e-06	TRUE	reported	ZvYdF9	2	TRUE	32072	7824	0.00275252	21.5896
M01303,malate	colorectal cancer	1	rs10166484	T	C	T	C	-0.0121	0.0183838	0.3157	0.284851	FALSE	FALSE	FALSE	0b1WhO	0.312675	0.0182085	TRUE	reported	0.0027	5.291e-06	TRUE	reported	ZBfsbl	2	TRUE	32072	7824	0.00256036	20.0785
M01303,malate	colorectal cancer	2	rs10899384	A	G	A	G	0.0139	0.0109629	0.3819	0.370712	FALSE	FALSE	FALSE	0b1WhO	0.536218	0.0177238	TRUE	reported	0.0026	1.27e-07	TRUE	reported	ZBfsbl	2	TRUE	32072	7824	0.00363974	28.5741
M01303,malate	colorectal cancer	3	rs10990303	T	C	T	C	-0.0129	-0.0197641	0.2309	0.242025	FALSE	FALSE	FALSE	0b1WhO	0.335771	0.020533	TRUE	reported	0.0028	3.938e-06	TRUE	reported	ZBfsbl	2	TRUE	32072	7824	0.00270556	21.2203
M01303,malate	colorectal cancer	4	rs12713120	T	C	T	C	0.0122	-0.0175185	0.7564	0.743948	FALSE	FALSE	FALSE	0b1WhO	0.380671	0.0199832	TRUE	reported	0.0027	6.742e-06	TRUE	reported	ZBfsbl	2	TRUE	32072	7824	0.00260274	20.4118
M01303,malate	colorectal cancer	5	rs1939471	A	G	A	G	-0.0123	0.0171263	0.7209	0.675922	FALSE	FALSE	FALSE	0b1WhO	0.388139	0.0198451	TRUE	reported	0.0027	4.063e-06	TRUE	reported	ZBfsbl	2	TRUE	32072	7824	0.00264547	20.7478
M01303,malate	colorectal cancer	6	rs2026395	A	T	A	T	-0.0116	0.0262948	0.6013	0.658553	FALSE	TRUE	FALSE	0b1WhO	0.130585	0.017393	TRUE	reported	0.0026	9.821e-06	TRUE	reported	ZBfsbl	2	TRUE	32072	7824	0.00253768	19.9002
M01303,malate	colorectal cancer	7	rs2288867	T	C	T	C	-0.0132	0.0309168	0.2334	0.256816	FALSE	FALSE	FALSE	0b1WhO	0.105461	0.019097	TRUE	reported	0.0027	1.018e-06	TRUE	reported	ZBfsbl	2	TRUE	32072	7824	0.00304556	23.8951
M01303,malate	colorectal cancer	8	rs26724	A	G	A	G	0.014	-0.00771135	0.3507	0.312782	FALSE	FALSE	FALSE	0b1WhO	0.667768	0.0179662	TRUE	reported	0.0026	1.258e-07	TRUE	reported	ZBfsbl	2	TRUE	32072	7824	0.00369211	28.9867
M01303,malate	colorectal cancer	9	rs2869990	T	C	T	C	-0.0125	-0.0213097	0.7192	0.740798	FALSE	FALSE	FALSE	0b1WhO	0.261789	0.0189897	TRUE	reported	0.0027	2.831e-06	TRUE	reported	ZBfsbl	2	TRUE	32072	7824	0.00273197	21.428
M01303,malate	colorectal cancer	10	rs4768795	T	G	T	G	0.0195	0.0184323	0.3587	0.43588	FALSE	FALSE	FALSE	0b1WhO	0.309056	0.0181206	TRUE	reported	0.0043	6.189e-06	TRUE	reported	ZBfsbl	2	TRUE	32072	7824	0.00262158	20.5599
M01303,malate	colorectal cancer	11	rs690191	T	C	T	C	-0.0121	-0.0436095	0.7821	0.816336	FALSE	FALSE	FALSE	0b1WhO	0.0410343	0.0213439	TRUE	reported	0.0027	9.234e-06	TRUE	reported	ZBfsbl	2	TRUE	32072	7824	0.00256036	20.0785
M01303,malate	colorectal cancer	12	rs7010256	C	G	C	G	0.1003	-0.0163419	0.0158	0.019208	FALSE	TRUE	FALSE	0b1WhO	0.802891	0.0654704	TRUE	reported	0.0224	7.575e-06	TRUE	reported	ZBfsbl	2	TRUE	32072	7824	0.00255603	20.0445
M01303,malate	colorectal cancer	13	rs726900	T	G	T	G	0.0173	-0.00567288	0.8497	0.822621	FALSE	FALSE	FALSE	0b1WhO	0.822452	0.025281	TRUE	reported	0.0036	1.592e-06	TRUE	reported	ZBfsbl	2	TRUE	32072	7824	0.00294292	23.0875
M01303,malate	colorectal cancer	14	rs7503429	A	C	A	C	-0.016	0.0259829	0.4255	0.508619	FALSE	FALSE	FALSE	0b1WhO	0.151961	0.0181364	TRUE	reported	0.0026	1.635e-09	TRUE	reported	ZBfsbl	2	TRUE	32072	7824	0.0048169	37.8601
M01303,malate	colorectal cancer	15	rs8073225	T	C	T	C	-0.013	0.0198203	0.7657	0.758163	FALSE	FALSE	FALSE	0b1WhO	0.33224	0.0204415	TRUE	reported	0.0028	3.938e-06	TRUE	reported	ZBfsbl	2	TRUE	32072	7824	0.00274756	21.5506
M01303,malate	colorectal cancer	16	rs912170	A	G	A	G	-0.0186	0.00370118	0.8773	0.81649	FALSE	FALSE	FALSE	0b1WhO	0.883902	0.0253464	TRUE	reported	0.0036	2.089e-07	TRUE	reported	ZBfsbl	2	TRUE	32072	7824	0.00340027	26.6876
M01303,malate	colorectal cancer	17	rs9471841	T	C	T	C	-0.0275	-0.0296127	0.0526	0.0707586	FALSE	FALSE	FALSE	0b1WhO	0.419551	0.0366857	TRUE	reported	0.0062	9.844e-06	TRUE	reported	ZBfsbl	2	TRUE	32072	7824	0.0025082	19.6685
M01336,palmitate (16:0)	colorectal cancer	1	rs10112003	A	G	A	G	0.0158	0.0129556	0.0782	0.0625347	FALSE	FALSE	FALSE	UY6752	0.694929	0.0330352	TRUE	reported	0.0033	1.734e-06	TRUE	reported	bf6gnA	2	TRUE	32072	7824	0.00292137	22.9179
M01336,palmitate (16:0)	colorectal cancer	2	rs10199787	T	C	T	C	0.0077	-0.0116979	0.6173	0.551558	FALSE	FALSE	FALSE	UY6752	0.499795	0.017335	TRUE	reported	0.0017	6.198e-06	TRUE	reported	bf6gnA	2	TRUE	32072	7824	0.00261528	20.5103
M01336,palmitate (16:0)	colorectal cancer	3	rs10242171	A	G	A	G	-0.0121	0.0163498	0.1355	0.143473	FALSE	FALSE	FALSE	UY6752	0.49769	0.0241102	TRUE	reported	0.0026	3.727e-06	TRUE	reported	bf6gnA	2	TRUE	32072	7824	0.00276054	21.6527
M01336,palmitate (16:0)	colorectal cancer	4	rs11118120	A	C	A	C	-0.0137	0.0151015	0.8495	0.833287	FALSE	FALSE	FALSE	UY6752	0.539038	0.0245845	TRUE	reported	0.0029	3.158e-06	TRUE	reported	bf6gnA	2	TRUE	32072	7824	0.00284433	22.3118
M01336,palmitate (16:0)	colorectal cancer	5	rs11133892	A	G	A	G	0.0089	-0.00696282	0.4427	0.464736	FALSE	FALSE	FALSE	UY6752	0.684973	0.017163	TRUE	reported	0.0017	1.559e-07	TRUE	reported	bf6gnA	2	TRUE	32072	7824	0.00349088	27.4013
M01336,palmitate (16:0)	colorectal cancer	6	rs11193635	T	C	T	C	0.0087	-0.0124337	0.6724	0.705533	FALSE	FALSE	FALSE	UY6752	0.509231	0.0188379	TRUE	reported	0.0018	7.342e-07	TRUE	reported	bf6gnA	2	TRUE	32072	7824	0.00297694	23.3551
M01336,palmitate (16:0)	colorectal cancer	7	rs11222474	T	G	T	G	-0.0082	-0.0122602	0.6036	0.642796	FALSE	FALSE	FALSE	UY6752	0.482847	0.0174713	TRUE	reported	0.0017	1.42e-06	TRUE	reported	bf6gnA	2	TRUE	32072	7824	0.00296491	23.2605
M01336,palmitate (16:0)	colorectal cancer	8	rs11720202	C	G	C	G	0.008	-0.001105	0.5509	0.501031	FALSE	TRUE	TRUE	UY6752	0.948436	0.0170865	TRUE	reported	0.0017	2.75e-06	TRUE	reported	bf6gnA	2	FALSE	32072	7824	0.00282245	22.1397
M01336,palmitate (16:0)	colorectal cancer	9	rs11940037	T	C	T	C	0.0121	-0.0046484	0.8408	0.854673	FALSE	FALSE	FALSE	UY6752	0.845685	0.0238837	TRUE	reported	0.0025	1.241e-06	TRUE	reported	bf6gnA	2	TRUE	32072	7824	0.00298513	23.4196
M01336,palmitate (16:0)	colorectal cancer	10	rs12147529	A	G	A	G	0.0078	0.0069776	0.4485	0.494077	FALSE	FALSE	FALSE	UY6752	0.689017	0.0174357	TRUE	reported	0.0017	5.917e-06	TRUE	reported	bf6gnA	2	TRUE	32072	7824	0.00268346	21.0465
M01336,palmitate (16:0)	colorectal cancer	11	rs12200468	A	G	A	G	0.0111	0.0127147	0.8245	0.849257	FALSE	FALSE	FALSE	UY6752	0.571226	0.0224543	TRUE	reported	0.0025	6.851e-06	TRUE	reported	bf6gnA	2	TRUE	32072	7824	0.0025133	19.7086
M01336,palmitate (16:0)	colorectal cancer	12	rs12353451	A	G	A	G	-0.0229	0.0173597	0.0373	0.0397641	FALSE	FALSE	FALSE	UY6752	0.690633	0.0436177	TRUE	reported	0.0049	3.123e-06	TRUE	reported	bf6gnA	2	TRUE	32072	7824	0.00278381	21.8357
M01336,palmitate (16:0)	colorectal cancer	13	rs12931268	T	C	T	C	-0.0087	-0.0120054	0.6329	0.658462	FALSE	FALSE	FALSE	UY6752	0.497214	0.0176841	TRUE	reported	0.0017	2.907e-07	TRUE	reported	bf6gnA	2	TRUE	32072	7824	0.00333626	26.1836
M01336,palmitate (16:0)	colorectal cancer	14	rs13355979	A	G	A	G	-0.0078	0.00478678	0.5663	0.528818	FALSE	FALSE	FALSE	UY6752	0.779849	0.0171253	TRUE	reported	0.0017	3.942e-06	TRUE	reported	bf6gnA	2	TRUE	32072	7824	0.00268346	21.0465
M01336,palmitate (16:0)	colorectal cancer	15	rs1348656	T	C	T	C	-0.0117	0.00593776	0.798	0.808266	FALSE	FALSE	FALSE	UY6752	0.778536	0.0211137	TRUE	reported	0.0024	9.069e-07	TRUE	reported	bf6gnA	2	TRUE	32072	7824	0.00302833	23.7595
M01336,palmitate (16:0)	colorectal cancer	16	rs1466228	T	C	T	C	-0.0234	0.0296461	0.035	0.0427833	FALSE	FALSE	FALSE	UY6752	0.491834	0.0431282	TRUE	reported	0.0051	4.185e-06	TRUE	reported	bf6gnA	2	TRUE	32072	7824	0.00268346	21.0465
M01336,palmitate (16:0)	colorectal cancer	17	rs2190223	A	G	A	G	0.0076	0.0125427	0.5733	0.597695	FALSE	FALSE	FALSE	UY6752	0.468563	0.0173046	TRUE	reported	0.0017	7.691e-06	TRUE	reported	bf6gnA	2	TRUE	32072	7824	0.00254796	19.9811
M01336,palmitate (16:0)	colorectal cancer	18	rs2931383	T	G	T	G	0.0078	-0.0136451	0.5816	0.634732	FALSE	FALSE	FALSE	UY6752	0.430899	0.0173237	TRUE	reported	0.0017	4.678e-06	TRUE	reported	bf6gnA	2	TRUE	32072	7824	0.00268346	21.0465
M01336,palmitate (16:0)	colorectal cancer	19	rs4408	A	G	A	G	0.0107	-0.0101404	0.1844	0.224302	FALSE	FALSE	FALSE	UY6752	0.639529	0.021651	TRUE	reported	0.0024	9.964e-06	TRUE	reported	bf6gnA	2	TRUE	32072	7824	0.00253404	19.8717
M01336,palmitate (16:0)	colorectal cancer	20	rs4420815	A	G	A	G	-0.015	-0.00165792	0.143	0.177092	FALSE	FALSE	FALSE	UY6752	0.945881	0.0244241	TRUE	reported	0.003	5.733e-07	TRUE	reported	bf6gnA	2	TRUE	32072	7824	0.00318512	24.9936
M01336,palmitate (16:0)	colorectal cancer	21	rs4470674	A	T	A	T	-0.0106	0.00656776	0.7184	0.701231	FALSE	TRUE	FALSE	UY6752	0.720495	0.0183561	TRUE	reported	0.0022	2.019e-06	TRUE	reported	bf6gnA	2	TRUE	32072	7824	0.00295836	23.2089
M01336,palmitate (16:0)	colorectal cancer	22	rs4957697	A	G	A	G	-0.0081	-0.0257692	0.4208	0.458061	FALSE	FALSE	FALSE	UY6752	0.137588	0.017355	TRUE	reported	0.0017	1.733e-06	TRUE	reported	bf6gnA	2	TRUE	32072	7824	0.00289324	22.6966
M01336,palmitate (16:0)	colorectal cancer	23	rs577266	A	C	A	C	-0.009	0.000359656	0.637	0.661964	FALSE	FALSE	FALSE	UY6752	0.983752	0.0176605	TRUE	reported	0.002	6.795e-06	TRUE	reported	bf6gnA	2	TRUE	32072	7824	0.00258151	20.2448
M01336,palmitate (16:0)	colorectal cancer	24	rs603424	A	G	A	G	0.0151	0.0115228	0.1836	0.204703	FALSE	FALSE	FALSE	UY6752	0.576084	0.0206091	TRUE	reported	0.0024	2.455e-10	TRUE	reported	bf6gnA	2	TRUE	32072	7824	0.00503397	39.575
M01336,palmitate (16:0)	colorectal cancer	25	rs6540294	A	C	A	C	-0.008	-3.94096e-05	0.451	0.515617	FALSE	FALSE	FALSE	UY6752	0.998168	0.0171655	TRUE	reported	0.0017	2.872e-06	TRUE	reported	bf6gnA	2	TRUE	32072	7824	0.00282245	22.1397
M01336,palmitate (16:0)	colorectal cancer	26	rs7565567	A	C	A	C	-0.042	-0.0134921	0.982	0.938827	FALSE	FALSE	FALSE	UY6752	0.792141	0.0511974	TRUE	reported	0.009	3.061e-06	TRUE	reported	bf6gnA	2	TRUE	32072	7824	0.00277573	21.7722
M01336,palmitate (16:0)	colorectal cancer	27	rs7661524	C	G	C	G	0.009	0.00599257	0.5784	0.528955	FALSE	TRUE	TRUE	UY6752	0.726162	0.0171101	TRUE	reported	0.0017	1.261e-07	TRUE	reported	bf6gnA	2	FALSE	32072	7824	0.00356948	28.0205
M01336,palmitate (16:0)	colorectal cancer	28	rs802993	A	G	A	G	-0.0278	0.0661918	0.0685	0.0668039	FALSE	FALSE	FALSE	UY6752	0.0549913	0.0344939	TRUE	reported	0.0063	9.106e-06	TRUE	reported	bf6gnA	2	TRUE	32072	7824	0.00248256	19.4669
M01336,palmitate (16:0)	colorectal cancer	29	rs942888	A	G	A	G	-0.0076	-0.0116183	0.4776	0.560165	FALSE	FALSE	FALSE	UY6752	0.501617	0.0172905	TRUE	reported	0.0017	6.292e-06	TRUE	reported	bf6gnA	2	TRUE	32072	7824	0.00254796	19.9811
M01336,palmitate (16:0)	colorectal cancer	30	rs9809122	A	G	A	G	-0.008	-0.0127584	0.5296	0.490924	FALSE	FALSE	FALSE	UY6752	0.453229	0.0170102	TRUE	reported	0.0017	2.445e-06	TRUE	reported	bf6gnA	2	TRUE	32072	7824	0.00282245	22.1397
M01356,nonadecanoate (19:0)	colorectal cancer	1	rs10021069	T	C	T	C	0.031	-0.0824165	0.9664	0.96759	FALSE	FALSE	FALSE	MfyfDm	0.0725057	0.0458907	TRUE	reported	0.0067	4.07e-06	TRUE	reported	y7jH8N	2	TRUE	32072	7824	0.00272872	21.4024
M01356,nonadecanoate (19:0)	colorectal cancer	3	rs11118895	T	C	T	C	0.0202	-0.0311362	0.4675	0.47389	FALSE	FALSE	FALSE	MfyfDm	0.0701968	0.0171962	TRUE	reported	0.0045	7.16e-06	TRUE	reported	y7jH8N	2	TRUE	32072	7824	0.00256881	20.145
M01356,nonadecanoate (19:0)	colorectal cancer	4	rs11674467	T	C	T	C	0.0148	-0.0029156	0.4181	0.465463	FALSE	FALSE	FALSE	MfyfDm	0.869624	0.0177634	TRUE	reported	0.003	7.01e-07	TRUE	reported	y7jH8N	2	TRUE	32072	7824	0.00310101	24.3316
M01356,nonadecanoate (19:0)	colorectal cancer	5	rs11780703	T	C	T	C	-0.0127	0.0355501	0.7557	0.750131	FALSE	FALSE	FALSE	MfyfDm	0.0765849	0.0200751	TRUE	reported	0.0026	9.89e-07	TRUE	reported	y7jH8N	2	TRUE	32072	7824	0.00304025	23.8534
M01356,nonadecanoate (19:0)	colorectal cancer	6	rs11824733	T	C	T	C	0.072	-0.0803855	0.0212	0.0258678	FALSE	FALSE	FALSE	MfyfDm	0.107584	0.0499553	TRUE	reported	0.0161	7.64e-06	TRUE	reported	y7jH8N	2	TRUE	32072	7824	0.00254962	19.9941
M01356,nonadecanoate (19:0)	colorectal cancer	7	rs12862123	C	G	C	G	-0.0119	0.00401692	0.4723	0.499857	FALSE	TRUE	TRUE	MfyfDm	0.822374	0.0178933	TRUE	reported	0.0025	2.62e-06	TRUE	reported	y7jH8N	2	FALSE	32072	7824	0.00288755	22.6518
M01356,nonadecanoate (19:0)	colorectal cancer	8	rs1483739	A	C	A	C	0.0117	-0.0300281	0.2369	0.289317	FALSE	FALSE	FALSE	MfyfDm	0.148617	0.0207889	TRUE	reported	0.0026	9.51e-06	TRUE	reported	y7jH8N	2	TRUE	32072	7824	0.00258151	20.2448
M01356,nonadecanoate (19:0)	colorectal cancer	10	rs17511568	T	C	T	C	0.0152	0.0170993	0.8423	0.86808	FALSE	FALSE	FALSE	MfyfDm	0.47292	0.0238239	TRUE	reported	0.0033	5.26e-06	TRUE	reported	y7jH8N	2	TRUE	32072	7824	0.0027043	21.2104
M01356,nonadecanoate (19:0)	colorectal cancer	11	rs1801838	T	C	T	C	-0.0469	-0.00935242	0.9655	0.915604	FALSE	FALSE	FALSE	MfyfDm	0.745322	0.0287931	TRUE	reported	0.0105	8.51e-06	TRUE	reported	y7jH8N	2	TRUE	32072	7824	0.0025435	19.946
M01356,nonadecanoate (19:0)	colorectal cancer	12	rs281216	T	G	T	G	0.0205	-0.0216309	0.9184	0.93624	FALSE	FALSE	FALSE	MfyfDm	0.504371	0.0323996	TRUE	reported	0.0043	1.7e-06	TRUE	reported	y7jH8N	2	TRUE	32072	7824	0.00289656	22.7227
M01356,nonadecanoate (19:0)	colorectal cancer	14	rs603424	A	G	A	G	0.0182	0.0115228	0.1833	0.204703	FALSE	FALSE	FALSE	MfyfDm	0.576084	0.0206091	TRUE	reported	0.0032	2.23e-08	TRUE	reported	y7jH8N	2	TRUE	32072	7824	0.00411739	32.3394
M01356,nonadecanoate (19:0)	colorectal cancer	15	rs6486528	C	G	C	G	0.0228	-0.0741925	0.9236	0.880134	FALSE	TRUE	FALSE	MfyfDm	0.0171257	0.0311211	TRUE	reported	0.0049	3.3e-06	TRUE	reported	y7jH8N	2	TRUE	32072	7824	0.00275962	21.6454
M01356,nonadecanoate (19:0)	colorectal cancer	16	rs9291034	T	C	T	C	-0.0117	0.0139822	0.4068	0.390211	FALSE	FALSE	FALSE	MfyfDm	0.425694	0.0175527	TRUE	reported	0.0026	5.42e-06	TRUE	reported	y7jH8N	2	TRUE	32072	7824	0.00258151	20.2448
M01356,nonadecanoate (19:0)	colorectal cancer	17	rs9543361	T	C	T	C	-0.0514	0.0766983	0.0422	0.0449453	FALSE	FALSE	FALSE	MfyfDm	0.0442213	0.0381207	TRUE	reported	0.011	3.18e-06	TRUE	reported	y7jH8N	2	TRUE	32072	7824	0.00278293	21.8288
M01358,stearate (18:0)	colorectal cancer	1	rs10021069	T	C	T	C	0.0238	-0.0824165	0.9663	0.96759	FALSE	FALSE	FALSE	LRdtj6	0.0725057	0.0458907	TRUE	reported	0.005	1.81e-06	TRUE	reported	XYFIo6	2	TRUE	32072	7824	0.00288755	22.6518
M01358,stearate (18:0)	colorectal cancer	2	rs10152773	T	C	T	C	-0.0224	-0.00806872	0.0425	0.0585492	FALSE	FALSE	FALSE	LRdtj6	0.828306	0.0372045	TRUE	reported	0.0049	4.733e-06	TRUE	reported	XYFIo6	2	TRUE	32072	7824	0.00266389	20.8926
M01358,stearate (18:0)	colorectal cancer	3	rs10160169	A	G	A	G	0.0084	-0.0124091	0.6329	0.686143	FALSE	FALSE	FALSE	LRdtj6	0.480208	0.0175774	TRUE	reported	0.0018	3.777e-06	TRUE	reported	XYFIo6	2	TRUE	32072	7824	0.00277573	21.7722
M01358,stearate (18:0)	colorectal cancer	4	rs10242171	A	G	A	G	-0.012	0.0163498	0.1356	0.143473	FALSE	FALSE	FALSE	LRdtj6	0.49769	0.0241102	TRUE	reported	0.0026	4.246e-06	TRUE	reported	XYFIo6	2	TRUE	32072	7824	0.00271523	21.2963
M01358,stearate (18:0)	colorectal cancer	5	rs10498606	A	C	A	C	-0.0077	-0.0069318	0.4534	0.450279	FALSE	FALSE	FALSE	LRdtj6	0.683849	0.0170224	TRUE	reported	0.0017	6.402e-06	TRUE	reported	XYFIo6	2	TRUE	32072	7824	0.00261528	20.5103
M01358,stearate (18:0)	colorectal cancer	6	rs1075227	T	C	T	C	0.009	0.0479637	0.552	0.572098	FALSE	FALSE	FALSE	LRdtj6	0.00559893	0.017313	TRUE	reported	0.002	6.795e-06	TRUE	reported	XYFIo6	2	TRUE	32072	7824	0.00258151	20.2448
M01358,stearate (18:0)	colorectal cancer	7	rs10757839	T	C	T	C	0.0079	-0.0288808	0.6521	0.612382	FALSE	FALSE	FALSE	LRdtj6	0.107655	0.0179515	TRUE	reported	0.0017	4.739e-06	TRUE	reported	XYFIo6	2	TRUE	32072	7824	0.00275252	21.5896
M01358,stearate (18:0)	colorectal cancer	8	rs10853932	T	C	T	C	0.008	-0.025837	0.345	0.434871	FALSE	FALSE	FALSE	LRdtj6	0.145407	0.0177458	TRUE	reported	0.0018	5.449e-06	TRUE	reported	XYFIo6	2	TRUE	32072	7824	0.00251832	19.748
M01358,stearate (18:0)	colorectal cancer	9	rs11118120	A	C	A	C	-0.0121	0.0151015	0.8531	0.833287	FALSE	FALSE	FALSE	LRdtj6	0.539038	0.0245845	TRUE	reported	0.0025	1.176e-06	TRUE	reported	XYFIo6	2	TRUE	32072	7824	0.00298513	23.4196
M01358,stearate (18:0)	colorectal cancer	10	rs11940037	T	C	T	C	0.0125	-0.0046484	0.8408	0.854673	FALSE	FALSE	FALSE	LRdtj6	0.845685	0.0238837	TRUE	reported	0.0025	7.006e-07	TRUE	reported	XYFIo6	2	TRUE	32072	7824	0.00318512	24.9936
M01358,stearate (18:0)	colorectal cancer	11	rs12353451	A	G	A	G	-0.0223	0.0173597	0.0373	0.0397641	FALSE	FALSE	FALSE	LRdtj6	0.690633	0.0436177	TRUE	reported	0.0049	6.061e-06	TRUE	reported	XYFIo6	2	TRUE	32072	7824	0.00264022	20.7065
M01358,stearate (18:0)	colorectal cancer	12	rs1237044	T	C	T	C	0.0081	-0.0235038	0.5836	0.554259	FALSE	FALSE	FALSE	LRdtj6	0.197343	0.0182319	TRUE	reported	0.0018	5.097e-06	TRUE	reported	XYFIo6	2	TRUE	32072	7824	0.00258151	20.2448
M01358,stearate (18:0)	colorectal cancer	13	rs13355979	A	G	A	G	-0.0076	0.00478678	0.5665	0.528818	FALSE	FALSE	FALSE	LRdtj6	0.779849	0.0171253	TRUE	reported	0.0017	6.232e-06	TRUE	reported	XYFIo6	2	TRUE	32072	7824	0.00254796	19.9811
M01358,stearate (18:0)	colorectal cancer	14	rs1348656	T	C	T	C	-0.0137	0.00593776	0.798	0.808266	FALSE	FALSE	FALSE	LRdtj6	0.778536	0.0211137	TRUE	reported	0.0024	1.169e-08	TRUE	reported	XYFIo6	2	TRUE	32072	7824	0.00414749	32.5767
M01358,stearate (18:0)	colorectal cancer	15	rs1426441	A	G	A	G	0.0113	-0.0109629	0.1423	0.163168	FALSE	FALSE	FALSE	LRdtj6	0.646851	0.023929	TRUE	reported	0.0025	4.871e-06	TRUE	reported	XYFIo6	2	TRUE	32072	7824	0.00260445	20.4252
M01358,stearate (18:0)	colorectal cancer	16	rs1477025	T	C	T	C	0.0087	-0.0121698	0.6547	0.601491	FALSE	FALSE	FALSE	LRdtj6	0.491585	0.017694	TRUE	reported	0.0017	4.828e-07	TRUE	reported	XYFIo6	2	TRUE	32072	7824	0.00333626	26.1836
M01358,stearate (18:0)	colorectal cancer	17	rs1502593	A	G	A	G	0.0081	0.0330575	0.3909	0.383608	FALSE	FALSE	FALSE	LRdtj6	0.0600892	0.0175825	TRUE	reported	0.0017	2.498e-06	TRUE	reported	XYFIo6	2	TRUE	32072	7824	0.00289324	22.6966
M01358,stearate (18:0)	colorectal cancer	18	rs1662999	T	C	T	C	0.0079	-0.0221312	0.6325	0.543722	FALSE	FALSE	FALSE	LRdtj6	0.206432	0.0175167	TRUE	reported	0.0017	4.209e-06	TRUE	reported	XYFIo6	2	TRUE	32072	7824	0.00275252	21.5896
M01358,stearate (18:0)	colorectal cancer	19	rs1922419	A	G	A	G	-0.0182	-0.0075078	0.7807	0.78994	FALSE	FALSE	FALSE	LRdtj6	0.71569	0.0206131	TRUE	reported	0.0039	3.365e-06	TRUE	reported	XYFIo6	2	TRUE	32072	7824	0.00277573	21.7722
M01358,stearate (18:0)	colorectal cancer	20	rs2100884	T	C	T	C	-0.0084	0.0234974	0.4375	0.506768	FALSE	FALSE	FALSE	LRdtj6	0.170637	0.0171494	TRUE	reported	0.0017	8.6e-07	TRUE	reported	XYFIo6	2	TRUE	32072	7824	0.00311085	24.409
M01358,stearate (18:0)	colorectal cancer	21	rs2115366	T	C	T	C	-0.0079	-0.0344833	0.4418	0.431915	FALSE	FALSE	FALSE	LRdtj6	0.0450713	0.0172073	TRUE	reported	0.0017	3.927e-06	TRUE	reported	XYFIo6	2	TRUE	32072	7824	0.00275252	21.5896
M01358,stearate (18:0)	colorectal cancer	22	rs216283	A	C	A	C	0.008	0.0205337	0.4171	0.411149	FALSE	FALSE	FALSE	LRdtj6	0.248403	0.0177898	TRUE	reported	0.0017	2.631e-06	TRUE	reported	XYFIo6	2	TRUE	32072	7824	0.00282245	22.1397
M01358,stearate (18:0)	colorectal cancer	23	rs2280248	A	G	A	G	-0.0077	0.00983458	0.4808	0.453308	FALSE	FALSE	FALSE	LRdtj6	0.564045	0.017049	TRUE	reported	0.0017	5.545e-06	TRUE	reported	XYFIo6	2	TRUE	32072	7824	0.00261528	20.5103
M01358,stearate (18:0)	colorectal cancer	24	rs2489020	T	C	T	C	-0.0081	-0.0145189	0.5262	0.507453	FALSE	FALSE	FALSE	LRdtj6	0.394286	0.0170436	TRUE	reported	0.0017	2.3e-06	TRUE	reported	XYFIo6	2	TRUE	32072	7824	0.00289324	22.6966
M01358,stearate (18:0)	colorectal cancer	25	rs281216	T	G	T	G	0.0149	-0.0216309	0.9187	0.93624	FALSE	FALSE	FALSE	LRdtj6	0.504371	0.0323996	TRUE	reported	0.0033	8.264e-06	TRUE	reported	XYFIo6	2	TRUE	32072	7824	0.00259888	20.3814
M01358,stearate (18:0)	colorectal cancer	26	rs2929381	C	G	C	G	0.008	-0.0135608	0.5722	0.63481	FALSE	TRUE	TRUE	LRdtj6	0.433837	0.0173269	TRUE	reported	0.0017	2.954e-06	TRUE	reported	XYFIo6	2	FALSE	32072	7824	0.00282245	22.1397
M01358,stearate (18:0)	colorectal cancer	27	rs3087751	A	C	A	C	0.0078	-0.0214301	0.423	0.392972	FALSE	FALSE	FALSE	LRdtj6	0.219051	0.0174363	TRUE	reported	0.0017	5.234e-06	TRUE	reported	XYFIo6	2	TRUE	32072	7824	0.00268346	21.0465
M01358,stearate (18:0)	colorectal cancer	28	rs3748771	T	G	T	G	-0.0671	-0.0322842	0.9877	0.97681	FALSE	FALSE	FALSE	LRdtj6	0.688121	0.0804277	TRUE	reported	0.0149	6.346e-06	TRUE	reported	XYFIo6	2	TRUE	32072	7824	0.00258535	20.275
M01358,stearate (18:0)	colorectal cancer	29	rs3793900	A	C	A	C	-0.0078	-0.0137921	0.6337	0.666227	FALSE	FALSE	FALSE	LRdtj6	0.43674	0.0177342	TRUE	reported	0.0017	5.733e-06	TRUE	reported	XYFIo6	2	TRUE	32072	7824	0.00268346	21.0465
M01358,stearate (18:0)	colorectal cancer	30	rs3863373	A	C	A	C	-0.008	-0.00562338	0.3335	0.358862	FALSE	FALSE	FALSE	LRdtj6	0.750868	0.0177117	TRUE	reported	0.0017	4.205e-06	TRUE	reported	XYFIo6	2	TRUE	32072	7824	0.00282245	22.1397
M01358,stearate (18:0)	colorectal cancer	31	rs4420815	A	G	A	G	-0.014	-0.00165792	0.143	0.177092	FALSE	FALSE	FALSE	LRdtj6	0.945881	0.0244241	TRUE	reported	0.003	3.061e-06	TRUE	reported	XYFIo6	2	TRUE	32072	7824	0.00277573	21.7722
M01358,stearate (18:0)	colorectal cancer	32	rs4507103	A	G	A	G	0.0077	0.036357	0.397	0.400418	FALSE	FALSE	FALSE	LRdtj6	0.0373248	0.0174609	TRUE	reported	0.0017	6.893e-06	TRUE	reported	XYFIo6	2	TRUE	32072	7824	0.00261528	20.5103
M01358,stearate (18:0)	colorectal cancer	33	rs4710948	A	G	A	G	-0.0085	-0.0502795	0.3382	0.361942	FALSE	FALSE	FALSE	LRdtj6	0.00426234	0.0175922	TRUE	reported	0.0017	6.939e-07	TRUE	reported	XYFIo6	2	TRUE	32072	7824	0.00318512	24.9936
M01358,stearate (18:0)	colorectal cancer	34	rs4750059	C	G	C	G	-0.0134	-0.0112616	0.7956	0.723745	FALSE	TRUE	FALSE	LRdtj6	0.585922	0.0206728	TRUE	reported	0.003	6.492e-06	TRUE	reported	XYFIo6	2	TRUE	32072	7824	0.0025435	19.946
M01358,stearate (18:0)	colorectal cancer	35	rs4961155	C	G	C	G	0.0077	-0.0108982	0.4226	0.472956	FALSE	TRUE	TRUE	LRdtj6	0.52784	0.0172628	TRUE	reported	0.0017	6.074e-06	TRUE	reported	XYFIo6	2	FALSE	32072	7824	0.00261528	20.5103
M01358,stearate (18:0)	colorectal cancer	36	rs603424	A	G	A	G	0.0225	0.0115228	0.1835	0.204703	FALSE	FALSE	FALSE	LRdtj6	0.576084	0.0206091	TRUE	reported	0.0024	6.064e-21	TRUE	reported	XYFIo6	2	TRUE	32072	7824	0.0111087	87.8682
M01358,stearate (18:0)	colorectal cancer	37	rs6453594	A	G	A	G	-0.0108	-0.021108	0.2196	0.200296	FALSE	FALSE	FALSE	LRdtj6	0.296505	0.0202192	TRUE	reported	0.0024	7.008e-06	TRUE	reported	XYFIo6	2	TRUE	32072	7824	0.00258151	20.2448
M01358,stearate (18:0)	colorectal cancer	38	rs6733405	A	G	A	G	-0.0082	0.00552177	0.3867	0.448851	FALSE	FALSE	FALSE	LRdtj6	0.750054	0.0173331	TRUE	reported	0.0017	2.415e-06	TRUE	reported	XYFIo6	2	TRUE	32072	7824	0.00296491	23.2605
M01358,stearate (18:0)	colorectal cancer	39	rs6883481	T	C	T	C	0.0077	0.00116467	0.4737	0.474446	FALSE	FALSE	FALSE	LRdtj6	0.945941	0.0171769	TRUE	reported	0.0017	6.17e-06	TRUE	reported	XYFIo6	2	TRUE	32072	7824	0.00261528	20.5103
M01358,stearate (18:0)	colorectal cancer	40	rs727892	A	G	A	G	0.0083	0.0443963	0.5021	0.523361	FALSE	FALSE	FALSE	LRdtj6	0.00990923	0.0172147	TRUE	reported	0.0017	8.15e-07	TRUE	reported	XYFIo6	2	TRUE	32072	7824	0.00303744	23.8313
M01358,stearate (18:0)	colorectal cancer	41	rs7583745	T	C	T	C	-0.0262	-0.0166292	0.8839	0.91784	FALSE	FALSE	FALSE	LRdtj6	0.566031	0.0289755	TRUE	reported	0.0055	1.487e-06	TRUE	reported	XYFIo6	2	TRUE	32072	7824	0.00289195	22.6864
M01358,stearate (18:0)	colorectal cancer	42	rs7681360	A	G	A	G	0.0078	0.00586404	0.5825	0.535423	FALSE	FALSE	FALSE	LRdtj6	0.732065	0.0171273	TRUE	reported	0.0017	4.186e-06	TRUE	reported	XYFIo6	2	TRUE	32072	7824	0.00268346	21.0465
M01358,stearate (18:0)	colorectal cancer	43	rs7996008	A	G	A	G	0.0079	0.00857394	0.2935	0.337353	FALSE	FALSE	FALSE	LRdtj6	0.642739	0.0184834	TRUE	reported	0.0017	5.685e-06	TRUE	reported	XYFIo6	2	TRUE	32072	7824	0.00275252	21.5896
M01358,stearate (18:0)	colorectal cancer	44	rs954820	A	G	A	G	0.0083	-0.0144819	0.5619	0.608672	FALSE	FALSE	FALSE	LRdtj6	0.404862	0.0173859	TRUE	reported	0.0018	2.57e-06	TRUE	reported	XYFIo6	2	TRUE	32072	7824	0.00271021	21.2569
M01358,stearate (18:0)	colorectal cancer	45	rs9568232	T	C	T	C	0.0126	-0.0201167	0.1152	0.0853782	FALSE	FALSE	FALSE	LRdtj6	0.567171	0.0351553	TRUE	reported	0.0028	5.056e-06	TRUE	reported	XYFIo6	2	TRUE	32072	7824	0.00258151	20.2448
M01358,stearate (18:0)	colorectal cancer	46	rs9809122	A	G	A	G	-0.0087	-0.0127584	0.5295	0.490924	FALSE	FALSE	FALSE	LRdtj6	0.453229	0.0170102	TRUE	reported	0.0017	3.924e-07	TRUE	reported	XYFIo6	2	TRUE	32072	7824	0.00333626	26.1836
M01359,oleate (18:1n9)	colorectal cancer	1	rs10112003	A	G	A	G	0.019	0.0129556	0.0783	0.0625347	FALSE	FALSE	FALSE	NOxdIV	0.694929	0.0330352	TRUE	reported	0.004	2.412e-06	TRUE	reported	OvfuKD	2	TRUE	32072	7824	0.00287546	22.5567
M01359,oleate (18:1n9)	colorectal cancer	2	rs10242171	A	G	A	G	-0.0154	0.0163498	0.135	0.143473	FALSE	FALSE	FALSE	NOxdIV	0.49769	0.0241102	TRUE	reported	0.0033	4.315e-06	TRUE	reported	OvfuKD	2	TRUE	32072	7824	0.00277573	21.7722
M01359,oleate (18:1n9)	colorectal cancer	3	rs10746614	A	G	A	G	-0.0114	0.019113	0.2333	0.216566	FALSE	FALSE	FALSE	NOxdIV	0.330399	0.0196371	TRUE	reported	0.0025	4.049e-06	TRUE	reported	OvfuKD	2	TRUE	32072	7824	0.00265062	20.7883
M01359,oleate (18:1n9)	colorectal cancer	4	rs11118120	A	C	A	C	-0.0142	0.0151015	0.8514	0.833287	FALSE	FALSE	FALSE	NOxdIV	0.539038	0.0245845	TRUE	reported	0.0031	6.009e-06	TRUE	reported	OvfuKD	2	TRUE	32072	7824	0.00267462	20.9769
M01359,oleate (18:1n9)	colorectal cancer	5	rs11133892	A	G	A	G	0.012	-0.00696282	0.4423	0.464736	FALSE	FALSE	FALSE	NOxdIV	0.684973	0.017163	TRUE	reported	0.0023	2.648e-07	TRUE	reported	OvfuKD	2	TRUE	32072	7824	0.00346713	27.2142
M01359,oleate (18:1n9)	colorectal cancer	6	rs12451448	A	G	A	G	-0.0116	-0.00998362	0.2677	0.276937	FALSE	FALSE	FALSE	NOxdIV	0.610072	0.0195769	TRUE	reported	0.0025	2.298e-06	TRUE	reported	OvfuKD	2	TRUE	32072	7824	0.00274419	21.5241
M01359,oleate (18:1n9)	colorectal cancer	7	rs13019537	C	G	C	G	0.0157	-0.0272697	0.841	0.870284	FALSE	TRUE	FALSE	NOxdIV	0.255175	0.0239656	TRUE	reported	0.0032	7.521e-07	TRUE	reported	OvfuKD	2	TRUE	32072	7824	0.00306716	24.0651
M01359,oleate (18:1n9)	colorectal cancer	8	rs1348656	T	C	T	C	-0.0172	0.00593776	0.7976	0.808266	FALSE	FALSE	FALSE	NOxdIV	0.778536	0.0211137	TRUE	reported	0.003	1.058e-08	TRUE	reported	OvfuKD	2	TRUE	32072	7824	0.00418374	32.8627
M01359,oleate (18:1n9)	colorectal cancer	9	rs17495226	A	G	A	G	0.0216	-0.0953328	0.0566	0.0424865	FALSE	FALSE	FALSE	NOxdIV	0.0146307	0.0390485	TRUE	reported	0.0047	5.667e-06	TRUE	reported	OvfuKD	2	TRUE	32072	7824	0.00269223	21.1155
M01359,oleate (18:1n9)	colorectal cancer	10	rs1922578	A	G	A	G	-0.0391	0.0301891	0.9821	0.966599	FALSE	FALSE	FALSE	NOxdIV	0.612814	0.059655	TRUE	reported	0.0088	9.363e-06	TRUE	reported	OvfuKD	2	TRUE	32072	7824	0.00251689	19.7368
M01359,oleate (18:1n9)	colorectal cancer	11	rs2017823	A	G	A	G	0.0142	-0.0193885	0.841	0.823739	FALSE	FALSE	FALSE	NOxdIV	0.403888	0.0232282	TRUE	reported	0.0031	4.849e-06	TRUE	reported	OvfuKD	2	TRUE	32072	7824	0.00267462	20.9769
M01359,oleate (18:1n9)	colorectal cancer	12	rs2929381	C	G	C	G	0.0105	-0.0135608	0.5777	0.63481	FALSE	TRUE	TRUE	NOxdIV	0.433837	0.0173269	TRUE	reported	0.0023	7.087e-06	TRUE	reported	OvfuKD	2	FALSE	32072	7824	0.00265668	20.8359
M01359,oleate (18:1n9)	colorectal cancer	13	rs35350	A	G	A	G	0.0376	-0.0743516	0.9692	0.978136	FALSE	FALSE	FALSE	NOxdIV	0.174794	0.0547928	TRUE	reported	0.0083	5.443e-06	TRUE	reported	OvfuKD	2	TRUE	32072	7824	0.00261609	20.5167
M01359,oleate (18:1n9)	colorectal cancer	14	rs4287543	A	G	A	G	0.015	0.0261155	0.8771	0.800732	FALSE	FALSE	FALSE	NOxdIV	0.300347	0.0252156	TRUE	reported	0.0033	4.542e-06	TRUE	reported	OvfuKD	2	TRUE	32072	7824	0.00263379	20.6559
M01359,oleate (18:1n9)	colorectal cancer	15	rs4353846	T	C	T	C	-0.0112	-0.00253193	0.5643	0.563591	FALSE	FALSE	FALSE	NOxdIV	0.882182	0.0170841	TRUE	reported	0.0023	1.7e-06	TRUE	reported	OvfuKD	2	TRUE	32072	7824	0.0030216	23.7066
M01359,oleate (18:1n9)	colorectal cancer	16	rs4573205	T	G	T	G	-0.0146	0.0181795	0.8698	0.866946	FALSE	FALSE	FALSE	NOxdIV	0.470495	0.0251907	TRUE	reported	0.0033	8.717e-06	TRUE	reported	OvfuKD	2	TRUE	32072	7824	0.00249554	19.5689
M01359,oleate (18:1n9)	colorectal cancer	17	rs4654501	A	G	A	G	0.011	0.0152499	0.7667	0.752151	FALSE	FALSE	FALSE	NOxdIV	0.441863	0.0198296	TRUE	reported	0.0025	7.407e-06	TRUE	reported	OvfuKD	2	TRUE	32072	7824	0.00246833	19.3551
M01359,oleate (18:1n9)	colorectal cancer	18	rs6453591	A	T	A	T	0.0133	0.021026	0.771	0.799712	FALSE	TRUE	FALSE	NOxdIV	0.298554	0.0202263	TRUE	reported	0.0025	8.55e-08	TRUE	reported	OvfuKD	2	TRUE	32072	7824	0.00360434	28.2952
M01359,oleate (18:1n9)	colorectal cancer	19	rs7586280	A	T	A	T	-0.011	0.00522002	0.3011	0.344854	FALSE	TRUE	FALSE	NOxdIV	0.77503	0.0182645	TRUE	reported	0.0024	4.106e-06	TRUE	reported	OvfuKD	2	TRUE	32072	7824	0.00267775	21.0016
M01359,oleate (18:1n9)	colorectal cancer	20	rs7898173	A	G	A	G	-0.0138	0.0217628	0.1431	0.124526	FALSE	FALSE	FALSE	NOxdIV	0.37207	0.0243813	TRUE	reported	0.0031	8.957e-06	TRUE	reported	OvfuKD	2	TRUE	32072	7824	0.00252643	19.8118
M01359,oleate (18:1n9)	colorectal cancer	21	rs7951538	C	G	C	G	-0.0107	0.0215928	0.7061	0.724268	FALSE	TRUE	FALSE	NOxdIV	0.24143	0.018433	TRUE	reported	0.0024	8.092e-06	TRUE	reported	OvfuKD	2	TRUE	32072	7824	0.00253404	19.8717
M01359,oleate (18:1n9)	colorectal cancer	22	rs9861865	C	G	C	G	-0.0107	0.0113378	0.3196	0.368719	FALSE	TRUE	FALSE	NOxdIV	0.530827	0.01809	TRUE	reported	0.0024	8.06e-06	TRUE	reported	OvfuKD	2	TRUE	32072	7824	0.00253404	19.8717
M01361,pentadecanoate (15:0)	colorectal cancer	1	rs10509840	A	G	A	G	-0.0119	-0.0275933	0.6879	0.739237	FALSE	FALSE	FALSE	bY4u0a	0.155633	0.0194331	TRUE	reported	0.0026	4.225e-06	TRUE	reported	pb4DoJ	2	TRUE	32072	7824	0.00267028	20.9429
M01361,pentadecanoate (15:0)	colorectal cancer	2	rs11036893	T	C	T	C	-0.013	0.00815147	0.3592	0.375231	FALSE	FALSE	FALSE	bY4u0a	0.648307	0.0178715	TRUE	reported	0.0025	3.005e-07	TRUE	reported	pb4DoJ	2	TRUE	32072	7824	0.00344413	27.0331
M01361,pentadecanoate (15:0)	colorectal cancer	3	rs11245200	T	C	T	C	0.018	0.0129221	0.1119	0.114973	FALSE	FALSE	FALSE	bY4u0a	0.635705	0.0272783	TRUE	reported	0.004	8.941e-06	TRUE	reported	pb4DoJ	2	TRUE	32072	7824	0.00258151	20.2448
M01361,pentadecanoate (15:0)	colorectal cancer	4	rs11791164	T	G	T	G	0.0196	-0.0594429	0.0803	0.084483	FALSE	FALSE	FALSE	bY4u0a	0.0475931	0.0300067	TRUE	reported	0.0043	4.345e-06	TRUE	reported	pb4DoJ	2	TRUE	32072	7824	0.00264847	20.7713
M01361,pentadecanoate (15:0)	colorectal cancer	5	rs16830012	T	G	T	G	-0.0328	0.0400469	0.9719	0.935368	FALSE	FALSE	FALSE	bY4u0a	0.376783	0.0453102	TRUE	reported	0.0073	7.407e-06	TRUE	reported	pb4DoJ	2	TRUE	32072	7824	0.00257368	20.1832
M01361,pentadecanoate (15:0)	colorectal cancer	6	rs17056226	T	G	T	G	0.0153	-0.0165882	0.1416	0.130333	FALSE	FALSE	FALSE	bY4u0a	0.564	0.0287536	TRUE	reported	0.0034	7.065e-06	TRUE	reported	pb4DoJ	2	TRUE	32072	7824	0.00258151	20.2448
M01361,pentadecanoate (15:0)	colorectal cancer	7	rs17385848	A	G	A	G	0.0122	-0.0169535	0.6443	0.694805	FALSE	FALSE	FALSE	bY4u0a	0.340439	0.0177841	TRUE	reported	0.0025	1.162e-06	TRUE	reported	pb4DoJ	2	TRUE	32072	7824	0.00303453	23.8083
M01361,pentadecanoate (15:0)	colorectal cancer	8	rs17773390	A	G	A	G	0.0123	0.0376772	0.2915	0.30113	FALSE	FALSE	FALSE	bY4u0a	0.0397615	0.0183235	TRUE	reported	0.0026	3.254e-06	TRUE	reported	pb4DoJ	2	TRUE	32072	7824	0.00285229	22.3745
M01361,pentadecanoate (15:0)	colorectal cancer	9	rs1830241	A	G	A	G	0.0118	-0.0103879	0.3431	0.405242	FALSE	FALSE	FALSE	bY4u0a	0.556206	0.0176519	TRUE	reported	0.0026	7.497e-06	TRUE	reported	pb4DoJ	2	TRUE	32072	7824	0.00262571	20.5924
M01361,pentadecanoate (15:0)	colorectal cancer	10	rs3135095	A	G	A	G	-0.0117	-0.0114462	0.2993	0.300116	FALSE	FALSE	FALSE	bY4u0a	0.531112	0.0182756	TRUE	reported	0.0025	3.918e-06	TRUE	reported	pb4DoJ	2	TRUE	32072	7824	0.00279157	21.8968
M01361,pentadecanoate (15:0)	colorectal cancer	11	rs3900774	T	G	T	G	0.061	-0.0200993	0.988	0.908011	FALSE	FALSE	FALSE	bY4u0a	0.701846	0.0525018	TRUE	reported	0.013	2.701e-06	TRUE	reported	pb4DoJ	2	TRUE	32072	7824	0.00280623	22.0121
M01361,pentadecanoate (15:0)	colorectal cancer	12	rs4960640	T	C	T	C	-0.0285	-0.0562133	0.9667	0.949291	FALSE	FALSE	FALSE	bY4u0a	0.175094	0.0414547	TRUE	reported	0.0064	9.695e-06	TRUE	reported	pb4DoJ	2	TRUE	32072	7824	0.00252814	19.8253
M01361,pentadecanoate (15:0)	colorectal cancer	13	rs6471261	T	G	T	G	0.0115	0.0123218	0.2806	0.355092	FALSE	FALSE	FALSE	bY4u0a	0.50869	0.0186445	TRUE	reported	0.0025	6.164e-06	TRUE	reported	pb4DoJ	2	TRUE	32072	7824	0.0026972	21.1546
M01361,pentadecanoate (15:0)	colorectal cancer	14	rs6472299	A	G	A	G	-0.0149	0.00300916	0.8381	0.811045	FALSE	FALSE	FALSE	bY4u0a	0.892389	0.0222437	TRUE	reported	0.0033	7.866e-06	TRUE	reported	pb4DoJ	2	TRUE	32072	7824	0.00259888	20.3814
M01361,pentadecanoate (15:0)	colorectal cancer	15	rs6783294	A	G	A	G	-0.0213	0.00148088	0.4281	0.391581	FALSE	FALSE	FALSE	bY4u0a	0.931678	0.0172729	TRUE	reported	0.0045	2.41e-06	TRUE	reported	pb4DoJ	2	TRUE	32072	7824	0.00285538	22.3987
M01361,pentadecanoate (15:0)	colorectal cancer	16	rs6887589	A	G	A	G	-0.0142	0.00592863	0.7787	0.775252	FALSE	FALSE	FALSE	bY4u0a	0.761841	0.0195623	TRUE	reported	0.0026	4.33e-08	TRUE	reported	pb4DoJ	2	TRUE	32072	7824	0.00379794	29.8208
M01361,pentadecanoate (15:0)	colorectal cancer	17	rs7710912	A	G	A	G	-0.0189	0.0158955	0.0728	0.0613383	FALSE	FALSE	FALSE	bY4u0a	0.62881	0.0328826	TRUE	reported	0.0042	8.302e-06	TRUE	reported	pb4DoJ	2	TRUE	32072	7824	0.00258151	20.2448
M01361,pentadecanoate (15:0)	colorectal cancer	18	rs7791503	T	C	T	C	0.0126	-0.0271418	0.269	0.240023	FALSE	FALSE	FALSE	bY4u0a	0.177173	0.0201123	TRUE	reported	0.0026	9.648e-07	TRUE	reported	pb4DoJ	2	TRUE	32072	7824	0.0029927	23.4792
M01361,pentadecanoate (15:0)	colorectal cancer	19	rs8098317	T	G	T	G	-0.0119	0.0239937	0.7857	0.743028	FALSE	FALSE	FALSE	bY4u0a	0.237127	0.0202959	TRUE	reported	0.0026	6.643e-06	TRUE	reported	pb4DoJ	2	TRUE	32072	7824	0.00267028	20.9429
M01361,pentadecanoate (15:0)	colorectal cancer	20	rs961959	A	C	A	C	-0.0121	0.0263851	0.1925	0.213904	FALSE	FALSE	FALSE	bY4u0a	0.21738	0.02139	TRUE	reported	0.0027	5.262e-06	TRUE	reported	pb4DoJ	2	TRUE	32072	7824	0.00256036	20.0785
M01365,myristate (14:0)	colorectal cancer	1	rs10005295	A	G	A	G	-0.0634	-0.00509554	0.0267	0.0543521	FALSE	FALSE	FALSE	G8SEYo	0.901856	0.0413207	TRUE	reported	0.0136	3.398e-06	TRUE	reported	dX7Ppn	2	TRUE	32072	7824	0.00276992	21.7265
M01365,myristate (14:0)	colorectal cancer	2	rs10164158	A	G	A	G	0.0229	0.0170862	0.0577	0.0911965	FALSE	FALSE	FALSE	G8SEYo	0.632427	0.0357218	TRUE	reported	0.005	4.179e-06	TRUE	reported	dX7Ppn	2	TRUE	32072	7824	0.00267386	20.971
M01365,myristate (14:0)	colorectal cancer	3	rs10494825	T	C	T	C	-0.0114	-0.0327383	0.2783	0.242366	FALSE	FALSE	FALSE	G8SEYo	0.0978027	0.0197743	TRUE	reported	0.0026	9.586e-06	TRUE	reported	dX7Ppn	2	TRUE	32072	7824	0.00245114	19.2199
M01365,myristate (14:0)	colorectal cancer	4	rs10831497	A	G	A	G	0.0126	-0.00400676	0.2209	0.244508	FALSE	FALSE	FALSE	G8SEYo	0.835899	0.019343	TRUE	reported	0.0028	4.968e-06	TRUE	reported	dX7Ppn	2	TRUE	32072	7824	0.00258151	20.2448
M01365,myristate (14:0)	colorectal cancer	5	rs11118120	A	C	A	C	-0.0175	0.0151015	0.8534	0.833287	FALSE	FALSE	FALSE	G8SEYo	0.539038	0.0245845	TRUE	reported	0.0033	1.709e-07	TRUE	reported	dX7Ppn	2	TRUE	32072	7824	0.00358147	28.1149
M01365,myristate (14:0)	colorectal cancer	6	rs12250605	T	C	T	C	0.0122	0.00190734	0.751	0.759098	FALSE	FALSE	FALSE	G8SEYo	0.923403	0.0198376	TRUE	reported	0.0026	2.015e-06	TRUE	reported	dX7Ppn	2	TRUE	32072	7824	0.00280623	22.0121
M01365,myristate (14:0)	colorectal cancer	7	rs12426539	T	C	T	C	0.0405	-0.0235823	0.0306	0.0352185	FALSE	FALSE	FALSE	G8SEYo	0.628457	0.0487339	TRUE	reported	0.0091	9.311e-06	TRUE	reported	dX7Ppn	2	TRUE	32072	7824	0.00252523	19.8023
M01365,myristate (14:0)	colorectal cancer	8	rs12967799	A	C	A	C	0.0193	0.00502032	0.0794	0.0739302	FALSE	FALSE	FALSE	G8SEYo	0.874301	0.0317345	TRUE	reported	0.0043	6.129e-06	TRUE	reported	dX7Ppn	2	TRUE	32072	7824	0.00256822	20.1403
M01365,myristate (14:0)	colorectal cancer	9	rs13393013	A	G	A	G	0.0415	-0.05202	0.0218	0.0504125	FALSE	FALSE	FALSE	G8SEYo	0.299631	0.0501531	TRUE	reported	0.0085	1.075e-06	TRUE	reported	dX7Ppn	2	TRUE	32072	7824	0.00303744	23.8313
M01365,myristate (14:0)	colorectal cancer	10	rs17155949	T	C	T	C	0.0698	0.0246893	0.9746	0.984379	FALSE	FALSE	FALSE	G8SEYo	0.709172	0.0661968	TRUE	reported	0.0153	4.752e-06	TRUE	reported	dX7Ppn	2	TRUE	32072	7824	0.00265305	20.8074
M01365,myristate (14:0)	colorectal cancer	11	rs1936396	A	G	A	G	-0.0118	0.0367799	0.2253	0.27466	FALSE	FALSE	FALSE	G8SEYo	0.0647427	0.019913	TRUE	reported	0.0026	5.67e-06	TRUE	reported	dX7Ppn	2	TRUE	32072	7824	0.00262571	20.5924
M01365,myristate (14:0)	colorectal cancer	12	rs314241	T	C	T	C	-0.0114	0.0323955	0.4625	0.506801	FALSE	FALSE	FALSE	G8SEYo	0.0804292	0.0185308	TRUE	reported	0.0025	5.249e-06	TRUE	reported	dX7Ppn	2	TRUE	32072	7824	0.00265062	20.7883
M01365,myristate (14:0)	colorectal cancer	13	rs35350	A	G	A	G	0.0397	-0.0743516	0.9722	0.978136	FALSE	FALSE	FALSE	G8SEYo	0.174794	0.0547928	TRUE	reported	0.0089	8.097e-06	TRUE	reported	dX7Ppn	2	TRUE	32072	7824	0.0025367	19.8925
M01365,myristate (14:0)	colorectal cancer	14	rs3759526	T	C	T	C	-0.0209	-0.0416429	0.0806	0.127415	FALSE	FALSE	FALSE	G8SEYo	0.183913	0.0313387	TRUE	reported	0.0043	8.927e-07	TRUE	reported	dX7Ppn	2	TRUE	32072	7824	0.00301035	23.6181
M01365,myristate (14:0)	colorectal cancer	15	rs4109037	A	T	A	T	0.0162	-0.0157709	0.146	0.138922	FALSE	TRUE	FALSE	G8SEYo	0.503192	0.0235571	TRUE	reported	0.0033	9.489e-07	TRUE	reported	dX7Ppn	2	TRUE	32072	7824	0.0030707	24.093
M01365,myristate (14:0)	colorectal cancer	16	rs4327548	A	G	A	G	-0.0121	-0.00217078	0.291	0.291623	FALSE	FALSE	FALSE	G8SEYo	0.907223	0.0186265	TRUE	reported	0.0026	2.251e-06	TRUE	reported	dX7Ppn	2	TRUE	32072	7824	0.00276054	21.6527
M01365,myristate (14:0)	colorectal cancer	17	rs4420815	A	G	A	G	-0.019	-0.00165792	0.143	0.177092	FALSE	FALSE	FALSE	G8SEYo	0.945881	0.0244241	TRUE	reported	0.004	2.034e-06	TRUE	reported	dX7Ppn	2	TRUE	32072	7824	0.00287546	22.5567
M01365,myristate (14:0)	colorectal cancer	18	rs453612	T	C	T	C	0.0114	-0.0197841	0.3549	0.388294	FALSE	FALSE	FALSE	G8SEYo	0.271579	0.0179948	TRUE	reported	0.0025	5.854e-06	TRUE	reported	dX7Ppn	2	TRUE	32072	7824	0.00265062	20.7883
M01365,myristate (14:0)	colorectal cancer	19	rs4710948	A	G	A	G	-0.0115	-0.0502795	0.3383	0.361942	FALSE	FALSE	FALSE	G8SEYo	0.00426234	0.0175922	TRUE	reported	0.0025	4.85e-06	TRUE	reported	dX7Ppn	2	TRUE	32072	7824	0.0026972	21.1546
M01365,myristate (14:0)	colorectal cancer	20	rs603424	A	G	A	G	0.0162	0.0115228	0.1832	0.204703	FALSE	FALSE	FALSE	G8SEYo	0.576084	0.0206091	TRUE	reported	0.0032	5.756e-07	TRUE	reported	dX7Ppn	2	TRUE	32072	7824	0.00326498	25.6224
M01365,myristate (14:0)	colorectal cancer	21	rs6467872	A	C	A	C	0.0114	-0.0148679	0.6087	0.613867	FALSE	FALSE	FALSE	G8SEYo	0.400185	0.0176727	TRUE	reported	0.0025	5.639e-06	TRUE	reported	dX7Ppn	2	TRUE	32072	7824	0.00265062	20.7883
M01365,myristate (14:0)	colorectal cancer	22	rs6665988	A	C	A	C	-0.0115	0.00395282	0.7127	0.675439	FALSE	FALSE	FALSE	G8SEYo	0.829907	0.0184005	TRUE	reported	0.0026	9.113e-06	TRUE	reported	dX7Ppn	2	TRUE	32072	7824	0.00249422	19.5586
M01365,myristate (14:0)	colorectal cancer	23	rs670365	A	G	A	G	0.039	-0.0109454	0.0903	0.157564	FALSE	FALSE	FALSE	G8SEYo	0.620216	0.0220875	TRUE	reported	0.0088	9.48e-06	TRUE	reported	dX7Ppn	2	TRUE	32072	7824	0.00250407	19.636
M01365,myristate (14:0)	colorectal cancer	24	rs7016645	T	C	T	C	-0.0117	-0.00499951	0.253	0.273997	FALSE	FALSE	FALSE	G8SEYo	0.79837	0.0195708	TRUE	reported	0.0026	8.442e-06	TRUE	reported	dX7Ppn	2	TRUE	32072	7824	0.00258151	20.2448
M01365,myristate (14:0)	colorectal cancer	25	rs7796330	T	C	T	C	0.0116	-0.0077794	0.2727	0.313664	FALSE	FALSE	FALSE	G8SEYo	0.696521	0.0199461	TRUE	reported	0.0026	7.927e-06	TRUE	reported	dX7Ppn	2	TRUE	32072	7824	0.00253768	19.9002
M01444,pipecolate	colorectal cancer	1	rs11184997	A	T	A	T	0.0179	-9.55617e-05	0.2894	0.276983	FALSE	TRUE	FALSE	ON5ISd	0.995905	0.0186189	TRUE	reported	0.0039	6.013e-06	TRUE	reported	EYjrAo	2	TRUE	32072	7824	0.00268522	21.0604
M01444,pipecolate	colorectal cancer	2	rs11718405	T	C	T	C	0.0216	-0.00901026	0.8358	0.856971	FALSE	FALSE	FALSE	ON5ISd	0.697278	0.0231628	TRUE	reported	0.0048	8.433e-06	TRUE	reported	EYjrAo	2	TRUE	32072	7824	0.00258151	20.2448
M01444,pipecolate	colorectal cancer	3	rs12725284	T	C	T	C	0.0315	0.00999508	0.1606	0.218986	FALSE	FALSE	FALSE	ON5ISd	0.611182	0.0196604	TRUE	reported	0.0056	1.72e-08	TRUE	reported	EYjrAo	2	TRUE	32072	7824	0.00402776	31.6325
M01444,pipecolate	colorectal cancer	4	rs1476414	C	G	C	G	0.0397	0.0406878	0.0535	0.0554798	FALSE	TRUE	FALSE	ON5ISd	0.263935	0.0364215	TRUE	reported	0.0081	9.299e-07	TRUE	reported	EYjrAo	2	TRUE	32072	7824	0.00306091	24.016
M01444,pipecolate	colorectal cancer	5	rs3010320	A	T	A	T	-0.0205	0.00739188	0.232	0.212711	FALSE	TRUE	FALSE	ON5ISd	0.707196	0.0196789	TRUE	reported	0.0042	1.001e-06	TRUE	reported	EYjrAo	2	TRUE	32072	7824	0.00303571	23.8176
M01444,pipecolate	colorectal cancer	6	rs35421463	A	G	A	G	0.0277	-0.00373771	0.4033	0.405962	FALSE	FALSE	FALSE	ON5ISd	0.829317	0.0173381	TRUE	reported	0.006	4.148e-06	TRUE	reported	EYjrAo	2	TRUE	32072	7824	0.00271673	21.3082
M01444,pipecolate	colorectal cancer	7	rs3915237	T	G	T	G	-0.0182	0.0274512	0.7005	0.737097	FALSE	FALSE	FALSE	ON5ISd	0.203099	0.0215681	TRUE	reported	0.004	5.519e-06	TRUE	reported	EYjrAo	2	TRUE	32072	7824	0.00263904	20.6972
M01444,pipecolate	colorectal cancer	8	rs4443239	T	G	T	G	0.031	0.0165279	0.7453	0.803225	FALSE	FALSE	FALSE	ON5ISd	0.415675	0.0203058	TRUE	reported	0.0069	7.58e-06	TRUE	reported	EYjrAo	2	TRUE	32072	7824	0.00257322	20.1797
M01444,pipecolate	colorectal cancer	9	rs4590377	T	C	T	C	-0.0178	-0.0116603	0.7362	0.756909	FALSE	FALSE	FALSE	ON5ISd	0.553841	0.0196959	TRUE	reported	0.004	8.786e-06	TRUE	reported	EYjrAo	2	TRUE	32072	7824	0.0025246	19.7974
M01444,pipecolate	colorectal cancer	10	rs4669590	A	T	A	T	-0.0214	-0.0156337	0.5087	0.526691	FALSE	TRUE	TRUE	ON5ISd	0.375857	0.0176541	TRUE	reported	0.0048	7.917e-06	TRUE	reported	EYjrAo	2	FALSE	32072	7824	0.00253404	19.8717
M01444,pipecolate	colorectal cancer	11	rs4717457	A	C	A	C	0.0233	0.0170661	0.1392	0.146056	FALSE	FALSE	FALSE	ON5ISd	0.510648	0.0259431	TRUE	reported	0.0052	6.802e-06	TRUE	reported	EYjrAo	2	TRUE	32072	7824	0.00255955	20.0722
M01444,pipecolate	colorectal cancer	12	rs6497209	A	G	A	G	0.019	0.0105534	0.2139	0.201064	FALSE	FALSE	FALSE	ON5ISd	0.617213	0.0211152	TRUE	reported	0.0042	4.779e-06	TRUE	reported	EYjrAo	2	TRUE	32072	7824	0.00260883	20.4596
M01444,pipecolate	colorectal cancer	13	rs699474	C	G	C	G	0.1282	0.0340275	0.0134	0.0162688	FALSE	TRUE	FALSE	ON5ISd	0.6215	0.0689198	TRUE	reported	0.0264	1.158e-06	TRUE	reported	EYjrAo	2	TRUE	32072	7824	0.00300492	23.5753
M01444,pipecolate	colorectal cancer	14	rs7561932	T	C	T	C	0.0184	-0.00925416	0.7721	0.653541	FALSE	FALSE	FALSE	ON5ISd	0.634871	0.0194873	TRUE	reported	0.0042	9.551e-06	TRUE	reported	EYjrAo	2	TRUE	32072	7824	0.00244706	19.1878
M01444,pipecolate	colorectal cancer	15	rs7871735	T	G	T	G	0.0184	-0.00554687	0.2953	0.312637	FALSE	FALSE	FALSE	ON5ISd	0.761473	0.0182735	TRUE	reported	0.004	3.395e-06	TRUE	reported	EYjrAo	2	TRUE	32072	7824	0.0026972	21.1546
M01444,pipecolate	colorectal cancer	16	rs9295427	A	G	A	G	0.0356	-0.031843	0.9408	0.926846	FALSE	FALSE	FALSE	ON5ISd	0.384219	0.0365949	TRUE	reported	0.0077	3.808e-06	TRUE	reported	EYjrAo	2	TRUE	32072	7824	0.00272461	21.3701
M01444,pipecolate	colorectal cancer	17	rs9460045	T	C	T	C	-0.0529	-0.0501893	0.9224	0.853882	FALSE	FALSE	FALSE	ON5ISd	0.116146	0.0319441	TRUE	reported	0.0119	8.911e-06	TRUE	reported	EYjrAo	2	TRUE	32072	7824	0.00251938	19.7563
M01493,ornithine	colorectal cancer	1	rs10497426	T	C	T	C	0.012	-0.0195046	0.8064	0.816111	FALSE	FALSE	FALSE	OLakxg	0.366269	0.0215881	TRUE	reported	0.0026	4.466e-06	TRUE	reported	eDCWJB	2	TRUE	32072	7824	0.00271523	21.2963
M01493,ornithine	colorectal cancer	2	rs10900040	T	C	T	C	-0.0144	0.0175869	0.8351	0.824685	FALSE	FALSE	FALSE	OLakxg	0.421836	0.021895	TRUE	reported	0.0031	3.401e-06	TRUE	reported	eDCWJB	2	TRUE	32072	7824	0.00275028	21.572
M01493,ornithine	colorectal cancer	3	rs10945970	T	C	T	C	-0.011	-0.0351566	0.3103	0.314581	FALSE	FALSE	FALSE	OLakxg	0.0685095	0.0192994	TRUE	reported	0.0025	7.379e-06	TRUE	reported	eDCWJB	2	TRUE	32072	7824	0.00246833	19.3551
M01493,ornithine	colorectal cancer	4	rs11701867	A	C	A	C	-0.0136	0.00727078	0.1761	0.192747	FALSE	FALSE	FALSE	OLakxg	0.734446	0.021434	TRUE	reported	0.0027	2.753e-07	TRUE	reported	eDCWJB	2	TRUE	32072	7824	0.00323233	25.3653
M01493,ornithine	colorectal cancer	5	rs1192521	A	T	A	T	-0.0163	-0.0224938	0.7755	0.765088	FALSE	TRUE	FALSE	OLakxg	0.251806	0.0196286	TRUE	reported	0.0031	1.402e-07	TRUE	reported	eDCWJB	2	TRUE	32072	7824	0.0035212	27.6402
M01493,ornithine	colorectal cancer	6	rs12300345	A	T	A	T	-0.0151	-0.0100108	0.132	0.113781	FALSE	TRUE	FALSE	OLakxg	0.715211	0.0274368	TRUE	reported	0.0034	7.452e-06	TRUE	reported	eDCWJB	2	TRUE	32072	7824	0.00251463	19.719
M01493,ornithine	colorectal cancer	7	rs13424082	A	G	A	G	-0.0125	-0.0081284	0.1735	0.199225	FALSE	FALSE	FALSE	OLakxg	0.71885	0.0225792	TRUE	reported	0.0026	1.799e-06	TRUE	reported	eDCWJB	2	TRUE	32072	7824	0.00294553	23.108
M01493,ornithine	colorectal cancer	8	rs2351725	A	T	A	T	-0.0119	-0.0579561	0.7947	0.805235	FALSE	TRUE	FALSE	OLakxg	0.00541969	0.0208402	TRUE	reported	0.0026	5.841e-06	TRUE	reported	eDCWJB	2	TRUE	32072	7824	0.00267028	20.9429
M01493,ornithine	colorectal cancer	9	rs4764034	A	G	A	G	-0.011	-0.0183957	0.6869	0.71758	FALSE	FALSE	FALSE	OLakxg	0.323252	0.0186229	TRUE	reported	0.0024	7.669e-06	TRUE	reported	eDCWJB	2	TRUE	32072	7824	0.00267775	21.0016
M01493,ornithine	colorectal cancer	10	rs4812400	A	T	A	T	0.0178	-0.0158727	0.9092	0.853477	FALSE	TRUE	FALSE	OLakxg	0.560036	0.0272358	TRUE	reported	0.0039	4.893e-06	TRUE	reported	eDCWJB	2	TRUE	32072	7824	0.00265538	20.8257
M01493,ornithine	colorectal cancer	11	rs6975921	A	G	A	G	0.0343	0.00212004	0.9095	0.917242	FALSE	FALSE	FALSE	OLakxg	0.942943	0.0296215	TRUE	reported	0.0071	1.246e-06	TRUE	reported	eDCWJB	2	TRUE	32072	7824	0.00297406	23.3325
M01494,5-oxoproline	colorectal cancer	1	rs1001210	T	C	T	C	-0.0106	-0.0045231	0.8353	0.75597	FALSE	FALSE	FALSE	gEH35h	0.843635	0.0229312	TRUE	reported	0.0023	3.798e-06	TRUE	reported	iNPAj5	2	TRUE	32072	7824	0.00270738	21.2346
M01494,5-oxoproline	colorectal cancer	2	rs10853533	A	C	A	C	0.0103	0.0269204	0.8743	0.894341	FALSE	FALSE	FALSE	gEH35h	0.298076	0.0258709	TRUE	reported	0.0023	6.086e-06	TRUE	reported	iNPAj5	2	TRUE	32072	7824	0.00255669	20.0497
M01494,5-oxoproline	colorectal cancer	3	rs10890517	T	C	T	C	-0.0197	0.079712	0.0433	0.0379885	FALSE	FALSE	FALSE	gEH35h	0.0650125	0.0432003	TRUE	reported	0.0043	3.448e-06	TRUE	reported	iNPAj5	2	TRUE	32072	7824	0.00267549	20.9838
M01494,5-oxoproline	colorectal cancer	4	rs11582143	C	G	C	G	-0.0112	0.0255889	0.1443	0.13589	FALSE	TRUE	FALSE	gEH35h	0.283013	0.0238352	TRUE	reported	0.0023	9.315e-07	TRUE	reported	iNPAj5	2	TRUE	32072	7824	0.0030216	23.7066
M01494,5-oxoproline	colorectal cancer	5	rs12143589	A	G	A	G	0.0118	0.0535563	0.1428	0.199915	FALSE	FALSE	FALSE	gEH35h	0.0139242	0.0217778	TRUE	reported	0.0023	3.381e-07	TRUE	reported	iNPAj5	2	TRUE	32072	7824	0.0033529	26.3146
M01494,5-oxoproline	colorectal cancer	6	rs12294182	T	C	T	C	0.014	-0.0349408	0.0987	0.120481	FALSE	FALSE	FALSE	gEH35h	0.171889	0.0255759	TRUE	reported	0.0029	1.071e-06	TRUE	reported	iNPAj5	2	TRUE	32072	7824	0.00296988	23.2996
M01494,5-oxoproline	colorectal cancer	7	rs12542868	A	T	A	T	0.011	-0.0150989	0.536	0.549232	FALSE	TRUE	TRUE	gEH35h	0.374345	0.0169964	TRUE	reported	0.002	3.798e-08	TRUE	reported	iNPAj5	2	FALSE	32072	7824	0.00385142	30.2423
M01494,5-oxoproline	colorectal cancer	8	rs12550729	T	C	T	C	0.0637	0.0658117	0.9233	0.931574	FALSE	FALSE	FALSE	gEH35h	0.0366911	0.0315011	TRUE	reported	0.0029	5.97e-110	TRUE	reported	iNPAj5	2	TRUE	32072	7824	0.0580852	482.361
M01494,5-oxoproline	colorectal cancer	9	rs12611788	T	C	T	C	-0.007	-0.00798595	0.6267	0.676638	FALSE	FALSE	FALSE	gEH35h	0.655325	0.0178906	TRUE	reported	0.0015	5.507e-06	TRUE	reported	iNPAj5	2	TRUE	32072	7824	0.00277573	21.7722
M01494,5-oxoproline	colorectal cancer	10	rs13013224	C	G	C	G	0.0113	0.00808431	0.1794	0.251253	FALSE	TRUE	FALSE	gEH35h	0.727911	0.0232371	TRUE	reported	0.0023	7.044e-07	TRUE	reported	iNPAj5	2	TRUE	32072	7824	0.00307563	24.1318
M01494,5-oxoproline	colorectal cancer	11	rs13159409	T	G	T	G	-0.0148	-0.0159207	0.0652	0.100877	FALSE	FALSE	FALSE	gEH35h	0.666566	0.0369504	TRUE	reported	0.0032	2.741e-06	TRUE	reported	iNPAj5	2	TRUE	32072	7824	0.00272652	21.3852
M01494,5-oxoproline	colorectal cancer	12	rs1578743	A	C	A	C	0.0075	0.0033349	0.6068	0.628756	FALSE	FALSE	FALSE	gEH35h	0.848996	0.0175153	TRUE	reported	0.0016	1.7e-06	TRUE	reported	iNPAj5	2	TRUE	32072	7824	0.0028005	21.967
M01494,5-oxoproline	colorectal cancer	13	rs2068157	T	C	T	C	0.0137	0.0184303	0.9144	0.932099	FALSE	FALSE	FALSE	gEH35h	0.574507	0.0328277	TRUE	reported	0.0031	8.989e-06	TRUE	reported	iNPAj5	2	TRUE	32072	7824	0.00249004	19.5257
M01494,5-oxoproline	colorectal cancer	14	rs2115151	A	T	A	T	0.0103	-0.036455	0.8627	0.879504	FALSE	TRUE	FALSE	gEH35h	0.137558	0.0245497	TRUE	reported	0.0022	3.752e-06	TRUE	reported	iNPAj5	2	TRUE	32072	7824	0.00279374	21.9138
M01494,5-oxoproline	colorectal cancer	15	rs2592916	T	C	T	C	-0.0123	0.0150297	0.1013	0.119328	FALSE	FALSE	FALSE	gEH35h	0.575236	0.0268217	TRUE	reported	0.0027	6.554e-06	TRUE	reported	iNPAj5	2	TRUE	32072	7824	0.00264547	20.7478
M01494,5-oxoproline	colorectal cancer	16	rs306676	A	G	A	G	0.0112	-0.0439172	0.1304	0.115341	FALSE	FALSE	FALSE	gEH35h	0.0802868	0.0251096	TRUE	reported	0.0024	2.484e-06	TRUE	reported	iNPAj5	2	TRUE	32072	7824	0.00277573	21.7722
M01494,5-oxoproline	colorectal cancer	17	rs3936211	T	C	T	C	-0.0119	-0.0104716	0.424	0.391294	FALSE	FALSE	FALSE	gEH35h	0.54212	0.0171776	TRUE	reported	0.0015	1.335e-14	TRUE	reported	iNPAj5	2	TRUE	32072	7824	0.00798	62.9217
M01494,5-oxoproline	colorectal cancer	18	rs4646693	T	C	T	C	-0.009	-0.0074009	0.435	0.413813	FALSE	FALSE	FALSE	gEH35h	0.66919	0.0173218	TRUE	reported	0.002	6.795e-06	TRUE	reported	iNPAj5	2	TRUE	32072	7824	0.00258151	20.2448
M01494,5-oxoproline	colorectal cancer	19	rs5764925	A	G	A	G	-0.016	-0.0385699	0.0772	0.0850651	FALSE	FALSE	FALSE	gEH35h	0.20507	0.0304361	TRUE	reported	0.0031	1.906e-07	TRUE	reported	iNPAj5	2	TRUE	32072	7824	0.00339322	26.6321
M01494,5-oxoproline	colorectal cancer	20	rs7561255	A	G	A	G	-0.0072	-0.00674636	0.7086	0.68962	FALSE	FALSE	FALSE	gEH35h	0.722436	0.0189929	TRUE	reported	0.0016	4.719e-06	TRUE	reported	iNPAj5	2	TRUE	32072	7824	0.00258151	20.2448
M01494,5-oxoproline	colorectal cancer	21	rs764206	A	G	A	G	0.0071	-0.0114652	0.6546	0.663479	FALSE	FALSE	FALSE	gEH35h	0.515248	0.0176201	TRUE	reported	0.0015	4.581e-06	TRUE	reported	iNPAj5	2	TRUE	32072	7824	0.00285538	22.3987
M01494,5-oxoproline	colorectal cancer	22	rs7973508	A	G	A	G	-0.0073	-0.0255716	0.2831	0.321015	FALSE	FALSE	FALSE	gEH35h	0.170252	0.0186464	TRUE	reported	0.0016	5.403e-06	TRUE	reported	iNPAj5	2	TRUE	32072	7824	0.00265352	20.8111
M01494,5-oxoproline	colorectal cancer	23	rs8092658	A	C	A	C	-0.009	0.0210937	0.389	0.36252	FALSE	FALSE	FALSE	gEH35h	0.221585	0.017257	TRUE	reported	0.002	6.795e-06	TRUE	reported	iNPAj5	2	TRUE	32072	7824	0.00258151	20.2448
M01494,5-oxoproline	colorectal cancer	24	rs9460424	T	G	T	G	-0.0097	-0.0231242	0.8437	0.838972	FALSE	FALSE	FALSE	gEH35h	0.317433	0.0231301	TRUE	reported	0.0022	9.164e-06	TRUE	reported	iNPAj5	2	TRUE	32072	7824	0.00247851	19.4351
M01494,5-oxoproline	colorectal cancer	25	rs9964014	T	C	T	C	-0.0132	0.0284468	0.1115	0.118439	FALSE	FALSE	FALSE	gEH35h	0.246224	0.0245322	TRUE	reported	0.0025	1.796e-07	TRUE	reported	iNPAj5	2	TRUE	32072	7824	0.00355054	27.8713
M01494,5-oxoproline	colorectal cancer	26	rs9987070	C	G	C	G	-0.028	-0.0184618	0.9808	0.933772	FALSE	TRUE	FALSE	gEH35h	0.682786	0.045176	TRUE	reported	0.0059	2.432e-06	TRUE	reported	iNPAj5	2	TRUE	32072	7824	0.00287035	22.5165
M01508,pantothenate	colorectal cancer	1	rs10919047	A	C	A	C	0.0176	-0.0285206	0.1408	0.119621	FALSE	FALSE	FALSE	d6X3FJ	0.262723	0.0254653	TRUE	reported	0.0035	6.751e-07	TRUE	reported	5ww6yt	2	TRUE	32072	7824	0.00322151	25.2801
M01508,pantothenate	colorectal cancer	2	rs11719633	A	G	A	G	-0.0206	0.00224087	0.0945	0.0942973	FALSE	FALSE	FALSE	d6X3FJ	0.938996	0.0292805	TRUE	reported	0.0044	3.012e-06	TRUE	reported	5ww6yt	2	TRUE	32072	7824	0.00279374	21.9138
M01508,pantothenate	colorectal cancer	3	rs12544560	A	G	A	G	0.0164	0.0258194	0.148	0.164853	FALSE	FALSE	FALSE	d6X3FJ	0.28288	0.0240433	TRUE	reported	0.0035	3.318e-06	TRUE	reported	5ww6yt	2	TRUE	32072	7824	0.00279837	21.9503
M01508,pantothenate	colorectal cancer	4	rs13212846	A	C	A	C	-0.0241	0.0242906	0.9252	0.925098	FALSE	FALSE	FALSE	d6X3FJ	0.435847	0.0311727	TRUE	reported	0.0052	2.882e-06	TRUE	reported	5ww6yt	2	TRUE	32072	7824	0.00273784	21.4742
M01508,pantothenate	colorectal cancer	5	rs1350858	A	C	A	C	0.0152	0.00334121	0.1783	0.168433	FALSE	FALSE	FALSE	d6X3FJ	0.879317	0.0220055	TRUE	reported	0.0034	8.213e-06	TRUE	reported	5ww6yt	2	TRUE	32072	7824	0.00254796	19.9811
M01508,pantothenate	colorectal cancer	6	rs1395	A	G	A	G	0.0172	0.000119342	0.7034	0.707211	FALSE	FALSE	FALSE	d6X3FJ	0.994748	0.0181309	TRUE	reported	0.0027	8.138e-11	TRUE	reported	5ww6yt	2	TRUE	32072	7824	0.00516005	40.5712
M01508,pantothenate	colorectal cancer	7	rs17049936	T	C	T	C	-0.0187	0.0178792	0.8912	0.882337	FALSE	FALSE	FALSE	d6X3FJ	0.480684	0.0253532	TRUE	reported	0.0042	9.584e-06	TRUE	reported	5ww6yt	2	TRUE	32072	7824	0.0025273	19.8186
M01508,pantothenate	colorectal cancer	8	rs17082600	T	C	T	C	0.0476	0.00363281	0.0193	0.033724	FALSE	FALSE	FALSE	d6X3FJ	0.954126	0.0631502	TRUE	reported	0.0094	4.082e-07	TRUE	reported	5ww6yt	2	TRUE	32072	7824	0.00326669	25.6358
M01508,pantothenate	colorectal cancer	9	rs17751805	A	G	A	G	0.0628	0.0317395	0.9645	0.968118	FALSE	FALSE	FALSE	d6X3FJ	0.482228	0.0451664	TRUE	reported	0.0135	3.399e-06	TRUE	reported	5ww6yt	2	TRUE	32072	7824	0.00275818	21.6342
M01508,pantothenate	colorectal cancer	10	rs1975271	T	C	T	C	0.0116	-0.037136	0.5872	0.599244	FALSE	FALSE	FALSE	d6X3FJ	0.0318172	0.0172991	TRUE	reported	0.0026	8.682e-06	TRUE	reported	5ww6yt	2	TRUE	32072	7824	0.00253768	19.9002
M01508,pantothenate	colorectal cancer	11	rs2173615	T	G	T	G	0.0125	0.00660957	0.3153	0.300071	FALSE	FALSE	FALSE	d6X3FJ	0.724793	0.018774	TRUE	reported	0.0026	1.693e-06	TRUE	reported	5ww6yt	2	TRUE	32072	7824	0.00294553	23.108
M01508,pantothenate	colorectal cancer	12	rs248063	A	T	A	T	-0.024	-0.00448953	0.5019	0.528018	FALSE	TRUE	TRUE	d6X3FJ	0.791575	0.0169887	TRUE	reported	0.0051	2.43e-06	TRUE	reported	5ww6yt	2	FALSE	32072	7824	0.00282245	22.1397
M01508,pantothenate	colorectal cancer	13	rs2526477	A	G	A	G	-0.012	0.0319676	0.609	0.536422	FALSE	FALSE	FALSE	d6X3FJ	0.064979	0.0173228	TRUE	reported	0.0026	2.988e-06	TRUE	reported	5ww6yt	2	TRUE	32072	7824	0.00271523	21.2963
M01508,pantothenate	colorectal cancer	14	rs271072	A	C	A	C	-0.0118	-0.0197618	0.3841	0.623449	FALSE	FALSE	FALSE	d6X3FJ	0.331641	0.020356	TRUE	reported	0.0026	5.941e-06	TRUE	reported	5ww6yt	2	TRUE	32072	7824	0.00262571	20.5924
M01508,pantothenate	colorectal cancer	15	rs2967437	A	G	A	G	-0.0126	-0.0189638	0.6902	0.637724	FALSE	FALSE	FALSE	d6X3FJ	0.295466	0.0181262	TRUE	reported	0.0027	1.879e-06	TRUE	reported	5ww6yt	2	TRUE	32072	7824	0.00277573	21.7722
M01508,pantothenate	colorectal cancer	16	rs3949865	C	G	C	G	-0.0115	0.0336511	0.6187	0.621912	FALSE	TRUE	FALSE	d6X3FJ	0.0584073	0.0177801	TRUE	reported	0.0026	9.491e-06	TRUE	reported	5ww6yt	2	TRUE	32072	7824	0.00249422	19.5586
M01508,pantothenate	colorectal cancer	17	rs4269521	A	G	A	G	0.0168	-0.0283917	0.8431	0.785106	FALSE	FALSE	FALSE	d6X3FJ	0.235019	0.0239082	TRUE	reported	0.0034	1.034e-06	TRUE	reported	5ww6yt	2	TRUE	32072	7824	0.00311085	24.409
M01508,pantothenate	colorectal cancer	18	rs4746017	A	C	A	C	-0.0122	0.00395848	0.713	0.676034	FALSE	FALSE	FALSE	d6X3FJ	0.834668	0.0189657	TRUE	reported	0.0027	5.098e-06	TRUE	reported	5ww6yt	2	TRUE	32072	7824	0.00260274	20.4118
M01508,pantothenate	colorectal cancer	19	rs6034318	A	G	A	G	0.1083	0.106357	0.013	0.0271951	FALSE	FALSE	FALSE	d6X3FJ	0.162428	0.0761354	TRUE	reported	0.0236	4.518e-06	TRUE	reported	5ww6yt	2	TRUE	32072	7824	0.00268433	21.0534
M01508,pantothenate	colorectal cancer	20	rs6078500	T	C	T	C	-0.0118	-0.00861815	0.5117	0.500806	FALSE	FALSE	FALSE	d6X3FJ	0.612245	0.0170026	TRUE	reported	0.0026	4.468e-06	TRUE	reported	5ww6yt	2	TRUE	32072	7824	0.00262571	20.5924
M01508,pantothenate	colorectal cancer	21	rs6774965	A	G	A	G	-0.0163	-0.0291233	0.8582	0.850806	FALSE	FALSE	FALSE	d6X3FJ	0.215579	0.0235175	TRUE	reported	0.0035	3.16e-06	TRUE	reported	5ww6yt	2	TRUE	32072	7824	0.00276445	21.6834
M01508,pantothenate	colorectal cancer	22	rs6848070	A	G	A	G	-0.0117	-0.0113192	0.3521	0.377903	FALSE	FALSE	FALSE	d6X3FJ	0.529985	0.0180234	TRUE	reported	0.0027	9.911e-06	TRUE	reported	5ww6yt	2	TRUE	32072	7824	0.00239428	18.773
M01508,pantothenate	colorectal cancer	23	rs7009776	T	C	T	C	-0.0268	0.00385309	0.3342	0.354653	FALSE	FALSE	FALSE	d6X3FJ	0.826441	0.0175725	TRUE	reported	0.006	7.116e-06	TRUE	reported	5ww6yt	2	TRUE	32072	7824	0.0025435	19.946
M01508,pantothenate	colorectal cancer	24	rs7166370	C	G	C	G	0.0119	0.00440074	0.4297	0.435821	FALSE	TRUE	TRUE	d6X3FJ	0.805448	0.0178673	TRUE	reported	0.0026	5.229e-06	TRUE	reported	5ww6yt	2	FALSE	32072	7824	0.00267028	20.9429
M01508,pantothenate	colorectal cancer	25	rs7458704	T	G	T	G	-0.0544	-0.0623479	0.984	0.958132	FALSE	FALSE	FALSE	d6X3FJ	0.246833	0.0538375	TRUE	reported	0.0109	5.6e-07	TRUE	reported	5ww6yt	2	TRUE	32072	7824	0.00317348	24.902
M01508,pantothenate	colorectal cancer	26	rs7574257	T	C	T	C	0.0118	-0.0169365	0.325	0.345987	FALSE	FALSE	FALSE	d6X3FJ	0.341255	0.0177962	TRUE	reported	0.0026	7.764e-06	TRUE	reported	5ww6yt	2	TRUE	32072	7824	0.00262571	20.5924
M01508,pantothenate	colorectal cancer	27	rs8065435	A	G	A	G	-0.0128	0.00900611	0.327	0.332018	FALSE	FALSE	FALSE	d6X3FJ	0.658167	0.0203553	TRUE	reported	0.0028	5.034e-06	TRUE	reported	5ww6yt	2	TRUE	32072	7824	0.00266389	20.8926
M01508,pantothenate	colorectal cancer	28	rs9365106	A	G	A	G	-0.0117	0.00819584	0.6824	0.619089	FALSE	FALSE	FALSE	d6X3FJ	0.64894	0.0180036	TRUE	reported	0.0026	8.055e-06	TRUE	reported	5ww6yt	2	TRUE	32072	7824	0.00258151	20.2448
M01515,salicylate	colorectal cancer	1	rs10205265	T	C	T	C	-0.0901	0.00737593	0.2056	0.182899	FALSE	FALSE	FALSE	pNlhuz	0.726397	0.0210788	TRUE	reported	0.0202	7.794e-06	TRUE	reported	xANgOw	2	TRUE	32072	7824	0.00253638	19.89
M01515,salicylate	colorectal cancer	2	rs10402106	T	C	T	C	0.9529	-0.00749973	0.0165	0.0209875	FALSE	FALSE	FALSE	pNlhuz	0.91252	0.0682663	TRUE	reported	0.1924	7.348e-07	TRUE	reported	xANgOw	2	TRUE	32072	7824	0.00312533	24.523
M01515,salicylate	colorectal cancer	3	rs10458721	A	G	A	G	-0.0786	0.00341212	0.609	0.59952	FALSE	FALSE	FALSE	pNlhuz	0.843488	0.0172823	TRUE	reported	0.0175	7.228e-06	TRUE	reported	xANgOw	2	TRUE	32072	7824	0.00257171	20.1678
M01515,salicylate	colorectal cancer	4	rs10471169	T	C	T	C	0.9362	0.0387566	0.0105	0.0730874	FALSE	FALSE	FALSE	pNlhuz	0.206052	0.0306498	TRUE	reported	0.1854	4.427e-07	TRUE	reported	xANgOw	2	TRUE	32072	7824	0.00324845	25.4922
M01515,salicylate	colorectal cancer	5	rs10749553	A	G	A	G	-0.0868	-0.00598128	0.3074	0.360924	FALSE	FALSE	FALSE	pNlhuz	0.740928	0.0180909	TRUE	reported	0.0194	7.554e-06	TRUE	reported	xANgOw	2	TRUE	32072	7824	0.0025521	20.0136
M01515,salicylate	colorectal cancer	6	rs10977627	T	C	T	C	0.8146	-0.129987	0.0168	0.0313937	FALSE	FALSE	FALSE	pNlhuz	0.015607	0.0537585	TRUE	reported	0.1524	9.061e-08	TRUE	reported	xANgOw	2	TRUE	32072	7824	0.00363837	28.5633
M01515,salicylate	colorectal cancer	7	rs10984575	A	C	A	C	0.1144	0.0395365	0.1164	0.122233	FALSE	FALSE	FALSE	pNlhuz	0.160734	0.0281878	TRUE	reported	0.0257	8.271e-06	TRUE	reported	xANgOw	2	TRUE	32072	7824	0.00252615	19.8096
M01515,salicylate	colorectal cancer	8	rs11256026	A	G	A	G	-0.2061	0.0356283	0.6357	0.587939	FALSE	FALSE	FALSE	pNlhuz	0.0419205	0.0175137	TRUE	reported	0.0409	4.601e-07	TRUE	reported	xANgOw	2	TRUE	32072	7824	0.00323499	25.3862
M01515,salicylate	colorectal cancer	9	rs1164673	C	G	C	G	0.0754	-0.0165141	0.3743	0.355407	FALSE	TRUE	FALSE	pNlhuz	0.366769	0.0182974	TRUE	reported	0.0168	7.267e-06	TRUE	reported	xANgOw	2	TRUE	32072	7824	0.0025679	20.1378
M01515,salicylate	colorectal cancer	10	rs12005082	A	T	A	T	0.1232	0.00511919	0.1814	0.249782	FALSE	TRUE	FALSE	pNlhuz	0.806899	0.0209435	TRUE	reported	0.0265	3.354e-06	TRUE	reported	xANgOw	2	TRUE	32072	7824	0.00275488	21.6082
M01515,salicylate	colorectal cancer	11	rs12075728	T	G	T	G	-0.4196	-0.0181822	0.9442	0.949019	FALSE	FALSE	FALSE	pNlhuz	0.616052	0.0362591	TRUE	reported	0.0922	5.394e-06	TRUE	reported	xANgOw	2	TRUE	32072	7824	0.00264017	20.7061
M01515,salicylate	colorectal cancer	12	rs16832600	T	C	T	C	0.2205	0.0727388	0.0297	0.0442022	FALSE	FALSE	FALSE	pNlhuz	0.0623181	0.0390224	TRUE	reported	0.0469	2.579e-06	TRUE	reported	xANgOw	2	TRUE	32072	7824	0.0028172	22.0984
M01515,salicylate	colorectal cancer	13	rs16862165	T	C	T	C	-0.413	0.0113432	0.99	0.979248	FALSE	FALSE	FALSE	pNlhuz	0.889355	0.0815349	TRUE	reported	0.089	3.477e-06	TRUE	reported	xANgOw	2	TRUE	32072	7824	0.00274472	21.5283
M01515,salicylate	colorectal cancer	14	rs17682068	A	G	A	G	-0.1299	-0.000669607	0.9248	0.936392	FALSE	FALSE	FALSE	pNlhuz	0.983787	0.0329498	TRUE	reported	0.029	7.452e-06	TRUE	reported	xANgOw	2	TRUE	32072	7824	0.00255789	20.0591
M01515,salicylate	colorectal cancer	15	rs400214	T	C	T	C	0.3258	0.0218609	0.0185	0.0474994	FALSE	FALSE	FALSE	pNlhuz	0.61181	0.0430764	TRUE	reported	0.0723	6.599e-06	TRUE	reported	xANgOw	2	TRUE	32072	7824	0.00258864	20.3009
M01515,salicylate	colorectal cancer	16	rs7701675	A	G	A	G	-0.7943	0.0231346	0.9839	0.97862	FALSE	FALSE	FALSE	pNlhuz	0.765058	0.0774132	TRUE	reported	0.1733	4.558e-06	TRUE	reported	xANgOw	2	TRUE	32072	7824	0.0026778	21.002
M01515,salicylate	colorectal cancer	17	rs8178289	A	C	A	C	-0.1064	0.0165922	0.8497	0.860593	FALSE	FALSE	FALSE	pNlhuz	0.512099	0.0253095	TRUE	reported	0.0233	5.095e-06	TRUE	reported	xANgOw	2	TRUE	32072	7824	0.00265819	20.8478
M01515,salicylate	colorectal cancer	18	rs9453415	A	G	A	G	0.374	-0.00203137	0.011	0.0232841	FALSE	FALSE	FALSE	pNlhuz	0.973334	0.0607713	TRUE	reported	0.083	6.605e-06	TRUE	reported	xANgOw	2	TRUE	32072	7824	0.00258841	20.2991
M01558,4-acetamidobutanoate	colorectal cancer	1	rs10004130	A	G	A	G	0.009	-0.0123676	0.581	0.583827	FALSE	FALSE	FALSE	1DiYAW	0.473887	0.0172691	TRUE	reported	0.002	6.795e-06	TRUE	reported	EbAGJU	2	TRUE	32072	7824	0.00258151	20.2448
M01558,4-acetamidobutanoate	colorectal cancer	2	rs10122824	T	G	T	G	0.0087	0.0108727	0.3503	0.389463	FALSE	FALSE	FALSE	1DiYAW	0.536903	0.0176075	TRUE	reported	0.0019	2.787e-06	TRUE	reported	EbAGJU	2	TRUE	32072	7824	0.00267264	20.9614
M01558,4-acetamidobutanoate	colorectal cancer	3	rs10416031	A	G	A	G	0.0085	0.0394103	0.3202	0.273172	FALSE	FALSE	FALSE	1DiYAW	0.0352056	0.0187135	TRUE	reported	0.0018	3.84e-06	TRUE	reported	EbAGJU	2	TRUE	32072	7824	0.00284203	22.2937
M01558,4-acetamidobutanoate	colorectal cancer	4	rs1041983	T	C	T	C	-0.0161	-0.00390948	0.3233	0.32252	FALSE	FALSE	FALSE	1DiYAW	0.828985	0.0180991	TRUE	reported	0.0018	2.142e-19	TRUE	reported	EbAGJU	2	TRUE	32072	7824	0.0101218	79.9826
M01558,4-acetamidobutanoate	colorectal cancer	5	rs10496826	A	G	A	G	-0.008	0.035966	0.2948	0.284415	FALSE	FALSE	FALSE	1DiYAW	0.0565593	0.0188629	TRUE	reported	0.0018	7.767e-06	TRUE	reported	EbAGJU	2	TRUE	32072	7824	0.00251832	19.748
M01558,4-acetamidobutanoate	colorectal cancer	6	rs11023380	A	G	A	G	0.0088	0.0107717	0.4591	0.545902	FALSE	FALSE	FALSE	1DiYAW	0.529635	0.017137	TRUE	reported	0.0018	5.374e-07	TRUE	reported	EbAGJU	2	TRUE	32072	7824	0.00304556	23.8951
M01558,4-acetamidobutanoate	colorectal cancer	7	rs1113643	T	C	T	C	0.0094	-0.037914	0.2769	0.268339	FALSE	FALSE	FALSE	1DiYAW	0.0421527	0.0186584	TRUE	reported	0.0018	2.236e-07	TRUE	reported	EbAGJU	2	TRUE	32072	7824	0.00347353	27.2646
M01558,4-acetamidobutanoate	colorectal cancer	8	rs11170032	T	C	T	C	-0.008	0.0149136	0.64	0.609847	FALSE	FALSE	FALSE	1DiYAW	0.42505	0.018696	TRUE	reported	0.0018	7.178e-06	TRUE	reported	EbAGJU	2	TRUE	32072	7824	0.00251832	19.748
M01558,4-acetamidobutanoate	colorectal cancer	9	rs11650615	C	G	C	G	0.0081	-3.63421e-05	0.6907	0.765309	FALSE	TRUE	FALSE	1DiYAW	0.99847	0.0189512	TRUE	reported	0.0018	5.987e-06	TRUE	reported	EbAGJU	2	TRUE	32072	7824	0.00258151	20.2448
M01558,4-acetamidobutanoate	colorectal cancer	10	rs1280717	A	G	A	G	0.0094	0.036971	0.2512	0.28485	FALSE	FALSE	FALSE	1DiYAW	0.065035	0.0200383	TRUE	reported	0.0018	2.006e-07	TRUE	reported	EbAGJU	2	TRUE	32072	7824	0.00347353	27.2646
M01558,4-acetamidobutanoate	colorectal cancer	11	rs13164411	T	C	T	C	0.0082	-0.00854465	0.7246	0.757866	FALSE	FALSE	FALSE	1DiYAW	0.650161	0.0188399	TRUE	reported	0.0018	5.334e-06	TRUE	reported	EbAGJU	2	TRUE	32072	7824	0.00264547	20.7478
M01558,4-acetamidobutanoate	colorectal cancer	12	rs13271577	T	C	T	C	0.0219	0.00428054	0.1383	0.178238	FALSE	FALSE	FALSE	1DiYAW	0.857487	0.0238372	TRUE	reported	0.0026	2.562e-17	TRUE	reported	EbAGJU	2	TRUE	32072	7824	0.00898653	70.9301
M01558,4-acetamidobutanoate	colorectal cancer	13	rs1493031	T	C	T	C	0.0208	0.0732177	0.0434	0.0333452	FALSE	FALSE	FALSE	1DiYAW	0.103301	0.0449448	TRUE	reported	0.0044	1.96e-06	TRUE	reported	EbAGJU	2	TRUE	32072	7824	0.00284809	22.3414
M01558,4-acetamidobutanoate	colorectal cancer	14	rs1538330	T	G	T	G	-0.0306	0.0502099	0.0213	0.0224499	FALSE	FALSE	FALSE	1DiYAW	0.36957	0.0559579	TRUE	reported	0.0064	1.728e-06	TRUE	reported	EbAGJU	2	TRUE	32072	7824	0.00291331	22.8545
M01558,4-acetamidobutanoate	colorectal cancer	15	rs1556880	T	C	T	C	0.0081	0.0115983	0.2976	0.266964	FALSE	FALSE	FALSE	1DiYAW	0.525763	0.0182797	TRUE	reported	0.0018	6.043e-06	TRUE	reported	EbAGJU	2	TRUE	32072	7824	0.00258151	20.2448
M01558,4-acetamidobutanoate	colorectal cancer	16	rs1604290	A	C	A	C	-0.0079	-0.0109293	0.3851	0.409109	FALSE	FALSE	FALSE	1DiYAW	0.53303	0.0175322	TRUE	reported	0.0018	8.13e-06	TRUE	reported	EbAGJU	2	TRUE	32072	7824	0.00245591	19.2574
M01558,4-acetamidobutanoate	colorectal cancer	17	rs164742	A	G	A	G	-0.0079	0.0460722	0.4697	0.451138	FALSE	FALSE	FALSE	1DiYAW	0.00818306	0.0174224	TRUE	reported	0.0018	7.375e-06	TRUE	reported	EbAGJU	2	TRUE	32072	7824	0.00245591	19.2574
M01558,4-acetamidobutanoate	colorectal cancer	18	rs17642859	A	T	A	T	-0.0173	-0.0182246	0.1138	0.137125	FALSE	TRUE	FALSE	1DiYAW	0.479684	0.0257842	TRUE	reported	0.0033	1.16e-07	TRUE	reported	EbAGJU	2	TRUE	32072	7824	0.00350036	27.476
M01558,4-acetamidobutanoate	colorectal cancer	19	rs1812125	T	G	T	G	-0.0085	0.00438854	0.7578	0.793498	FALSE	FALSE	FALSE	1DiYAW	0.827412	0.0201289	TRUE	reported	0.0018	3.484e-06	TRUE	reported	EbAGJU	2	TRUE	32072	7824	0.00284203	22.2937
M01558,4-acetamidobutanoate	colorectal cancer	20	rs2029830	T	C	T	C	0.0098	0.00233831	0.3011	0.309813	FALSE	FALSE	FALSE	1DiYAW	0.900297	0.0186638	TRUE	reported	0.0018	3.49e-08	TRUE	reported	EbAGJU	2	TRUE	32072	7824	0.0037743	29.6344
M01558,4-acetamidobutanoate	colorectal cancer	21	rs2055056	T	C	T	C	-0.0244	0.0600927	0.968	0.963184	FALSE	FALSE	FALSE	1DiYAW	0.160342	0.0428035	TRUE	reported	0.0055	8.566e-06	TRUE	reported	EbAGJU	2	TRUE	32072	7824	0.00250919	19.6763
M01558,4-acetamidobutanoate	colorectal cancer	22	rs2144834	A	G	A	G	0.008	0.00611052	0.2535	0.212623	FALSE	FALSE	FALSE	1DiYAW	0.760551	0.0200505	TRUE	reported	0.0018	7.973e-06	TRUE	reported	EbAGJU	2	TRUE	32072	7824	0.00251832	19.748
M01558,4-acetamidobutanoate	colorectal cancer	23	rs2252585	T	C	T	C	-0.0081	0.0255564	0.7349	0.730266	FALSE	FALSE	FALSE	1DiYAW	0.238827	0.0216962	TRUE	reported	0.0018	5.967e-06	TRUE	reported	EbAGJU	2	TRUE	32072	7824	0.00258151	20.2448
M01558,4-acetamidobutanoate	colorectal cancer	24	rs2290156	C	G	C	G	0.0088	-0.00373132	0.2806	0.322994	FALSE	TRUE	FALSE	1DiYAW	0.841023	0.0186022	TRUE	reported	0.0018	1.05e-06	TRUE	reported	EbAGJU	2	TRUE	32072	7824	0.00304556	23.8951
M01558,4-acetamidobutanoate	colorectal cancer	25	rs2374393	C	G	C	G	0.0078	0.00898912	0.4365	0.460303	FALSE	TRUE	TRUE	1DiYAW	0.601081	0.0171926	TRUE	reported	0.0018	9.218e-06	TRUE	reported	EbAGJU	2	FALSE	32072	7824	0.00239428	18.773
M01558,4-acetamidobutanoate	colorectal cancer	26	rs2604548	T	C	T	C	-0.0086	-0.0258998	0.6463	0.669567	FALSE	FALSE	FALSE	1DiYAW	0.141937	0.0176355	TRUE	reported	0.0018	1.285e-06	TRUE	reported	EbAGJU	2	TRUE	32072	7824	0.00290909	22.8213
M01558,4-acetamidobutanoate	colorectal cancer	27	rs304171	T	C	T	C	-0.0168	-0.0388052	0.0624	0.048479	FALSE	FALSE	FALSE	1DiYAW	0.29198	0.0368245	TRUE	reported	0.0036	2.168e-06	TRUE	reported	EbAGJU	2	TRUE	32072	7824	0.00277573	21.7722
M01558,4-acetamidobutanoate	colorectal cancer	28	rs3813810	A	C	A	C	0.0117	0.028354	0.1334	0.135482	FALSE	FALSE	FALSE	1DiYAW	0.241581	0.0242126	TRUE	reported	0.0026	5.725e-06	TRUE	reported	EbAGJU	2	TRUE	32072	7824	0.00258151	20.2448
M01558,4-acetamidobutanoate	colorectal cancer	29	rs4443239	T	G	T	G	0.02	0.0165279	0.7446	0.803225	FALSE	FALSE	FALSE	1DiYAW	0.415675	0.0203058	TRUE	reported	0.0042	2.265e-06	TRUE	reported	EbAGJU	2	TRUE	32072	7824	0.00288985	22.6699
M01558,4-acetamidobutanoate	colorectal cancer	30	rs4687937	T	C	T	C	-0.0079	0.0247506	0.3741	0.352842	FALSE	FALSE	FALSE	1DiYAW	0.174063	0.0182088	TRUE	reported	0.0018	9.469e-06	TRUE	reported	EbAGJU	2	TRUE	32072	7824	0.00245591	19.2574
M01558,4-acetamidobutanoate	colorectal cancer	31	rs4692012	A	G	A	G	-0.0082	-0.0169315	0.5389	0.560462	FALSE	FALSE	FALSE	1DiYAW	0.323045	0.0171333	TRUE	reported	0.0018	3.347e-06	TRUE	reported	EbAGJU	2	TRUE	32072	7824	0.00264547	20.7478
M01558,4-acetamidobutanoate	colorectal cancer	32	rs4923082	T	C	T	C	0.0081	0.00484052	0.2518	0.282094	FALSE	FALSE	FALSE	1DiYAW	0.801655	0.0192692	TRUE	reported	0.0018	6.953e-06	TRUE	reported	EbAGJU	2	TRUE	32072	7824	0.00258151	20.2448
M01558,4-acetamidobutanoate	colorectal cancer	33	rs604388	T	C	T	C	0.0086	0.00746372	0.6845	0.65051	FALSE	FALSE	FALSE	1DiYAW	0.687566	0.0185591	TRUE	reported	0.0018	1.562e-06	TRUE	reported	EbAGJU	2	TRUE	32072	7824	0.00290909	22.8213
M01558,4-acetamidobutanoate	colorectal cancer	34	rs6500864	A	G	A	G	-0.0083	0.0319989	0.2762	0.258535	FALSE	FALSE	FALSE	1DiYAW	0.10133	0.0195301	TRUE	reported	0.0018	4.339e-06	TRUE	reported	EbAGJU	2	TRUE	32072	7824	0.00271021	21.2569
M01558,4-acetamidobutanoate	colorectal cancer	35	rs721399	T	C	T	C	-0.0289	0.00439238	0.7176	0.654174	FALSE	FALSE	FALSE	1DiYAW	0.817399	0.0190235	TRUE	reported	0.0018	3.948e-58	TRUE	reported	EbAGJU	2	TRUE	32072	7824	0.0318965	257.715
M01558,4-acetamidobutanoate	colorectal cancer	36	rs7228099	T	C	T	C	-0.0097	-0.0183807	0.4364	0.447955	FALSE	FALSE	FALSE	1DiYAW	0.290561	0.0173912	TRUE	reported	0.0018	3.609e-08	TRUE	reported	EbAGJU	2	TRUE	32072	7824	0.00369795	29.0327
M01558,4-acetamidobutanoate	colorectal cancer	37	rs7817770	T	C	T	C	0.0094	0.0330778	0.3971	0.439771	FALSE	FALSE	FALSE	1DiYAW	0.0630274	0.0177933	TRUE	reported	0.0018	9.422e-08	TRUE	reported	EbAGJU	2	TRUE	32072	7824	0.00347353	27.2646
M01558,4-acetamidobutanoate	colorectal cancer	38	rs7943587	A	C	A	C	-0.0115	-0.00528706	0.1515	0.182904	FALSE	FALSE	FALSE	1DiYAW	0.820625	0.0233176	TRUE	reported	0.0026	6.326e-06	TRUE	reported	EbAGJU	2	TRUE	32072	7824	0.00249422	19.5586
M01558,4-acetamidobutanoate	colorectal cancer	39	rs890984	A	G	A	G	-0.012	-0.0084874	0.1092	0.175785	FALSE	FALSE	FALSE	1DiYAW	0.746851	0.0262936	TRUE	reported	0.0027	6.908e-06	TRUE	reported	EbAGJU	2	TRUE	32072	7824	0.00251832	19.748
M01558,4-acetamidobutanoate	colorectal cancer	40	rs9354329	T	C	T	C	-0.0081	-0.0307525	0.6322	0.627975	FALSE	FALSE	FALSE	1DiYAW	0.0812457	0.0176383	TRUE	reported	0.0018	5.104e-06	TRUE	reported	EbAGJU	2	TRUE	32072	7824	0.00258151	20.2448
M01558,4-acetamidobutanoate	colorectal cancer	41	rs9657488	T	C	T	C	0.0124	-0.0126256	0.3749	0.43287	FALSE	FALSE	FALSE	1DiYAW	0.464498	0.0172608	TRUE	reported	0.0018	3.534e-12	TRUE	reported	EbAGJU	2	TRUE	32072	7824	0.00602897	47.4447
M01558,4-acetamidobutanoate	colorectal cancer	42	rs9940567	T	C	T	C	0.0095	-0.0233394	0.7319	0.760779	FALSE	FALSE	FALSE	1DiYAW	0.219622	0.0190132	TRUE	reported	0.0018	1.574e-07	TRUE	reported	EbAGJU	2	TRUE	32072	7824	0.00354756	27.8478
M01561,alpha-tocopherol	colorectal cancer	1	rs10163969	T	G	T	G	-0.0352	0.048029	0.0412	0.0957805	FALSE	FALSE	FALSE	hf2Vg1	0.252483	0.041971	TRUE	reported	0.008	9.385e-06	TRUE	reported	puEaNL	2	TRUE	32072	7824	0.00246833	19.3551
M01561,alpha-tocopherol	colorectal cancer	2	rs10245705	T	C	T	C	-0.0663	-0.0366551	0.0181	0.0176352	FALSE	FALSE	FALSE	hf2Vg1	0.558648	0.0626742	TRUE	reported	0.0127	1.946e-07	TRUE	reported	puEaNL	2	TRUE	32072	7824	0.00347121	27.2464
M01561,alpha-tocopherol	colorectal cancer	3	rs10935814	A	G	A	G	-0.037	-0.0135296	0.1006	0.17223	FALSE	FALSE	FALSE	hf2Vg1	0.590442	0.0251388	TRUE	reported	0.0083	9.443e-06	TRUE	reported	puEaNL	2	TRUE	32072	7824	0.00253348	19.8672
M01561,alpha-tocopherol	colorectal cancer	4	rs11145330	A	C	A	C	0.0324	-0.0472357	0.8908	0.897399	FALSE	FALSE	FALSE	hf2Vg1	0.0870013	0.0276001	TRUE	reported	0.0068	1.945e-06	TRUE	reported	puEaNL	2	TRUE	32072	7824	0.00289324	22.6966
M01561,alpha-tocopherol	colorectal cancer	5	rs11992435	A	G	A	G	0.0327	0.0131047	0.9488	0.944929	FALSE	FALSE	FALSE	hf2Vg1	0.708416	0.0350409	TRUE	reported	0.0072	6.383e-06	TRUE	reported	puEaNL	2	TRUE	32072	7824	0.00262941	20.6215
M01561,alpha-tocopherol	colorectal cancer	6	rs1404410	C	G	C	G	-0.0236	0.00638208	0.7853	0.796709	FALSE	TRUE	FALSE	hf2Vg1	0.750983	0.0201109	TRUE	reported	0.0052	4.568e-06	TRUE	reported	puEaNL	2	TRUE	32072	7824	0.00262571	20.5924
M01561,alpha-tocopherol	colorectal cancer	7	rs1532701	A	G	A	G	0.0137	-0.00776724	0.5456	0.557201	FALSE	FALSE	FALSE	hf2Vg1	0.649751	0.0171044	TRUE	reported	0.003	5.074e-06	TRUE	reported	puEaNL	2	TRUE	32072	7824	0.00265836	20.8491
M01561,alpha-tocopherol	colorectal cancer	8	rs2074731	A	C	A	C	-0.0184	-0.0223425	0.1654	0.195045	FALSE	FALSE	FALSE	hf2Vg1	0.312155	0.0221057	TRUE	reported	0.0039	2.307e-06	TRUE	reported	puEaNL	2	TRUE	32072	7824	0.0028369	22.2534
M01561,alpha-tocopherol	colorectal cancer	9	rs261342	C	G	C	G	-0.0169	0.0100708	0.794	0.724146	FALSE	TRUE	FALSE	hf2Vg1	0.622119	0.0204339	TRUE	reported	0.0037	5.405e-06	TRUE	reported	puEaNL	2	TRUE	32072	7824	0.00265941	20.8573
M01561,alpha-tocopherol	colorectal cancer	10	rs7238006	T	C	T	C	0.0281	0.0483999	0.9262	0.889577	FALSE	FALSE	FALSE	hf2Vg1	0.123178	0.0313965	TRUE	reported	0.0057	6.772e-07	TRUE	reported	puEaNL	2	TRUE	32072	7824	0.00309661	24.297
M01561,alpha-tocopherol	colorectal cancer	11	rs7930821	T	C	T	C	0.0666	-0.00715948	0.0202	0.0497076	FALSE	FALSE	FALSE	hf2Vg1	0.891551	0.0525114	TRUE	reported	0.0149	7.53e-06	TRUE	reported	puEaNL	2	TRUE	32072	7824	0.00254706	19.974
M01564,citrate	colorectal cancer	1	rs10043015	T	C	T	C	0.0082	0.00838917	0.7113	0.68729	FALSE	FALSE	FALSE	ZxPavo	0.656765	0.0188782	TRUE	reported	0.0018	5.582e-06	TRUE	reported	Ff9rT5	2	TRUE	32072	7824	0.00264547	20.7478
M01564,citrate	colorectal cancer	2	rs10514735	A	G	A	G	0.0346	0.0610798	0.985	0.954172	FALSE	FALSE	FALSE	ZxPavo	0.287514	0.0574279	TRUE	reported	0.0077	6.505e-06	TRUE	reported	Ff9rT5	2	TRUE	32072	7824	0.00257408	20.1864
M01564,citrate	colorectal cancer	3	rs10787308	A	G	A	G	-0.009	0.0160332	0.2701	0.249114	FALSE	FALSE	FALSE	ZxPavo	0.404073	0.0192159	TRUE	reported	0.0018	6.039e-07	TRUE	reported	Ff9rT5	2	TRUE	32072	7824	0.00318512	24.9936
M01564,citrate	colorectal cancer	4	rs10992722	A	C	A	C	0.0326	-0.0109193	0.0163	0.0182292	FALSE	FALSE	FALSE	ZxPavo	0.853027	0.0589413	TRUE	reported	0.0069	2.441e-06	TRUE	reported	Ff9rT5	2	TRUE	32072	7824	0.00284493	22.3165
M01564,citrate	colorectal cancer	5	rs11120725	A	G	A	G	-0.0181	0.020795	0.4596	0.485299	FALSE	FALSE	FALSE	ZxPavo	0.239116	0.0176648	TRUE	reported	0.0039	4.609e-06	TRUE	reported	Ff9rT5	2	TRUE	32072	7824	0.0027454	21.5336
M01564,citrate	colorectal cancer	6	rs1125471	A	C	A	C	-0.0085	0.0314226	0.2928	0.341947	FALSE	FALSE	FALSE	ZxPavo	0.0937746	0.0187507	TRUE	reported	0.0018	4.474e-06	TRUE	reported	Ff9rT5	2	TRUE	32072	7824	0.00284203	22.2937
M01564,citrate	colorectal cancer	7	rs11905229	C	G	C	G	0.0131	-0.0241503	0.4254	0.457906	FALSE	TRUE	TRUE	ZxPavo	0.15936	0.0171616	TRUE	reported	0.0029	5.846e-06	TRUE	reported	Ff9rT5	2	FALSE	32072	7824	0.00260128	20.4003
M01564,citrate	colorectal cancer	8	rs12121428	T	C	T	C	-0.0197	0.0115779	0.0535	0.0438132	FALSE	FALSE	FALSE	ZxPavo	0.787675	0.0429875	TRUE	reported	0.0044	6.094e-06	TRUE	reported	Ff9rT5	2	TRUE	32072	7824	0.00255557	20.0408
M01564,citrate	colorectal cancer	9	rs12625828	T	G	T	G	0.0086	-0.00447276	0.3366	0.335873	FALSE	FALSE	FALSE	ZxPavo	0.803558	0.0179813	TRUE	reported	0.0018	2.055e-06	TRUE	reported	Ff9rT5	2	TRUE	32072	7824	0.00290909	22.8213
M01564,citrate	colorectal cancer	10	rs12803308	A	T	A	T	-0.0081	0.00814391	0.6752	0.648908	FALSE	TRUE	FALSE	ZxPavo	0.659368	0.0184759	TRUE	reported	0.0018	5.967e-06	TRUE	reported	Ff9rT5	2	TRUE	32072	7824	0.00258151	20.2448
M01564,citrate	colorectal cancer	11	rs13130021	T	C	T	C	-0.0089	0.00302372	0.4312	0.47776	FALSE	FALSE	FALSE	ZxPavo	0.860304	0.0171815	TRUE	reported	0.0018	1.411e-06	TRUE	reported	Ff9rT5	2	TRUE	32072	7824	0.00311495	24.4413
M01564,citrate	colorectal cancer	12	rs13151462	A	T	A	T	0.0081	0.0270651	0.5773	0.561909	FALSE	TRUE	TRUE	ZxPavo	0.120969	0.0174532	TRUE	reported	0.0018	5.06e-06	TRUE	reported	Ff9rT5	2	FALSE	32072	7824	0.00258151	20.2448
M01564,citrate	colorectal cancer	13	rs1380634	A	G	A	G	-0.0083	-0.00707921	0.7425	0.658557	FALSE	FALSE	FALSE	ZxPavo	0.710808	0.0190932	TRUE	reported	0.0018	5.174e-06	TRUE	reported	Ff9rT5	2	TRUE	32072	7824	0.00271021	21.2569
M01564,citrate	colorectal cancer	14	rs13966	T	C	T	C	0.0082	-0.033587	0.467	0.444141	FALSE	FALSE	FALSE	ZxPavo	0.0471062	0.0169175	TRUE	reported	0.0019	9.994e-06	TRUE	reported	Ff9rT5	2	TRUE	32072	7824	0.00237497	18.6213
M01564,citrate	colorectal cancer	15	rs1404373	T	C	T	C	-0.0084	-0.0280477	0.6525	0.688014	FALSE	FALSE	FALSE	ZxPavo	0.122153	0.0181444	TRUE	reported	0.0018	2.917e-06	TRUE	reported	Ff9rT5	2	TRUE	32072	7824	0.00277573	21.7722
M01564,citrate	colorectal cancer	16	rs1509123	T	C	T	C	-0.0248	-0.0124561	0.0476	0.0540013	FALSE	FALSE	FALSE	ZxPavo	0.723224	0.0351714	TRUE	reported	0.0043	5.203e-09	TRUE	reported	Ff9rT5	2	TRUE	32072	7824	0.00423346	33.2549
M01564,citrate	colorectal cancer	17	rs1530219	A	G	A	G	-0.0078	-0.00494824	0.4797	0.523934	FALSE	FALSE	FALSE	ZxPavo	0.771747	0.0170576	TRUE	reported	0.0018	9.942e-06	TRUE	reported	Ff9rT5	2	TRUE	32072	7824	0.00239428	18.773
M01564,citrate	colorectal cancer	18	rs170149	A	G	A	G	0.0256	-0.00196802	0.074	0.0856082	FALSE	FALSE	FALSE	ZxPavo	0.9502	0.0315106	TRUE	reported	0.0035	1.421e-13	TRUE	reported	Ff9rT5	2	TRUE	32072	7824	0.00679134	53.4851
M01564,citrate	colorectal cancer	19	rs17034684	T	G	T	G	0.0081	-0.00456246	0.2881	0.291597	FALSE	FALSE	FALSE	ZxPavo	0.805546	0.0185333	TRUE	reported	0.0018	7.899e-06	TRUE	reported	Ff9rT5	2	TRUE	32072	7824	0.00258151	20.2448
M01564,citrate	colorectal cancer	20	rs2143327	T	C	T	C	0.0392	0.0200073	0.0129	0.0159693	FALSE	FALSE	FALSE	ZxPavo	0.771568	0.0689135	TRUE	reported	0.0085	4.276e-06	TRUE	reported	Ff9rT5	2	TRUE	32072	7824	0.00271098	21.2629
M01564,citrate	colorectal cancer	21	rs218682	T	C	T	C	0.0093	-0.00913475	0.3999	0.439046	FALSE	FALSE	FALSE	ZxPavo	0.622965	0.0185797	TRUE	reported	0.0018	2.975e-07	TRUE	reported	Ff9rT5	2	TRUE	32072	7824	0.00340027	26.6876
M01564,citrate	colorectal cancer	22	rs2236299	A	G	A	G	0.0087	0.039908	0.3065	0.314049	FALSE	FALSE	FALSE	ZxPavo	0.0327012	0.0186858	TRUE	reported	0.0018	1.694e-06	TRUE	reported	Ff9rT5	2	TRUE	32072	7824	0.00297694	23.3551
M01564,citrate	colorectal cancer	23	rs2239337	C	G	C	G	0.023	0.0284694	0.0356	0.0838608	FALSE	TRUE	FALSE	ZxPavo	0.544206	0.0469432	TRUE	reported	0.0051	7.514e-06	TRUE	reported	Ff9rT5	2	TRUE	32072	7824	0.00259274	20.3331
M01564,citrate	colorectal cancer	24	rs2370136	T	C	T	C	-0.0086	-0.00759413	0.4875	0.508659	FALSE	FALSE	FALSE	ZxPavo	0.662717	0.0174111	TRUE	reported	0.0018	1.249e-06	TRUE	reported	Ff9rT5	2	TRUE	32072	7824	0.00290909	22.8213
M01564,citrate	colorectal cancer	25	rs2534835	T	G	T	G	-0.0083	-0.00244651	0.2407	0.230921	FALSE	FALSE	FALSE	ZxPavo	0.899821	0.0194342	TRUE	reported	0.0018	6.23e-06	TRUE	reported	Ff9rT5	2	TRUE	32072	7824	0.00271021	21.2569
M01564,citrate	colorectal cancer	26	rs3193970	T	C	T	C	0.0081	-0.018707	0.5801	0.610149	FALSE	FALSE	FALSE	ZxPavo	0.284473	0.0174779	TRUE	reported	0.0018	6.065e-06	TRUE	reported	Ff9rT5	2	TRUE	32072	7824	0.00258151	20.2448
M01564,citrate	colorectal cancer	27	rs4235093	A	G	A	G	-0.0083	0.025784	0.2874	0.358811	FALSE	FALSE	FALSE	ZxPavo	0.163849	0.0185198	TRUE	reported	0.0018	5.04e-06	TRUE	reported	Ff9rT5	2	TRUE	32072	7824	0.00271021	21.2569
M01564,citrate	colorectal cancer	28	rs4589188	A	G	A	G	0.0122	-0.0148801	0.2827	0.27538	FALSE	FALSE	FALSE	ZxPavo	0.432828	0.018971	TRUE	reported	0.0026	3.343e-06	TRUE	reported	Ff9rT5	2	TRUE	32072	7824	0.00280623	22.0121
M01564,citrate	colorectal cancer	29	rs4779800	A	G	A	G	-0.0122	-0.036108	0.8831	0.859697	FALSE	FALSE	FALSE	ZxPavo	0.175007	0.0266226	TRUE	reported	0.0027	6.056e-06	TRUE	reported	Ff9rT5	2	TRUE	32072	7824	0.00260274	20.4118
M01564,citrate	colorectal cancer	30	rs4999864	C	G	C	G	0.0179	-0.731035	0.9329	0.998872	FALSE	TRUE	FALSE	ZxPavo	0.431312	0.928948	TRUE	reported	0.0035	4.77e-07	TRUE	reported	Ff9rT5	2	TRUE	32072	7824	0.0033319	26.1492
M01564,citrate	colorectal cancer	31	rs588973	A	G	A	G	0.009	0.0198509	0.646	0.656492	FALSE	FALSE	FALSE	ZxPavo	0.258488	0.0175676	TRUE	reported	0.002	6.795e-06	TRUE	reported	Ff9rT5	2	TRUE	32072	7824	0.00258151	20.2448
M01564,citrate	colorectal cancer	32	rs6077792	T	G	T	G	-0.0085	0.0299701	0.3	0.274149	FALSE	FALSE	FALSE	ZxPavo	0.104867	0.0184807	TRUE	reported	0.0018	2.821e-06	TRUE	reported	Ff9rT5	2	TRUE	32072	7824	0.00284203	22.2937
M01564,citrate	colorectal cancer	33	rs6507399	A	G	A	G	-0.0101	-0.00682217	0.6713	0.689058	FALSE	FALSE	FALSE	ZxPavo	0.703996	0.0179563	TRUE	reported	0.0018	1.703e-08	TRUE	reported	Ff9rT5	2	TRUE	32072	7824	0.00400797	31.4765
M01564,citrate	colorectal cancer	34	rs6678076	A	G	A	G	-0.0252	-0.0315872	0.0339	0.0488893	FALSE	FALSE	FALSE	ZxPavo	0.477201	0.0444383	TRUE	reported	0.0052	1.084e-06	TRUE	reported	Ff9rT5	2	TRUE	32072	7824	0.0029927	23.4792
M01564,citrate	colorectal cancer	35	rs7105815	A	G	A	G	0.0091	0.00933321	0.2968	0.320926	FALSE	FALSE	FALSE	ZxPavo	0.62468	0.0190774	TRUE	reported	0.0018	4.934e-07	TRUE	reported	Ff9rT5	2	TRUE	32072	7824	0.00325606	25.5521
M01564,citrate	colorectal cancer	36	rs7152965	A	G	A	G	0.0079	-0.0105347	0.4052	0.40614	FALSE	FALSE	FALSE	ZxPavo	0.544069	0.0173648	TRUE	reported	0.0018	9.004e-06	TRUE	reported	Ff9rT5	2	TRUE	32072	7824	0.00245591	19.2574
M01564,citrate	colorectal cancer	37	rs7584253	A	C	A	C	0.0083	-0.0399074	0.7047	0.740532	FALSE	FALSE	FALSE	ZxPavo	0.0349961	0.0189278	TRUE	reported	0.0018	5.043e-06	TRUE	reported	Ff9rT5	2	TRUE	32072	7824	0.00271021	21.2569
M01564,citrate	colorectal cancer	38	rs7710027	T	C	T	C	0.0081	0.0093158	0.2886	0.260619	FALSE	FALSE	FALSE	ZxPavo	0.623993	0.0190041	TRUE	reported	0.0018	9.155e-06	TRUE	reported	Ff9rT5	2	TRUE	32072	7824	0.00258151	20.2448
M01564,citrate	colorectal cancer	39	rs7851531	A	G	A	G	-0.009	0.00445944	0.6594	0.581099	FALSE	FALSE	FALSE	ZxPavo	0.80137	0.0177261	TRUE	reported	0.0018	6.467e-07	TRUE	reported	Ff9rT5	2	TRUE	32072	7824	0.00318512	24.9936
M01564,citrate	colorectal cancer	40	rs7919076	T	C	T	C	-0.0081	-0.00490606	0.3416	0.298505	FALSE	FALSE	FALSE	ZxPavo	0.783388	0.0178463	TRUE	reported	0.0018	7.791e-06	TRUE	reported	Ff9rT5	2	TRUE	32072	7824	0.00258151	20.2448
M01564,citrate	colorectal cancer	41	rs8017368	A	C	A	C	-0.0083	0.00670727	0.6452	0.603296	FALSE	FALSE	FALSE	ZxPavo	0.704524	0.017687	TRUE	reported	0.0018	3.853e-06	TRUE	reported	Ff9rT5	2	TRUE	32072	7824	0.00271021	21.2569
M01564,citrate	colorectal cancer	42	rs8025554	C	G	C	G	-0.008	0.0108719	0.5176	0.52293	FALSE	TRUE	TRUE	ZxPavo	0.525175	0.0171107	TRUE	reported	0.0018	6.644e-06	TRUE	reported	Ff9rT5	2	FALSE	32072	7824	0.00251832	19.748
M01564,citrate	colorectal cancer	43	rs807670	A	C	A	C	0.011	0.019628	0.421	0.389374	FALSE	FALSE	FALSE	ZxPavo	0.258651	0.0173763	TRUE	reported	0.0018	6.841e-10	TRUE	reported	Ff9rT5	2	TRUE	32072	7824	0.00475055	37.3361
M01564,citrate	colorectal cancer	44	rs835154	A	G	A	G	-0.0114	-0.00154027	0.5753	0.560344	FALSE	FALSE	FALSE	ZxPavo	0.928278	0.017112	TRUE	reported	0.0018	1.147e-10	TRUE	reported	Ff9rT5	2	TRUE	32072	7824	0.00510053	40.1009
M01564,citrate	colorectal cancer	45	rs868395	T	G	T	G	0.0101	0.0167785	0.6653	0.689848	FALSE	FALSE	FALSE	ZxPavo	0.359313	0.0183036	TRUE	reported	0.0018	2.031e-08	TRUE	reported	Ff9rT5	2	TRUE	32072	7824	0.00400797	31.4765
M01564,citrate	colorectal cancer	46	rs889128	T	G	T	G	0.0082	-0.0299998	0.6665	0.623412	FALSE	FALSE	FALSE	ZxPavo	0.0970143	0.0180776	TRUE	reported	0.0018	6.754e-06	TRUE	reported	Ff9rT5	2	TRUE	32072	7824	0.00264547	20.7478
M01564,citrate	colorectal cancer	47	rs906749	A	G	A	G	0.0105	0.00676094	0.7158	0.72751	FALSE	FALSE	FALSE	ZxPavo	0.734024	0.0198981	TRUE	reported	0.0018	1.084e-08	TRUE	reported	Ff9rT5	2	TRUE	32072	7824	0.00433032	34.0191
M01564,citrate	colorectal cancer	48	rs910616	T	C	T	C	-0.0093	-0.0235282	0.4991	0.43433	FALSE	FALSE	FALSE	ZxPavo	0.166693	0.0170136	TRUE	reported	0.0018	1.972e-07	TRUE	reported	Ff9rT5	2	TRUE	32072	7824	0.00340027	26.6876
M01564,citrate	colorectal cancer	49	rs9327706	A	C	A	C	0.0081	-0.0579145	0.5937	0.591658	FALSE	FALSE	FALSE	ZxPavo	0.000758863	0.0171987	TRUE	reported	0.0018	5.612e-06	TRUE	reported	Ff9rT5	2	TRUE	32072	7824	0.00258151	20.2448
M01564,citrate	colorectal cancer	50	rs9372398	T	C	T	C	0.0081	-0.000468296	0.5453	0.425968	FALSE	FALSE	FALSE	ZxPavo	0.978812	0.0176325	TRUE	reported	0.0018	6.735e-06	TRUE	reported	Ff9rT5	2	TRUE	32072	7824	0.00258151	20.2448
M01564,citrate	colorectal cancer	51	rs9389071	A	G	A	G	-0.012	0.0370233	0.1579	0.17027	FALSE	FALSE	FALSE	ZxPavo	0.127843	0.0243148	TRUE	reported	0.0026	5.638e-06	TRUE	reported	Ff9rT5	2	TRUE	32072	7824	0.00271523	21.2963
M01564,citrate	colorectal cancer	52	rs940697	A	G	A	G	0.0082	0.00158274	0.2701	0.272888	FALSE	FALSE	FALSE	ZxPavo	0.931637	0.01845	TRUE	reported	0.0018	5.706e-06	TRUE	reported	Ff9rT5	2	TRUE	32072	7824	0.00264547	20.7478
M01572,glycerate	colorectal cancer	1	rs11061416	A	G	A	G	-0.0125	0.00197418	0.6428	0.647488	FALSE	FALSE	FALSE	yk2rNY	0.910756	0.0176132	TRUE	reported	0.0024	1.763e-07	TRUE	reported	2oRpWI	2	TRUE	32072	7824	0.00345514	27.1198
M01572,glycerate	colorectal cancer	2	rs11618222	T	C	T	C	-0.0182	0.0192378	0.1008	0.144468	FALSE	FALSE	FALSE	yk2rNY	0.425183	0.0241239	TRUE	reported	0.004	5.999e-06	TRUE	reported	2oRpWI	2	TRUE	32072	7824	0.00263904	20.6972
M01572,glycerate	colorectal cancer	3	rs11724197	A	G	A	G	0.0159	-0.0441246	0.8734	0.868877	FALSE	FALSE	FALSE	yk2rNY	0.0687239	0.0242412	TRUE	reported	0.0034	2.294e-06	TRUE	reported	2oRpWI	2	TRUE	32072	7824	0.00278737	21.8638
M01572,glycerate	colorectal cancer	4	rs12507784	A	G	A	G	-0.012	0.0283606	0.2395	0.235269	FALSE	FALSE	FALSE	yk2rNY	0.152192	0.0198072	TRUE	reported	0.0025	1.782e-06	TRUE	reported	2oRpWI	2	TRUE	32072	7824	0.00293614	23.0341
M01572,glycerate	colorectal cancer	5	rs12866131	A	C	A	C	0.011	0.0180024	0.2805	0.251759	FALSE	FALSE	FALSE	yk2rNY	0.342113	0.0189499	TRUE	reported	0.0024	5.615e-06	TRUE	reported	2oRpWI	2	TRUE	32072	7824	0.00267775	21.0016
M01572,glycerate	colorectal cancer	6	rs13102848	C	G	C	G	-0.0152	0.0472196	0.8686	0.858127	FALSE	TRUE	FALSE	yk2rNY	0.0789405	0.0268771	TRUE	reported	0.0033	3.132e-06	TRUE	reported	2oRpWI	2	TRUE	32072	7824	0.0027043	21.2104
M01572,glycerate	colorectal cancer	7	rs17011367	T	C	T	C	0.0115	0.0174363	0.7325	0.732184	FALSE	FALSE	FALSE	yk2rNY	0.375841	0.019689	TRUE	reported	0.0026	7.378e-06	TRUE	reported	2oRpWI	2	TRUE	32072	7824	0.00249422	19.5586
M01572,glycerate	colorectal cancer	8	rs17086746	T	C	T	C	-0.046	-0.00740036	0.02	0.0453601	FALSE	FALSE	FALSE	yk2rNY	0.907571	0.0637394	TRUE	reported	0.01	4.225e-06	TRUE	reported	2oRpWI	2	TRUE	32072	7824	0.0026972	21.1546
M01572,glycerate	colorectal cancer	9	rs17131975	A	G	A	G	-0.0216	-0.0547355	0.0607	0.0278088	FALSE	FALSE	FALSE	yk2rNY	0.284693	0.0511625	TRUE	reported	0.0048	8.184e-06	TRUE	reported	2oRpWI	2	TRUE	32072	7824	0.00258151	20.2448
M01572,glycerate	colorectal cancer	10	rs2643891	A	G	A	G	-0.018	-0.0178361	0.165	0.171491	FALSE	FALSE	FALSE	yk2rNY	0.452478	0.0237406	TRUE	reported	0.004	6.795e-06	TRUE	reported	2oRpWI	2	TRUE	32072	7824	0.00258151	20.2448
M01572,glycerate	colorectal cancer	11	rs2907828	C	G	C	G	-0.0188	-0.0242557	0.1375	0.166227	FALSE	TRUE	FALSE	yk2rNY	0.291765	0.0230074	TRUE	reported	0.004	2.736e-06	TRUE	reported	2oRpWI	2	TRUE	32072	7824	0.00281542	22.0844
M01572,glycerate	colorectal cancer	12	rs338526	T	C	T	C	-0.0111	0.0098379	0.7181	0.720677	FALSE	FALSE	FALSE	yk2rNY	0.610311	0.019304	TRUE	reported	0.0024	5.606e-06	TRUE	reported	2oRpWI	2	TRUE	32072	7824	0.00272652	21.3852
M01572,glycerate	colorectal cancer	13	rs4836200	A	G	A	G	-0.0109	-0.0220269	0.6785	0.580016	FALSE	FALSE	FALSE	yk2rNY	0.209093	0.0175364	TRUE	reported	0.0024	5.909e-06	TRUE	reported	2oRpWI	2	TRUE	32072	7824	0.00262941	20.6215
M01572,glycerate	colorectal cancer	14	rs6743210	T	C	T	C	0.0123	-0.00427751	0.6199	0.636955	FALSE	FALSE	FALSE	yk2rNY	0.828675	0.0197666	TRUE	reported	0.0026	2.209e-06	TRUE	reported	2oRpWI	2	TRUE	32072	7824	0.00285229	22.3745
M01572,glycerate	colorectal cancer	15	rs6896132	C	G	C	G	0.0121	-0.002792	0.219	0.282354	FALSE	TRUE	FALSE	yk2rNY	0.886728	0.0196004	TRUE	reported	0.0025	1.801e-06	TRUE	reported	2oRpWI	2	TRUE	32072	7824	0.00298513	23.4196
M01572,glycerate	colorectal cancer	16	rs7861435	C	G	C	G	-0.0115	0.00514309	0.7685	0.820406	FALSE	TRUE	FALSE	yk2rNY	0.807942	0.0211578	TRUE	reported	0.0025	4.012e-06	TRUE	reported	2oRpWI	2	TRUE	32072	7824	0.0026972	21.1546
M01572,glycerate	colorectal cancer	17	rs884870	C	G	C	G	-0.0202	0.029753	0.0689	0.100218	FALSE	TRUE	FALSE	yk2rNY	0.334373	0.0308212	TRUE	reported	0.0045	7.402e-06	TRUE	reported	2oRpWI	2	TRUE	32072	7824	0.00256881	20.145
M01573,guanosine	colorectal cancer	1	rs11141909	A	C	A	C	0.0808	0.0186938	0.0405	0.0428035	FALSE	FALSE	FALSE	wYXwYW	0.633103	0.0391604	TRUE	reported	0.0182	9.02e-06	TRUE	reported	sf01aQ	2	TRUE	32072	7824	0.0025128	19.7047
M01573,guanosine	colorectal cancer	2	rs12052900	A	G	A	G	-0.1115	-0.0237551	0.9783	0.961453	FALSE	FALSE	FALSE	wYXwYW	0.695936	0.0607841	TRUE	reported	0.0242	4.27e-06	TRUE	reported	sf01aQ	2	TRUE	32072	7824	0.00270591	21.2231
M01573,guanosine	colorectal cancer	3	rs1577941	A	G	A	G	0.0531	0.0166899	0.1187	0.130952	FALSE	FALSE	FALSE	wYXwYW	0.513614	0.0255502	TRUE	reported	0.0114	3.485e-06	TRUE	reported	sf01aQ	2	TRUE	32072	7824	0.00276534	21.6904
M01573,guanosine	colorectal cancer	4	rs16887484	A	G	A	G	-0.0991	-0.0544363	0.9585	0.938145	FALSE	FALSE	FALSE	wYXwYW	0.20806	0.0432405	TRUE	reported	0.0201	8.815e-07	TRUE	reported	sf01aQ	2	TRUE	32072	7824	0.00309727	24.3021
M01573,guanosine	colorectal cancer	5	rs16933423	A	G	A	G	0.0891	0.0489698	0.9651	0.9827	FALSE	FALSE	FALSE	wYXwYW	0.473692	0.0683473	TRUE	reported	0.02	8.312e-06	TRUE	reported	sf01aQ	2	TRUE	32072	7824	0.00253027	19.842
M01573,guanosine	colorectal cancer	6	rs17224277	A	G	A	G	0.0633	0.031829	0.0789	0.0891134	FALSE	FALSE	FALSE	wYXwYW	0.31115	0.0314264	TRUE	reported	0.0134	2.291e-06	TRUE	reported	sf01aQ	2	TRUE	32072	7824	0.00284402	22.3093
M01573,guanosine	colorectal cancer	7	rs2257243	A	G	A	G	0.0354	-0.0363667	0.6612	0.661212	FALSE	FALSE	FALSE	wYXwYW	0.0525749	0.0187612	TRUE	reported	0.0075	2.185e-06	TRUE	reported	sf01aQ	2	TRUE	32072	7824	0.00283936	22.2727
M01573,guanosine	colorectal cancer	8	rs2846365	A	G	A	G	0.0336	0.0161752	0.4476	0.470393	FALSE	FALSE	FALSE	wYXwYW	0.341733	0.0170131	TRUE	reported	0.0071	1.976e-06	TRUE	reported	sf01aQ	2	TRUE	32072	7824	0.00285425	22.3898
M01573,guanosine	colorectal cancer	9	rs4661299	T	G	T	G	0.0319	0.0215565	0.4551	0.474254	FALSE	FALSE	FALSE	wYXwYW	0.207509	0.0171023	TRUE	reported	0.0071	7.63e-06	TRUE	reported	sf01aQ	2	TRUE	32072	7824	0.00257346	20.1815
M01573,guanosine	colorectal cancer	10	rs4948051	T	C	T	C	0.0528	0.024917	0.1328	0.202998	FALSE	FALSE	FALSE	wYXwYW	0.327961	0.0254715	TRUE	reported	0.0115	4.836e-06	TRUE	reported	sf01aQ	2	TRUE	32072	7824	0.00268704	21.0747
M01573,guanosine	colorectal cancer	11	rs7137298	C	G	C	G	-0.0457	0.00962824	0.176	0.241059	FALSE	TRUE	FALSE	wYXwYW	0.662624	0.0220683	TRUE	reported	0.0103	8.822e-06	TRUE	reported	sf01aQ	2	TRUE	32072	7824	0.00250979	19.681
M01573,guanosine	colorectal cancer	12	rs7438272	T	C	T	C	0.0589	-0.0276315	0.1691	0.208247	FALSE	FALSE	FALSE	wYXwYW	0.245707	0.023803	TRUE	reported	0.0123	1.802e-06	TRUE	reported	sf01aQ	2	TRUE	32072	7824	0.00292227	22.925
M01573,guanosine	colorectal cancer	13	rs9353315	A	G	A	G	-0.0476	-0.00688385	0.8731	0.860303	FALSE	FALSE	FALSE	wYXwYW	0.769588	0.0235013	TRUE	reported	0.0105	5.856e-06	TRUE	reported	sf01aQ	2	TRUE	32072	7824	0.00261979	20.5459
M01585,N-acetylalanine	colorectal cancer	1	rs10090064	T	C	T	C	0.0077	-0.0353868	0.8026	0.81045	FALSE	FALSE	FALSE	7VSTd5	0.104906	0.0218232	TRUE	reported	0.0017	5.931e-06	TRUE	reported	xUlelI	2	TRUE	32072	7824	0.00261528	20.5103
M01585,N-acetylalanine	colorectal cancer	2	rs10125203	C	G	C	G	0.009	-0.0164459	0.8698	0.862389	FALSE	TRUE	FALSE	7VSTd5	0.519492	0.0255321	TRUE	reported	0.0018	4.109e-07	TRUE	reported	xUlelI	2	TRUE	32072	7824	0.00318512	24.9936
M01585,N-acetylalanine	colorectal cancer	3	rs10757735	A	C	A	C	-0.008	-0.0244087	0.132	0.149766	FALSE	FALSE	FALSE	7VSTd5	0.316212	0.0243534	TRUE	reported	0.0018	7.911e-06	TRUE	reported	xUlelI	2	TRUE	32072	7824	0.00251832	19.748
M01585,N-acetylalanine	colorectal cancer	4	rs10850426	T	G	T	G	0.0081	-0.00559302	0.1199	0.119067	FALSE	FALSE	FALSE	7VSTd5	0.826568	0.0255266	TRUE	reported	0.0018	6.845e-06	TRUE	reported	xUlelI	2	TRUE	32072	7824	0.00258151	20.2448
M01585,N-acetylalanine	colorectal cancer	5	rs10988352	T	G	T	G	0.0084	0.0076925	0.1244	0.128157	FALSE	FALSE	FALSE	7VSTd5	0.780564	0.0276128	TRUE	reported	0.0018	3.086e-06	TRUE	reported	xUlelI	2	TRUE	32072	7824	0.00277573	21.7722
M01585,N-acetylalanine	colorectal cancer	6	rs11045425	A	G	A	G	0.0086	-0.0230495	0.1266	0.121813	FALSE	FALSE	FALSE	7VSTd5	0.373169	0.0258822	TRUE	reported	0.0018	1.832e-06	TRUE	reported	xUlelI	2	TRUE	32072	7824	0.00290909	22.8213
M01585,N-acetylalanine	colorectal cancer	7	rs11144136	T	G	T	G	0.0097	-0.0652954	0.1375	0.120652	FALSE	FALSE	FALSE	7VSTd5	0.0069478	0.0241894	TRUE	reported	0.0018	4.862e-08	TRUE	reported	xUlelI	2	TRUE	32072	7824	0.00369795	29.0327
M01585,N-acetylalanine	colorectal cancer	8	rs11606364	T	C	T	C	0.0084	0.0284963	0.1149	0.110216	FALSE	FALSE	FALSE	7VSTd5	0.330626	0.0292915	TRUE	reported	0.0019	9.266e-06	TRUE	reported	xUlelI	2	TRUE	32072	7824	0.00249195	19.5407
M01585,N-acetylalanine	colorectal cancer	9	rs1554074	A	G	A	G	0.0086	0.00127829	0.1925	0.196412	FALSE	FALSE	FALSE	7VSTd5	0.953205	0.0217832	TRUE	reported	0.0017	6.392e-07	TRUE	reported	xUlelI	2	TRUE	32072	7824	0.00326026	25.5852
M01585,N-acetylalanine	colorectal cancer	10	rs2019107	T	C	T	C	-0.0078	-0.00942682	0.6257	0.601986	FALSE	FALSE	FALSE	7VSTd5	0.619064	0.0189606	TRUE	reported	0.0017	6.655e-06	TRUE	reported	xUlelI	2	TRUE	32072	7824	0.00268346	21.0465
M01585,N-acetylalanine	colorectal cancer	11	rs2486925	T	G	T	G	-0.0082	0.00156877	0.1462	0.225243	FALSE	FALSE	FALSE	7VSTd5	0.947502	0.0238255	TRUE	reported	0.0018	3.467e-06	TRUE	reported	xUlelI	2	TRUE	32072	7824	0.00264547	20.7478
M01585,N-acetylalanine	colorectal cancer	12	rs2596194	A	T	A	T	-0.0083	0.00104838	0.1255	0.145689	FALSE	TRUE	FALSE	7VSTd5	0.96741	0.0256596	TRUE	reported	0.0018	2.586e-06	TRUE	reported	xUlelI	2	TRUE	32072	7824	0.00271021	21.2569
M01585,N-acetylalanine	colorectal cancer	13	rs266742	T	G	T	G	0.0082	-0.00454166	0.7307	0.665393	FALSE	FALSE	FALSE	7VSTd5	0.803794	0.0182807	TRUE	reported	0.0016	5.676e-07	TRUE	reported	xUlelI	2	TRUE	32072	7824	0.00334583	26.2589
M01585,N-acetylalanine	colorectal cancer	14	rs2993308	A	G	A	G	0.0075	0.0284061	0.338	0.327826	FALSE	FALSE	FALSE	7VSTd5	0.106185	0.0175826	TRUE	reported	0.0017	6.833e-06	TRUE	reported	xUlelI	2	TRUE	32072	7824	0.00248151	19.4587
M01585,N-acetylalanine	colorectal cancer	15	rs513209	A	C	A	C	-0.0082	-0.0275106	0.8824	0.886728	FALSE	FALSE	FALSE	7VSTd5	0.304636	0.0267993	TRUE	reported	0.0018	6.602e-06	TRUE	reported	xUlelI	2	TRUE	32072	7824	0.00264547	20.7478
M01585,N-acetylalanine	colorectal cancer	16	rs6019504	A	G	A	G	0.008	-0.0296804	0.8586	0.850291	FALSE	FALSE	FALSE	7VSTd5	0.211774	0.023769	TRUE	reported	0.0018	6.689e-06	TRUE	reported	xUlelI	2	TRUE	32072	7824	0.00251832	19.748
M01585,N-acetylalanine	colorectal cancer	17	rs6462723	A	G	A	G	-0.0085	0.00866312	0.121	0.127614	FALSE	FALSE	FALSE	7VSTd5	0.730303	0.0251307	TRUE	reported	0.0018	1.921e-06	TRUE	reported	xUlelI	2	TRUE	32072	7824	0.00284203	22.2937
M01585,N-acetylalanine	colorectal cancer	18	rs662760	A	C	A	C	0.0079	0.0342822	0.8723	0.827044	FALSE	FALSE	FALSE	7VSTd5	0.160174	0.0244091	TRUE	reported	0.0018	8.042e-06	TRUE	reported	xUlelI	2	TRUE	32072	7824	0.00245591	19.2574
M01585,N-acetylalanine	colorectal cancer	19	rs6690829	T	C	T	C	-0.008	0.00912993	0.24	0.24644	FALSE	FALSE	FALSE	7VSTd5	0.631963	0.0190618	TRUE	reported	0.0016	1.242e-06	TRUE	reported	xUlelI	2	TRUE	32072	7824	0.00318512	24.9936
M01585,N-acetylalanine	colorectal cancer	20	rs7178551	T	C	T	C	0.0081	0.0553858	0.1545	0.217374	FALSE	FALSE	FALSE	7VSTd5	0.00939908	0.0213253	TRUE	reported	0.0017	2.664e-06	TRUE	reported	xUlelI	2	TRUE	32072	7824	0.00289324	22.6966
M01585,N-acetylalanine	colorectal cancer	21	rs7250750	T	G	T	G	0.0081	-0.0383201	0.8583	0.84132	FALSE	FALSE	FALSE	7VSTd5	0.114819	0.024301	TRUE	reported	0.0018	7.029e-06	TRUE	reported	xUlelI	2	TRUE	32072	7824	0.00258151	20.2448
M01585,N-acetylalanine	colorectal cancer	22	rs732426	A	G	A	G	0.0077	0.00633861	0.8218	0.805665	FALSE	FALSE	FALSE	7VSTd5	0.761782	0.0209098	TRUE	reported	0.0017	7.541e-06	TRUE	reported	xUlelI	2	TRUE	32072	7824	0.00261528	20.5103
M01585,N-acetylalanine	colorectal cancer	23	rs9663814	A	G	A	G	0.0076	0.00276958	0.6175	0.542781	FALSE	FALSE	FALSE	7VSTd5	0.877932	0.0180322	TRUE	reported	0.0016	1.952e-06	TRUE	reported	xUlelI	2	TRUE	32072	7824	0.00287546	22.5567
M01604,urate	colorectal cancer	1	rs1001217	C	G	C	G	0.0082	-0.00377222	0.6383	0.655689	FALSE	TRUE	FALSE	j7UJL1	0.832138	0.0177968	TRUE	reported	0.0016	2.737e-07	TRUE	reported	sPH4Ia	2	TRUE	32072	7824	0.00334583	26.2589
M01604,urate	colorectal cancer	2	rs10490734	A	G	A	G	0.0077	0.00152903	0.8314	0.828942	FALSE	FALSE	FALSE	j7UJL1	0.945722	0.0224594	TRUE	reported	0.0017	7.935e-06	TRUE	reported	sPH4Ia	2	TRUE	32072	7824	0.00261528	20.5103
M01604,urate	colorectal cancer	3	rs10516194	T	C	T	C	0.0269	0.0855619	0.9827	0.982705	FALSE	FALSE	FALSE	j7UJL1	0.224553	0.0704497	TRUE	reported	0.006	6.879e-06	TRUE	reported	sPH4Ia	2	TRUE	32072	7824	0.00256247	20.0951
M01604,urate	colorectal cancer	4	rs10844317	T	G	T	G	-0.0086	-0.00825407	0.1637	0.1412	FALSE	FALSE	FALSE	j7UJL1	0.728272	0.0237579	TRUE	reported	0.0018	1.122e-06	TRUE	reported	sPH4Ia	2	TRUE	32072	7824	0.00290909	22.8213
M01604,urate	colorectal cancer	5	rs10939663	T	G	T	G	-0.0161	0.0331663	0.7279	0.743336	FALSE	FALSE	FALSE	j7UJL1	0.080873	0.0189995	TRUE	reported	0.0017	5.57e-22	TRUE	reported	sPH4Ia	2	TRUE	32072	7824	0.0113338	89.6691
M01604,urate	colorectal cancer	6	rs11130013	T	C	T	C	-0.0081	0.0246905	0.153	0.132776	FALSE	FALSE	FALSE	j7UJL1	0.319066	0.0247802	TRUE	reported	0.0018	5.094e-06	TRUE	reported	sPH4Ia	2	TRUE	32072	7824	0.00258151	20.2448
M01604,urate	colorectal cancer	7	rs11731100	A	T	A	T	-0.0116	0.0115039	0.3502	0.393729	FALSE	TRUE	FALSE	j7UJL1	0.525571	0.0181226	TRUE	reported	0.0016	9.972e-13	TRUE	reported	sPH4Ia	2	TRUE	32072	7824	0.00667328	52.5491
M01604,urate	colorectal cancer	8	rs11737601	A	G	A	G	0.0104	-0.000326867	0.6847	0.707412	FALSE	FALSE	FALSE	j7UJL1	0.986041	0.0186826	TRUE	reported	0.0016	1.335e-10	TRUE	reported	sPH4Ia	2	TRUE	32072	7824	0.00537105	42.2392
M01604,urate	colorectal cancer	9	rs11741189	T	C	T	C	-0.0087	-0.00153469	0.177	0.178285	FALSE	FALSE	FALSE	j7UJL1	0.943163	0.0215257	TRUE	reported	0.0017	3.781e-07	TRUE	reported	sPH4Ia	2	TRUE	32072	7824	0.00333626	26.1836
M01604,urate	colorectal cancer	10	rs12579148	T	C	T	C	-0.0077	-0.0211257	0.1887	0.16244	FALSE	FALSE	FALSE	j7UJL1	0.347757	0.0224993	TRUE	reported	0.0017	5.919e-06	TRUE	reported	sPH4Ia	2	TRUE	32072	7824	0.00261528	20.5103
M01604,urate	colorectal cancer	11	rs1286087	T	C	T	C	0.0077	-0.0169611	0.8367	0.811018	FALSE	FALSE	FALSE	j7UJL1	0.457737	0.0228408	TRUE	reported	0.0017	8.083e-06	TRUE	reported	sPH4Ia	2	TRUE	32072	7824	0.00261528	20.5103
M01604,urate	colorectal cancer	12	rs13318012	T	C	T	C	-0.0078	-0.0260998	0.8378	0.830216	FALSE	FALSE	FALSE	j7UJL1	0.224663	0.0214951	TRUE	reported	0.0017	8.359e-06	TRUE	reported	sPH4Ia	2	TRUE	32072	7824	0.00268346	21.0465
M01604,urate	colorectal cancer	13	rs16953268	A	C	A	C	-0.0115	0.0407143	0.0689	0.0737794	FALSE	FALSE	FALSE	j7UJL1	0.227265	0.0337196	TRUE	reported	0.0026	7.726e-06	TRUE	reported	sPH4Ia	2	TRUE	32072	7824	0.00249422	19.5586
M01604,urate	colorectal cancer	14	rs1825043	A	G	A	G	0.019	0.023354	0.9571	0.891924	FALSE	FALSE	FALSE	j7UJL1	0.533478	0.0375041	TRUE	reported	0.0038	5.259e-07	TRUE	reported	sPH4Ia	2	TRUE	32072	7824	0.00318512	24.9936
M01604,urate	colorectal cancer	15	rs2231142	T	G	T	G	0.0119	-0.0548424	0.1106	0.124132	FALSE	FALSE	FALSE	j7UJL1	0.0550797	0.0285899	TRUE	reported	0.0024	8.428e-07	TRUE	reported	sPH4Ia	2	TRUE	32072	7824	0.00313242	24.5788
M01604,urate	colorectal cancer	16	rs233340	A	G	A	G	-0.0125	0.0171815	0.0707	0.0631591	FALSE	FALSE	FALSE	j7UJL1	0.597181	0.0325126	TRUE	reported	0.0026	2.535e-06	TRUE	reported	sPH4Ia	2	TRUE	32072	7824	0.00294553	23.108
M01604,urate	colorectal cancer	17	rs235320	A	G	A	G	-0.0079	0.0185354	0.8241	0.807975	FALSE	FALSE	FALSE	j7UJL1	0.383961	0.0212899	TRUE	reported	0.0017	3.677e-06	TRUE	reported	sPH4Ia	2	TRUE	32072	7824	0.00275252	21.5896
M01604,urate	colorectal cancer	18	rs4697910	A	G	A	G	-0.0124	0.0130076	0.2866	0.241129	FALSE	FALSE	FALSE	j7UJL1	0.49657	0.0191318	TRUE	reported	0.0017	8.723e-14	TRUE	reported	sPH4Ia	2	TRUE	32072	7824	0.00675419	53.1906
M01604,urate	colorectal cancer	19	rs510032	T	C	T	C	0.009	0.0311076	0.169	0.196123	FALSE	FALSE	FALSE	j7UJL1	0.134987	0.0208117	TRUE	reported	0.002	6.795e-06	TRUE	reported	sPH4Ia	2	TRUE	32072	7824	0.00258151	20.2448
M01604,urate	colorectal cancer	20	rs6731691	A	G	A	G	-0.008	-0.0287411	0.1705	0.160056	FALSE	FALSE	FALSE	j7UJL1	0.191263	0.0219926	TRUE	reported	0.0018	5.301e-06	TRUE	reported	sPH4Ia	2	TRUE	32072	7824	0.00251832	19.748
M01604,urate	colorectal cancer	21	rs6927639	A	G	A	G	-0.0078	0.036264	0.8458	0.801249	FALSE	FALSE	FALSE	j7UJL1	0.112214	0.0228317	TRUE	reported	0.0018	9.274e-06	TRUE	reported	sPH4Ia	2	TRUE	32072	7824	0.00239428	18.773
M01604,urate	colorectal cancer	22	rs7906282	T	G	T	G	0.008	-0.0350193	0.3075	0.316435	FALSE	FALSE	FALSE	j7UJL1	0.0613109	0.0187144	TRUE	reported	0.0016	1.105e-06	TRUE	reported	sPH4Ia	2	TRUE	32072	7824	0.00318512	24.9936
M01604,urate	colorectal cancer	23	rs872114	A	C	A	C	-0.0208	-0.072482	0.9736	0.972352	FALSE	FALSE	FALSE	j7UJL1	0.176653	0.0536453	TRUE	reported	0.0044	2.294e-06	TRUE	reported	sPH4Ia	2	TRUE	32072	7824	0.00284809	22.3414
M01604,urate	colorectal cancer	24	rs938554	C	G	C	G	-0.0348	0.051699	0.2256	0.192995	FALSE	TRUE	FALSE	j7UJL1	0.0124661	0.0206906	TRUE	reported	0.0017	5.85e-93	TRUE	reported	sPH4Ia	2	TRUE	32072	7824	0.0508362	418.938
M01604,urate	colorectal cancer	25	rs9549021	T	C	T	C	-0.0135	0.0122966	0.6112	0.685435	FALSE	FALSE	FALSE	j7UJL1	0.496002	0.0180621	TRUE	reported	0.0029	2.944e-06	TRUE	reported	sPH4Ia	2	TRUE	32072	7824	0.00276211	21.6651
M01604,urate	colorectal cancer	26	rs9557545	A	T	A	T	0.018	0.0412495	0.032	0.110401	FALSE	TRUE	FALSE	j7UJL1	0.349066	0.0440511	TRUE	reported	0.004	7.829e-06	TRUE	reported	sPH4Ia	2	TRUE	32072	7824	0.00258151	20.2448
M01605,ursodeoxycholate	colorectal cancer	1	rs10174534	A	G	A	G	-0.028	-0.0237754	0.5571	0.547381	FALSE	FALSE	FALSE	GkIwOn	0.176575	0.0175935	TRUE	reported	0.0063	7.572e-06	TRUE	reported	3Ylchg	2	TRUE	32072	7824	0.00251832	19.748
M01605,ursodeoxycholate	colorectal cancer	2	rs11736497	T	C	T	C	0.1146	0.060939	0.0214	0.0403267	FALSE	FALSE	FALSE	GkIwOn	0.166878	0.044085	TRUE	reported	0.0252	5.557e-06	TRUE	reported	3Ylchg	2	TRUE	32072	7824	0.00263629	20.6756
M01605,ursodeoxycholate	colorectal cancer	3	rs12587564	A	G	A	G	0.0456	0.0883474	0.1148	0.171194	FALSE	FALSE	FALSE	GkIwOn	0.000359487	0.0247599	TRUE	reported	0.0097	2.63e-06	TRUE	reported	3Ylchg	2	TRUE	32072	7824	0.00281665	22.094
M01605,ursodeoxycholate	colorectal cancer	4	rs17118371	T	C	T	C	0.0343	-0.0143131	0.2298	0.238866	FALSE	FALSE	FALSE	GkIwOn	0.469805	0.0198024	TRUE	reported	0.0071	1.442e-06	TRUE	reported	3Ylchg	2	TRUE	32072	7824	0.00297406	23.3325
M01605,ursodeoxycholate	colorectal cancer	5	rs2421668	A	G	A	G	0.034	-0.00994789	0.644	0.658234	FALSE	FALSE	FALSE	GkIwOn	0.573623	0.0176781	TRUE	reported	0.0073	2.867e-06	TRUE	reported	3Ylchg	2	TRUE	32072	7824	0.00276491	21.6871
M01605,ursodeoxycholate	colorectal cancer	6	rs2720445	T	C	T	C	0.033	-0.00049523	0.536	0.520061	FALSE	FALSE	FALSE	GkIwOn	0.980458	0.0202176	TRUE	reported	0.0073	5.56e-06	TRUE	reported	3Ylchg	2	TRUE	32072	7824	0.00260508	20.4301
M01605,ursodeoxycholate	colorectal cancer	7	rs312306	C	G	C	G	-0.0654	0.0188949	0.2278	0.223106	FALSE	TRUE	FALSE	GkIwOn	0.342078	0.019888	TRUE	reported	0.0145	6.231e-06	TRUE	reported	3Ylchg	2	TRUE	32072	7824	0.00259336	20.338
M01605,ursodeoxycholate	colorectal cancer	8	rs3760877	T	C	T	C	0.0577	-0.0453071	0.4762	0.460946	FALSE	FALSE	FALSE	GkIwOn	0.0439467	0.0224894	TRUE	reported	0.013	9.553e-06	TRUE	reported	3Ylchg	2	TRUE	32072	7824	0.00251156	19.6949
M01605,ursodeoxycholate	colorectal cancer	9	rs6763802	T	G	T	G	-0.0576	0.0203659	0.0798	0.0925523	FALSE	FALSE	FALSE	GkIwOn	0.515672	0.0313307	TRUE	reported	0.0116	6.503e-07	TRUE	reported	3Ylchg	2	TRUE	32072	7824	0.00314148	24.6501
M01605,ursodeoxycholate	colorectal cancer	10	rs7463380	C	G	C	G	0.0763	0.00474869	0.8421	0.772565	FALSE	TRUE	FALSE	GkIwOn	0.828946	0.0219792	TRUE	reported	0.0169	6.402e-06	TRUE	reported	3Ylchg	2	TRUE	32072	7824	0.00259846	20.3781
M01605,ursodeoxycholate	colorectal cancer	11	rs9573265	T	C	T	C	0.2216	0.0158023	0.0158	0.0971361	FALSE	FALSE	FALSE	GkIwOn	0.783568	0.0575315	TRUE	reported	0.0488	5.552e-06	TRUE	reported	3Ylchg	2	TRUE	32072	7824	0.00262862	20.6153
M01638,arginine	colorectal cancer	1	rs10922038	T	C	T	C	0.0102	-0.0136321	0.4354	0.386685	FALSE	FALSE	FALSE	Dr6be0	0.42866	0.0172235	TRUE	reported	0.0023	7.569e-06	TRUE	reported	Ll5PNm	2	TRUE	32072	7824	0.00250741	19.6623
M01638,arginine	colorectal cancer	2	rs11114987	T	C	T	C	-0.0324	0.0258298	0.0439	0.0312525	FALSE	FALSE	FALSE	Dr6be0	0.601686	0.0494845	TRUE	reported	0.0067	1.414e-06	TRUE	reported	Ll5PNm	2	TRUE	32072	7824	0.00297999	23.3792
M01638,arginine	colorectal cancer	3	rs1153903	A	G	A	G	-0.0106	0.00617329	0.3856	0.445946	FALSE	FALSE	FALSE	Dr6be0	0.725217	0.017563	TRUE	reported	0.0023	4.187e-06	TRUE	reported	Ll5PNm	2	TRUE	32072	7824	0.00270738	21.2346
M01638,arginine	colorectal cancer	4	rs12714263	A	G	A	G	-0.0107	0.000308235	0.5733	0.595526	FALSE	FALSE	FALSE	Dr6be0	0.98566	0.0171499	TRUE	reported	0.0023	3.976e-06	TRUE	reported	Ll5PNm	2	TRUE	32072	7824	0.00275857	21.6372
M01638,arginine	colorectal cancer	5	rs12985777	T	C	T	C	-0.0141	-0.000750273	0.2402	0.203108	FALSE	FALSE	FALSE	Dr6be0	0.971668	0.0211248	TRUE	reported	0.0032	8.861e-06	TRUE	reported	Ll5PNm	2	TRUE	32072	7824	0.00247533	19.4101
M01638,arginine	colorectal cancer	6	rs17706531	A	G	A	G	0.0105	-0.0077962	0.6331	0.68586	FALSE	FALSE	FALSE	Dr6be0	0.666571	0.0180946	TRUE	reported	0.0023	6.973e-06	TRUE	reported	Ll5PNm	2	TRUE	32072	7824	0.00265668	20.8359
M01638,arginine	colorectal cancer	7	rs2180566	T	C	T	C	-0.0109	0.0226887	0.6433	0.640724	FALSE	FALSE	FALSE	Dr6be0	0.215212	0.0183068	TRUE	reported	0.0023	2.105e-06	TRUE	reported	Ll5PNm	2	TRUE	32072	7824	0.00286236	22.4536
M01638,arginine	colorectal cancer	8	rs2246012	T	C	T	C	-0.0166	-0.0396776	0.8388	0.816509	FALSE	FALSE	FALSE	Dr6be0	0.098842	0.0240398	TRUE	reported	0.0032	2.227e-07	TRUE	reported	Ll5PNm	2	TRUE	32072	7824	0.00342765	26.9033
M01638,arginine	colorectal cancer	9	rs2916148	A	G	A	G	-0.0101	-0.0220569	0.4534	0.422847	FALSE	FALSE	FALSE	Dr6be0	0.197131	0.0171015	TRUE	reported	0.0023	9.235e-06	TRUE	reported	Ll5PNm	2	TRUE	32072	7824	0.00245861	19.2786
M01638,arginine	colorectal cancer	10	rs2933871	A	G	A	G	0.0178	0.0218512	0.6938	0.648737	FALSE	FALSE	FALSE	Dr6be0	0.235111	0.0184042	TRUE	reported	0.004	7.648e-06	TRUE	reported	Ll5PNm	2	TRUE	32072	7824	0.0025246	19.7974
M01638,arginine	colorectal cancer	11	rs3011362	A	G	A	G	-0.0349	-0.0384521	0.0334	0.0538553	FALSE	FALSE	FALSE	Dr6be0	0.340178	0.0403141	TRUE	reported	0.0074	2.37e-06	TRUE	reported	Ll5PNm	2	TRUE	32072	7824	0.00283482	22.237
M01638,arginine	colorectal cancer	12	rs511304	A	C	A	C	0.0191	0.0167858	0.4368	0.449525	FALSE	FALSE	FALSE	Dr6be0	0.345957	0.0178106	TRUE	reported	0.0039	1.014e-06	TRUE	reported	Ll5PNm	2	TRUE	32072	7824	0.00305618	23.9787
M01638,arginine	colorectal cancer	13	rs6479442	A	C	A	C	0.0101	-0.0224738	0.4837	0.483392	FALSE	FALSE	FALSE	Dr6be0	0.187035	0.0170333	TRUE	reported	0.0023	9.586e-06	TRUE	reported	Ll5PNm	2	TRUE	32072	7824	0.00245861	19.2786
M01638,arginine	colorectal cancer	14	rs6561899	A	T	A	T	0.011	-0.0212725	0.58	0.634156	FALSE	TRUE	FALSE	Dr6be0	0.228967	0.0176825	TRUE	reported	0.0023	1.844e-06	TRUE	reported	Ll5PNm	2	TRUE	32072	7824	0.00291496	22.8675
M01638,arginine	colorectal cancer	15	rs6920504	T	C	T	C	-0.0135	0.00190919	0.7729	0.801632	FALSE	FALSE	FALSE	Dr6be0	0.924858	0.0202425	TRUE	reported	0.003	7.527e-06	TRUE	reported	Ll5PNm	2	TRUE	32072	7824	0.00258151	20.2448
M01638,arginine	colorectal cancer	16	rs7036499	T	C	T	C	0.0217	0.0442074	0.8519	0.833832	FALSE	FALSE	FALSE	Dr6be0	0.0611207	0.0236072	TRUE	reported	0.0049	8.857e-06	TRUE	reported	Ll5PNm	2	TRUE	32072	7824	0.00250041	19.6072
M01638,arginine	colorectal cancer	17	rs715	T	C	T	C	0.0144	0.0168589	0.7064	0.705841	FALSE	FALSE	FALSE	Dr6be0	0.35764	0.0183274	TRUE	reported	0.0028	2.902e-07	TRUE	reported	Ll5PNm	2	TRUE	32072	7824	0.0033691	26.4422
M01638,arginine	colorectal cancer	18	rs720118	T	C	T	C	-0.0105	-0.0296902	0.6152	0.604308	FALSE	FALSE	FALSE	Dr6be0	0.0891281	0.0174647	TRUE	reported	0.0023	4.547e-06	TRUE	reported	Ll5PNm	2	TRUE	32072	7824	0.00265668	20.8359
M01638,arginine	colorectal cancer	19	rs7535809	A	G	A	G	0.0138	0.0572432	0.8331	0.850884	FALSE	FALSE	FALSE	Dr6be0	0.0128789	0.023016	TRUE	reported	0.0031	7.276e-06	TRUE	reported	Ll5PNm	2	TRUE	32072	7824	0.00252643	19.8118
M01638,arginine	colorectal cancer	20	rs7717247	A	C	A	C	0.0162	0.0157373	0.8061	0.824171	FALSE	FALSE	FALSE	Dr6be0	0.485227	0.0225488	TRUE	reported	0.0035	3.347e-06	TRUE	reported	Ll5PNm	2	TRUE	32072	7824	0.00273072	21.4182
M01638,arginine	colorectal cancer	21	rs837763	T	C	T	C	0.0114	-0.0106595	0.5528	0.58757	FALSE	FALSE	FALSE	Dr6be0	0.534489	0.0171604	TRUE	reported	0.0025	6.027e-06	TRUE	reported	Ll5PNm	2	TRUE	32072	7824	0.00265062	20.7883
M01638,arginine	colorectal cancer	22	rs901272	A	C	A	C	-0.0105	-0.00681654	0.6207	0.678778	FALSE	FALSE	FALSE	Dr6be0	0.69864	0.0176067	TRUE	reported	0.0023	6.493e-06	TRUE	reported	Ll5PNm	2	TRUE	32072	7824	0.00265668	20.8359
M01640,ascorbate (Vitamin C)	colorectal cancer	1	rs11167905	T	C	T	C	0.0804	0.00914019	0.8545	0.857913	FALSE	FALSE	FALSE	GDLqZV	0.696714	0.0234508	TRUE	reported	0.0164	9.826e-07	TRUE	reported	KR7wwN	2	TRUE	32072	7824	0.00306241	24.0278
M01640,ascorbate (Vitamin C)	colorectal cancer	2	rs13069990	T	C	T	C	-0.0506	-0.0196548	0.3781	0.41026	FALSE	FALSE	FALSE	GDLqZV	0.259773	0.0174411	TRUE	reported	0.011	4.442e-06	TRUE	reported	KR7wwN	2	TRUE	32072	7824	0.0026972	21.1546
M01640,ascorbate (Vitamin C)	colorectal cancer	3	rs13103690	T	G	T	G	-0.0474	-0.0205005	0.5359	0.524154	FALSE	FALSE	FALSE	GDLqZV	0.230993	0.0171151	TRUE	reported	0.0104	5.195e-06	TRUE	reported	KR7wwN	2	TRUE	32072	7824	0.00264795	20.7672
M01640,ascorbate (Vitamin C)	colorectal cancer	4	rs2070006	T	C	T	C	0.0512	0.0291527	0.3713	0.390849	FALSE	FALSE	FALSE	GDLqZV	0.0992606	0.0176849	TRUE	reported	0.0112	4.762e-06	TRUE	reported	KR7wwN	2	TRUE	32072	7824	0.00266389	20.8926
M01640,ascorbate (Vitamin C)	colorectal cancer	5	rs577596	A	G	A	G	-0.0567	-0.00478412	0.3267	0.406192	FALSE	FALSE	FALSE	GDLqZV	0.806161	0.0194966	TRUE	reported	0.0114	6.679e-07	TRUE	reported	KR7wwN	2	TRUE	32072	7824	0.00315179	24.7312
M01640,ascorbate (Vitamin C)	colorectal cancer	6	rs6713914	T	C	T	C	0.0593	-0.00968883	0.5741	0.577974	FALSE	FALSE	FALSE	GDLqZV	0.570004	0.0170564	TRUE	reported	0.0116	3.22e-07	TRUE	reported	KR7wwN	2	TRUE	32072	7824	0.00332902	26.1266
M01640,ascorbate (Vitamin C)	colorectal cancer	7	rs6826474	T	C	T	C	-0.1383	-0.043595	0.0393	0.0558598	FALSE	FALSE	FALSE	GDLqZV	0.284345	0.0407198	TRUE	reported	0.0288	1.561e-06	TRUE	reported	KR7wwN	2	TRUE	32072	7824	0.00293868	23.0541
M01640,ascorbate (Vitamin C)	colorectal cancer	8	rs6834631	T	G	T	G	0.1306	-0.009089	0.9596	0.967224	FALSE	FALSE	FALSE	GDLqZV	0.839435	0.0448583	TRUE	reported	0.0267	1.032e-06	TRUE	reported	KR7wwN	2	TRUE	32072	7824	0.00304866	23.9195
M01640,ascorbate (Vitamin C)	colorectal cancer	9	rs7112460	T	C	T	C	0.1084	0.0130547	0.0658	0.0548475	FALSE	FALSE	FALSE	GDLqZV	0.707811	0.0348312	TRUE	reported	0.0223	1.135e-06	TRUE	reported	KR7wwN	2	TRUE	32072	7824	0.003011	23.6232
M01640,ascorbate (Vitamin C)	colorectal cancer	10	rs8057559	T	C	T	C	0.1395	-0.050235	0.0312	0.0232423	FALSE	FALSE	FALSE	GDLqZV	0.346721	0.0533866	TRUE	reported	0.0314	9.098e-06	TRUE	reported	KR7wwN	2	TRUE	32072	7824	0.00251632	19.7323
M01640,ascorbate (Vitamin C)	colorectal cancer	11	rs808686	A	G	A	G	0.0598	0.0254472	0.6086	0.493492	FALSE	FALSE	FALSE	GDLqZV	0.138464	0.0171762	TRUE	reported	0.0128	3.013e-06	TRUE	reported	KR7wwN	2	TRUE	32072	7824	0.00278191	21.8208
M01640,ascorbate (Vitamin C)	colorectal cancer	12	rs8105491	T	G	T	G	-0.0698	-0.0254588	0.154	0.206702	FALSE	FALSE	FALSE	GDLqZV	0.274414	0.0232936	TRUE	reported	0.0148	2.304e-06	TRUE	reported	KR7wwN	2	TRUE	32072	7824	0.00283482	22.237
M01640,ascorbate (Vitamin C)	colorectal cancer	13	rs9419004	C	G	C	G	-0.254	0.0106815	0.186	0.289106	FALSE	TRUE	FALSE	GDLqZV	0.582415	0.0194258	TRUE	reported	0.0563	6.531e-06	TRUE	reported	KR7wwN	2	TRUE	32072	7824	0.00259474	20.3488
M01640,ascorbate (Vitamin C)	colorectal cancer	14	rs9606290	A	G	A	G	0.159	-0.000826235	0.241	0.239849	FALSE	FALSE	FALSE	GDLqZV	0.967694	0.0204005	TRUE	reported	0.0352	6.316e-06	TRUE	reported	KR7wwN	2	TRUE	32072	7824	0.00260105	20.3985
M01644,heptanoate (7:0)	colorectal cancer	1	rs10092877	T	C	T	C	0.0087	-0.0194175	0.4173	0.462224	FALSE	FALSE	FALSE	WKyAQ9	0.265064	0.0174226	TRUE	reported	0.0018	1.25e-06	TRUE	reported	4eyqXw	2	TRUE	32072	7824	0.00297694	23.3551
M01644,heptanoate (7:0)	colorectal cancer	2	rs10153405	A	G	A	G	-0.0103	-0.00505602	0.5342	0.49794	FALSE	FALSE	FALSE	WKyAQ9	0.766524	0.017028	TRUE	reported	0.0018	9.267e-09	TRUE	reported	4eyqXw	2	TRUE	32072	7824	0.00416761	32.7355
M01644,heptanoate (7:0)	colorectal cancer	3	rs10266726	T	C	T	C	-0.0083	-0.0179456	0.4261	0.419052	FALSE	FALSE	FALSE	WKyAQ9	0.295512	0.0171547	TRUE	reported	0.0018	4.002e-06	TRUE	reported	4eyqXw	2	TRUE	32072	7824	0.00271021	21.2569
M01644,heptanoate (7:0)	colorectal cancer	4	rs10492225	T	C	T	C	-0.0128	0.00941028	0.8498	0.850169	FALSE	FALSE	FALSE	WKyAQ9	0.686787	0.0233379	TRUE	reported	0.0027	1.596e-06	TRUE	reported	4eyqXw	2	TRUE	32072	7824	0.0028643	22.4689
M01644,heptanoate (7:0)	colorectal cancer	5	rs10740323	T	C	T	C	0.0084	-0.0184342	0.5935	0.584628	FALSE	FALSE	FALSE	WKyAQ9	0.285498	0.0172597	TRUE	reported	0.0018	4.096e-06	TRUE	reported	4eyqXw	2	TRUE	32072	7824	0.00277573	21.7722
M01644,heptanoate (7:0)	colorectal cancer	6	rs10848196	A	G	A	G	-0.0098	-0.0123291	0.5584	0.550719	FALSE	FALSE	FALSE	WKyAQ9	0.470667	0.0170907	TRUE	reported	0.0018	5.252e-08	TRUE	reported	4eyqXw	2	TRUE	32072	7824	0.0037743	29.6344
M01644,heptanoate (7:0)	colorectal cancer	7	rs11872932	A	T	A	T	0.0128	-0.0185526	0.201	0.244909	FALSE	TRUE	FALSE	WKyAQ9	0.372037	0.0207834	TRUE	reported	0.0027	1.486e-06	TRUE	reported	4eyqXw	2	TRUE	32072	7824	0.0028643	22.4689
M01644,heptanoate (7:0)	colorectal cancer	8	rs12953375	A	T	A	T	0.0126	-0.00505455	0.8162	0.823228	FALSE	TRUE	FALSE	WKyAQ9	0.821267	0.0223736	TRUE	reported	0.0026	1.344e-06	TRUE	reported	4eyqXw	2	TRUE	32072	7824	0.0029927	23.4792
M01644,heptanoate (7:0)	colorectal cancer	9	rs13002121	A	G	A	G	0.0115	0.0286036	0.766	0.765193	FALSE	FALSE	FALSE	WKyAQ9	0.15309	0.0200207	TRUE	reported	0.0026	6.943e-06	TRUE	reported	4eyqXw	2	TRUE	32072	7824	0.00249422	19.5586
M01644,heptanoate (7:0)	colorectal cancer	10	rs13083714	T	C	T	C	0.0194	2.24787e-05	0.5762	0.552636	FALSE	FALSE	FALSE	WKyAQ9	0.998941	0.0169291	TRUE	reported	0.0042	4.84e-06	TRUE	reported	4eyqXw	2	TRUE	32072	7824	0.00271953	21.3301
M01644,heptanoate (7:0)	colorectal cancer	11	rs13109093	A	C	A	C	0.0085	-0.0139646	0.614	0.588044	FALSE	FALSE	FALSE	WKyAQ9	0.442446	0.0181814	TRUE	reported	0.0018	4.247e-06	TRUE	reported	4eyqXw	2	TRUE	32072	7824	0.00284203	22.2937
M01644,heptanoate (7:0)	colorectal cancer	12	rs13281311	A	T	A	T	-0.0089	-0.028357	0.5627	0.510229	FALSE	TRUE	TRUE	WKyAQ9	0.100862	0.0172836	TRUE	reported	0.0018	8.814e-07	TRUE	reported	4eyqXw	2	FALSE	32072	7824	0.00311495	24.4413
M01644,heptanoate (7:0)	colorectal cancer	13	rs17002476	T	C	T	C	-0.0119	0.0431448	0.1459	0.169611	FALSE	FALSE	FALSE	WKyAQ9	0.0624435	0.0231571	TRUE	reported	0.0027	8.317e-06	TRUE	reported	4eyqXw	2	TRUE	32072	7824	0.00247663	19.4203
M01644,heptanoate (7:0)	colorectal cancer	14	rs17287933	T	C	T	C	0.0083	-0.0276765	0.4687	0.473091	FALSE	FALSE	FALSE	WKyAQ9	0.105324	0.0170888	TRUE	reported	0.0018	5.243e-06	TRUE	reported	4eyqXw	2	TRUE	32072	7824	0.00271021	21.2569
M01644,heptanoate (7:0)	colorectal cancer	15	rs17520583	A	G	A	G	0.0093	0.0140026	0.332	0.271354	FALSE	FALSE	FALSE	WKyAQ9	0.44072	0.0181622	TRUE	reported	0.0018	3.599e-07	TRUE	reported	4eyqXw	2	TRUE	32072	7824	0.00340027	26.6876
M01644,heptanoate (7:0)	colorectal cancer	16	rs17739107	A	G	A	G	-0.0198	0.0385982	0.942	0.933897	FALSE	FALSE	FALSE	WKyAQ9	0.234102	0.0324393	TRUE	reported	0.0044	8.091e-06	TRUE	reported	4eyqXw	2	TRUE	32072	7824	0.00258151	20.2448
M01644,heptanoate (7:0)	colorectal cancer	17	rs1836862	A	C	A	C	-0.008	-0.0112604	0.6051	0.598767	FALSE	FALSE	FALSE	WKyAQ9	0.525645	0.0177422	TRUE	reported	0.0018	9.366e-06	TRUE	reported	4eyqXw	2	TRUE	32072	7824	0.00251832	19.748
M01644,heptanoate (7:0)	colorectal cancer	18	rs1866411	A	C	A	C	-0.0083	0.0193289	0.3473	0.315585	FALSE	FALSE	FALSE	WKyAQ9	0.289699	0.0182558	TRUE	reported	0.0018	5.232e-06	TRUE	reported	4eyqXw	2	TRUE	32072	7824	0.00271021	21.2569
M01644,heptanoate (7:0)	colorectal cancer	19	rs1889463	T	C	T	C	0.0089	0.0167226	0.628	0.628506	FALSE	FALSE	FALSE	WKyAQ9	0.417678	0.0206335	TRUE	reported	0.0019	3.358e-06	TRUE	reported	4eyqXw	2	TRUE	32072	7824	0.00279658	21.9362
M01644,heptanoate (7:0)	colorectal cancer	20	rs203591	T	C	T	C	-0.0086	-0.0267168	0.3697	0.396608	FALSE	FALSE	FALSE	WKyAQ9	0.126494	0.017484	TRUE	reported	0.0018	2.014e-06	TRUE	reported	4eyqXw	2	TRUE	32072	7824	0.00290909	22.8213
M01644,heptanoate (7:0)	colorectal cancer	21	rs2073805	T	C	T	C	-0.009	0.0270166	0.407	0.429459	FALSE	FALSE	FALSE	WKyAQ9	0.12269	0.0175026	TRUE	reported	0.002	6.795e-06	TRUE	reported	4eyqXw	2	TRUE	32072	7824	0.00258151	20.2448
M01644,heptanoate (7:0)	colorectal cancer	22	rs2091331	A	G	A	G	0.0082	0.0167718	0.4127	0.440384	FALSE	FALSE	FALSE	WKyAQ9	0.328838	0.0171762	TRUE	reported	0.0018	5.705e-06	TRUE	reported	4eyqXw	2	TRUE	32072	7824	0.00264547	20.7478
M01644,heptanoate (7:0)	colorectal cancer	23	rs2291199	A	G	A	G	0.0083	0.00694652	0.5373	0.594179	FALSE	FALSE	FALSE	WKyAQ9	0.685155	0.0171333	TRUE	reported	0.0018	5.175e-06	TRUE	reported	4eyqXw	2	TRUE	32072	7824	0.00271021	21.2569
M01644,heptanoate (7:0)	colorectal cancer	24	rs269194	A	C	A	C	-0.0081	-0.0116684	0.4386	0.393798	FALSE	FALSE	FALSE	WKyAQ9	0.506754	0.0175755	TRUE	reported	0.0018	9.008e-06	TRUE	reported	4eyqXw	2	TRUE	32072	7824	0.00258151	20.2448
M01644,heptanoate (7:0)	colorectal cancer	25	rs4618485	A	G	A	G	-0.0085	-0.00552389	0.595	0.633809	FALSE	FALSE	FALSE	WKyAQ9	0.750667	0.0173838	TRUE	reported	0.0018	3.037e-06	TRUE	reported	4eyqXw	2	TRUE	32072	7824	0.00284203	22.2937
M01644,heptanoate (7:0)	colorectal cancer	26	rs498266	A	G	A	G	0.0082	-0.004353	0.5852	0.567856	FALSE	FALSE	FALSE	WKyAQ9	0.806141	0.0177378	TRUE	reported	0.0018	6.145e-06	TRUE	reported	4eyqXw	2	TRUE	32072	7824	0.00264547	20.7478
M01644,heptanoate (7:0)	colorectal cancer	27	rs6051643	A	G	A	G	0.0441	0.049472	0.986	0.978352	FALSE	FALSE	FALSE	WKyAQ9	0.42582	0.0621223	TRUE	reported	0.0095	3.759e-06	TRUE	reported	4eyqXw	2	TRUE	32072	7824	0.00274667	21.5436
M01644,heptanoate (7:0)	colorectal cancer	28	rs630782	T	C	T	C	0.0093	0.0246902	0.4713	0.489901	FALSE	FALSE	FALSE	WKyAQ9	0.14694	0.0170228	TRUE	reported	0.0018	2.324e-07	TRUE	reported	4eyqXw	2	TRUE	32072	7824	0.00340027	26.6876
M01644,heptanoate (7:0)	colorectal cancer	29	rs676094	A	G	A	G	0.0191	0.0203424	0.4178	0.458184	FALSE	FALSE	FALSE	WKyAQ9	0.239319	0.0172878	TRUE	reported	0.0042	6.606e-06	TRUE	reported	4eyqXw	2	TRUE	32072	7824	0.00263629	20.6756
M01644,heptanoate (7:0)	colorectal cancer	30	rs6860349	A	G	A	G	-0.0089	-0.0126481	0.4108	0.443817	FALSE	FALSE	FALSE	WKyAQ9	0.467238	0.0173981	TRUE	reported	0.0018	8.673e-07	TRUE	reported	4eyqXw	2	TRUE	32072	7824	0.00311495	24.4413
M01644,heptanoate (7:0)	colorectal cancer	31	rs7436874	T	C	T	C	0.0083	0.0278058	0.6135	0.566611	FALSE	FALSE	FALSE	WKyAQ9	0.13308	0.0185117	TRUE	reported	0.0019	9.886e-06	TRUE	reported	4eyqXw	2	TRUE	32072	7824	0.00243311	19.0782
M01644,heptanoate (7:0)	colorectal cancer	32	rs8006663	A	G	A	G	-0.0086	0.00303901	0.4556	0.439369	FALSE	FALSE	FALSE	WKyAQ9	0.857927	0.0169764	TRUE	reported	0.0018	1.785e-06	TRUE	reported	4eyqXw	2	TRUE	32072	7824	0.00290909	22.8213
M01644,heptanoate (7:0)	colorectal cancer	33	rs8079173	A	G	A	G	0.0118	-0.0217643	0.1402	0.130742	FALSE	FALSE	FALSE	WKyAQ9	0.369527	0.0242538	TRUE	reported	0.0026	8.927e-06	TRUE	reported	4eyqXw	2	TRUE	32072	7824	0.00262571	20.5924
M01644,heptanoate (7:0)	colorectal cancer	34	rs864428	T	C	T	C	0.0101	0.00502779	0.4058	0.422701	FALSE	FALSE	FALSE	WKyAQ9	0.768692	0.0170964	TRUE	reported	0.0018	2.986e-08	TRUE	reported	4eyqXw	2	TRUE	32072	7824	0.00400797	31.4765
M01644,heptanoate (7:0)	colorectal cancer	35	rs9607028	T	G	T	G	-0.0084	-0.00099441	0.4268	0.35685	FALSE	FALSE	FALSE	WKyAQ9	0.954653	0.0174872	TRUE	reported	0.0019	7.286e-06	TRUE	reported	4eyqXw	2	TRUE	32072	7824	0.00249195	19.5407
M01644,heptanoate (7:0)	colorectal cancer	36	rs989248	A	G	A	G	-0.0085	0.0104136	0.6475	0.651167	FALSE	FALSE	FALSE	WKyAQ9	0.558888	0.0178164	TRUE	reported	0.0018	2.962e-06	TRUE	reported	4eyqXw	2	TRUE	32072	7824	0.00284203	22.2937
M01644,heptanoate (7:0)	colorectal cancer	37	rs990054	T	C	T	C	-0.0087	-0.00827448	0.5955	0.615653	FALSE	FALSE	FALSE	WKyAQ9	0.634067	0.017383	TRUE	reported	0.0018	1.325e-06	TRUE	reported	4eyqXw	2	TRUE	32072	7824	0.00297694	23.3551
M01644,heptanoate (7:0)	colorectal cancer	38	rs9997602	A	C	A	C	-0.0081	-0.00437543	0.5717	0.516714	FALSE	FALSE	FALSE	WKyAQ9	0.800531	0.0173175	TRUE	reported	0.0018	7.565e-06	TRUE	reported	4eyqXw	2	TRUE	32072	7824	0.00258151	20.2448
M01645,laurate (12:0)	colorectal cancer	1	rs10039731	A	G	A	G	0.0198	-0.0155801	0.5787	0.572012	FALSE	FALSE	FALSE	0QMQY6	0.368743	0.0173338	TRUE	reported	0.004	8.465e-07	TRUE	reported	higEjl	2	TRUE	32072	7824	0.00312193	24.4962
M01645,laurate (12:0)	colorectal cancer	2	rs11036901	A	G	A	G	-0.0079	0.00856421	0.433	0.374664	FALSE	FALSE	FALSE	0QMQY6	0.631978	0.0178814	TRUE	reported	0.0018	7.855e-06	TRUE	reported	higEjl	2	TRUE	32072	7824	0.00245591	19.2574
M01645,laurate (12:0)	colorectal cancer	3	rs11193635	T	C	T	C	0.0084	-0.0124337	0.6725	0.705533	FALSE	FALSE	FALSE	0QMQY6	0.509231	0.0188379	TRUE	reported	0.0018	3.797e-06	TRUE	reported	higEjl	2	TRUE	32072	7824	0.00277573	21.7722
M01645,laurate (12:0)	colorectal cancer	4	rs11589855	T	C	T	C	-0.0084	0.00269508	0.3809	0.399304	FALSE	FALSE	FALSE	0QMQY6	0.876799	0.0173844	TRUE	reported	0.0018	2.222e-06	TRUE	reported	higEjl	2	TRUE	32072	7824	0.00277573	21.7722
M01645,laurate (12:0)	colorectal cancer	5	rs11731117	A	G	A	G	0.0081	-0.0214865	0.5958	0.548759	FALSE	FALSE	FALSE	0QMQY6	0.211801	0.0172081	TRUE	reported	0.0018	4.324e-06	TRUE	reported	higEjl	2	TRUE	32072	7824	0.00258151	20.2448
M01645,laurate (12:0)	colorectal cancer	6	rs11857879	T	G	T	G	0.0112	0.011152	0.1952	0.201615	FALSE	FALSE	FALSE	0QMQY6	0.592023	0.0208096	TRUE	reported	0.0025	8.18e-06	TRUE	reported	higEjl	2	TRUE	32072	7824	0.00255867	20.0653
M01645,laurate (12:0)	colorectal cancer	7	rs11978728	A	T	A	T	-0.0089	-0.00453892	0.6876	0.652921	FALSE	TRUE	FALSE	0QMQY6	0.803879	0.0182778	TRUE	reported	0.0018	5.182e-07	TRUE	reported	higEjl	2	TRUE	32072	7824	0.00311495	24.4413
M01645,laurate (12:0)	colorectal cancer	8	rs12466053	A	G	A	G	0.0087	-0.00731183	0.402	0.376284	FALSE	FALSE	FALSE	0QMQY6	0.667561	0.0170241	TRUE	reported	0.0018	8.441e-07	TRUE	reported	higEjl	2	TRUE	32072	7824	0.00297694	23.3551
M01645,laurate (12:0)	colorectal cancer	9	rs12862464	T	C	T	C	0.0146	-0.0106099	0.0842	0.105915	FALSE	FALSE	FALSE	0QMQY6	0.715326	0.0290912	TRUE	reported	0.0033	9.825e-06	TRUE	reported	higEjl	2	TRUE	32072	7824	0.00249554	19.5689
M01645,laurate (12:0)	colorectal cancer	10	rs12940605	A	C	A	C	-0.0096	0.00438989	0.6059	0.648484	FALSE	FALSE	FALSE	0QMQY6	0.802754	0.0175747	TRUE	reported	0.0018	1.823e-07	TRUE	reported	higEjl	2	TRUE	32072	7824	0.00362237	28.4372
M01645,laurate (12:0)	colorectal cancer	11	rs13393013	A	G	A	G	0.0314	-0.05202	0.0213	0.0504125	FALSE	FALSE	FALSE	0QMQY6	0.299631	0.0501531	TRUE	reported	0.0065	1.312e-06	TRUE	reported	higEjl	2	TRUE	32072	7824	0.00297379	23.3304
M01645,laurate (12:0)	colorectal cancer	12	rs1487052	T	C	T	C	0.008	-0.0308728	0.3063	0.307642	FALSE	FALSE	FALSE	0QMQY6	0.0957968	0.0185357	TRUE	reported	0.0018	7.664e-06	TRUE	reported	higEjl	2	TRUE	32072	7824	0.00251832	19.748
M01645,laurate (12:0)	colorectal cancer	13	rs1530439	T	G	T	G	0.009	-0.015686	0.2946	0.303965	FALSE	FALSE	FALSE	0QMQY6	0.415004	0.0192438	TRUE	reported	0.0018	6.08e-07	TRUE	reported	higEjl	2	TRUE	32072	7824	0.00318512	24.9936
M01645,laurate (12:0)	colorectal cancer	14	rs16942446	A	G	A	G	-0.0259	0.0627434	0.0314	0.0533194	FALSE	FALSE	FALSE	0QMQY6	0.191564	0.0480436	TRUE	reported	0.0056	3.318e-06	TRUE	reported	higEjl	2	TRUE	32072	7824	0.00272652	21.3852
M01645,laurate (12:0)	colorectal cancer	15	rs16990450	T	C	T	C	0.0161	0.00825965	0.0722	0.0661417	FALSE	FALSE	FALSE	0QMQY6	0.819022	0.0360993	TRUE	reported	0.0035	4.178e-06	TRUE	reported	higEjl	2	TRUE	32072	7824	0.0026972	21.1546
M01645,laurate (12:0)	colorectal cancer	16	rs1998873	A	T	A	T	-0.0083	-0.00620285	0.5528	0.564418	FALSE	TRUE	TRUE	0QMQY6	0.723163	0.0175106	TRUE	reported	0.0018	2.54e-06	TRUE	reported	higEjl	2	FALSE	32072	7824	0.00271021	21.2569
M01645,laurate (12:0)	colorectal cancer	17	rs2069151	A	G	A	G	0.009	-0.000794235	0.7083	0.707253	FALSE	FALSE	FALSE	0QMQY6	0.965818	0.0185334	TRUE	reported	0.0018	4.682e-07	TRUE	reported	higEjl	2	TRUE	32072	7824	0.00318512	24.9936
M01645,laurate (12:0)	colorectal cancer	18	rs2140495	T	C	T	C	0.0638	-0.064658	0.0158	0.0495884	FALSE	FALSE	FALSE	0QMQY6	0.262557	0.0577114	TRUE	reported	0.0144	9.505e-06	TRUE	reported	higEjl	2	TRUE	32072	7824	0.00250265	19.6248
M01645,laurate (12:0)	colorectal cancer	19	rs2255059	T	C	T	C	-0.008	-0.008726	0.5192	0.531676	FALSE	FALSE	FALSE	0QMQY6	0.614283	0.0173146	TRUE	reported	0.0018	7.397e-06	TRUE	reported	higEjl	2	TRUE	32072	7824	0.00251832	19.748
M01645,laurate (12:0)	colorectal cancer	20	rs2304767	A	G	A	G	0.0091	-0.00604923	0.3402	0.2971	FALSE	FALSE	FALSE	0QMQY6	0.749959	0.0189813	TRUE	reported	0.0019	1.216e-06	TRUE	reported	higEjl	2	TRUE	32072	7824	0.00292331	22.9332
M01645,laurate (12:0)	colorectal cancer	21	rs2423542	A	G	A	G	0.0153	0.0130385	0.8036	0.711854	FALSE	FALSE	FALSE	0QMQY6	0.556826	0.0221909	TRUE	reported	0.0032	1.914e-06	TRUE	reported	higEjl	2	TRUE	32072	7824	0.00291331	22.8545
M01645,laurate (12:0)	colorectal cancer	22	rs2491274	A	G	A	G	-0.0297	-0.0674051	0.9732	0.96549	FALSE	FALSE	FALSE	0QMQY6	0.190502	0.0514898	TRUE	reported	0.0065	4.627e-06	TRUE	reported	higEjl	2	TRUE	32072	7824	0.00266134	20.8725
M01645,laurate (12:0)	colorectal cancer	23	rs287276	A	G	A	G	0.0084	-0.0180604	0.3317	0.355817	FALSE	FALSE	FALSE	0QMQY6	0.321667	0.0182237	TRUE	reported	0.0018	2.647e-06	TRUE	reported	higEjl	2	TRUE	32072	7824	0.00277573	21.7722
M01645,laurate (12:0)	colorectal cancer	24	rs369895	A	G	A	G	-0.0114	-0.0184389	0.574	0.579933	FALSE	FALSE	FALSE	0QMQY6	0.28992	0.0174231	TRUE	reported	0.0023	1.075e-06	TRUE	reported	higEjl	2	TRUE	32072	7824	0.00313014	24.5608
M01645,laurate (12:0)	colorectal cancer	25	rs4327548	A	G	A	G	-0.0093	-0.00217078	0.2904	0.291623	FALSE	FALSE	FALSE	0QMQY6	0.907223	0.0186265	TRUE	reported	0.0018	2.156e-07	TRUE	reported	higEjl	2	TRUE	32072	7824	0.00340027	26.6876
M01645,laurate (12:0)	colorectal cancer	26	rs4333677	A	G	A	G	0.008	0.057693	0.5848	0.513071	FALSE	FALSE	FALSE	0QMQY6	0.000683081	0.0169871	TRUE	reported	0.0018	5.985e-06	TRUE	reported	higEjl	2	TRUE	32072	7824	0.00251832	19.748
M01645,laurate (12:0)	colorectal cancer	27	rs4680878	T	G	T	G	0.0079	0.0088929	0.6552	0.651224	FALSE	FALSE	FALSE	0QMQY6	0.622961	0.0180876	TRUE	reported	0.0018	9.163e-06	TRUE	reported	higEjl	2	TRUE	32072	7824	0.00245591	19.2574
M01645,laurate (12:0)	colorectal cancer	28	rs4789698	T	C	T	C	-0.0079	0.0285794	0.4508	0.53411	FALSE	FALSE	FALSE	0QMQY6	0.102679	0.0175119	TRUE	reported	0.0018	6.828e-06	TRUE	reported	higEjl	2	TRUE	32072	7824	0.00245591	19.2574
M01645,laurate (12:0)	colorectal cancer	29	rs4930046	A	G	A	G	0.0088	-0.0165658	0.4652	0.54111	FALSE	FALSE	FALSE	0QMQY6	0.328206	0.016943	TRUE	reported	0.0019	2.716e-06	TRUE	reported	higEjl	2	TRUE	32072	7824	0.00273426	21.446
M01645,laurate (12:0)	colorectal cancer	30	rs6112257	A	G	A	G	-0.0092	-0.00319672	0.6843	0.642915	FALSE	FALSE	FALSE	0QMQY6	0.865389	0.0188577	TRUE	reported	0.0018	3.386e-07	TRUE	reported	higEjl	2	TRUE	32072	7824	0.00332778	26.1168
M01645,laurate (12:0)	colorectal cancer	31	rs6441206	A	G	A	G	0.0099	0.00641731	0.4638	0.45653	FALSE	FALSE	FALSE	0QMQY6	0.704666	0.0169309	TRUE	reported	0.0018	2.088e-08	TRUE	reported	higEjl	2	TRUE	32072	7824	0.00385142	30.2423
M01645,laurate (12:0)	colorectal cancer	32	rs6502896	A	G	A	G	-0.0187	-0.00692673	0.7619	0.749924	FALSE	FALSE	FALSE	0QMQY6	0.72286	0.0195318	TRUE	reported	0.0042	9.701e-06	TRUE	reported	higEjl	2	TRUE	32072	7824	0.0025273	19.8186
M01645,laurate (12:0)	colorectal cancer	33	rs6765113	T	C	T	C	0.0082	0.0154163	0.5408	0.536315	FALSE	FALSE	FALSE	0QMQY6	0.365825	0.0170473	TRUE	reported	0.0018	8.162e-06	TRUE	reported	higEjl	2	TRUE	32072	7824	0.00264547	20.7478
M01645,laurate (12:0)	colorectal cancer	34	rs696979	T	C	T	C	0.0084	-0.00655256	0.6026	0.633141	FALSE	FALSE	FALSE	0QMQY6	0.705867	0.0173618	TRUE	reported	0.0018	2.048e-06	TRUE	reported	higEjl	2	TRUE	32072	7824	0.00277573	21.7722
M01645,laurate (12:0)	colorectal cancer	35	rs6973824	A	G	A	G	0.009	-0.0152793	0.3374	0.313913	FALSE	FALSE	FALSE	0QMQY6	0.405409	0.0183645	TRUE	reported	0.0018	4.019e-07	TRUE	reported	higEjl	2	TRUE	32072	7824	0.00318512	24.9936
M01645,laurate (12:0)	colorectal cancer	36	rs699015	A	G	A	G	0.0391	0.0649016	0.955	0.932547	FALSE	FALSE	FALSE	0QMQY6	0.107247	0.0402942	TRUE	reported	0.0089	9.928e-06	TRUE	reported	higEjl	2	TRUE	32072	7824	0.00246079	19.2958
M01645,laurate (12:0)	colorectal cancer	37	rs7011528	A	C	A	C	-0.0082	0.0195597	0.4515	0.422503	FALSE	FALSE	FALSE	0QMQY6	0.250213	0.0170109	TRUE	reported	0.0018	4.005e-06	TRUE	reported	higEjl	2	TRUE	32072	7824	0.00264547	20.7478
M01645,laurate (12:0)	colorectal cancer	38	rs853907	T	C	T	C	0.0079	-0.00773572	0.4778	0.473077	FALSE	FALSE	FALSE	0QMQY6	0.661437	0.0176643	TRUE	reported	0.0018	7.637e-06	TRUE	reported	higEjl	2	TRUE	32072	7824	0.00245591	19.2574
M01645,laurate (12:0)	colorectal cancer	39	rs891531	T	G	T	G	0.0113	-0.000758261	0.1846	0.226026	FALSE	FALSE	FALSE	0QMQY6	0.970349	0.0203994	TRUE	reported	0.0024	3.809e-06	TRUE	reported	higEjl	2	TRUE	32072	7824	0.00282538	22.1627
M01645,laurate (12:0)	colorectal cancer	40	rs9563502	A	G	A	G	-0.01	0.00840196	0.7115	0.670363	FALSE	FALSE	FALSE	0QMQY6	0.656238	0.018876	TRUE	reported	0.0018	2.56e-08	TRUE	reported	higEjl	2	TRUE	32072	7824	0.00392931	30.8563
M01645,laurate (12:0)	colorectal cancer	41	rs9815886	A	C	A	C	-0.0083	-0.00291535	0.4756	0.462414	FALSE	FALSE	FALSE	0QMQY6	0.864363	0.0170665	TRUE	reported	0.0018	2.55e-06	TRUE	reported	higEjl	2	TRUE	32072	7824	0.00271021	21.2569
M01645,laurate (12:0)	colorectal cancer	42	rs9852606	C	G	C	G	-0.0085	0.0120156	0.3771	0.390713	FALSE	TRUE	FALSE	0QMQY6	0.498935	0.0177702	TRUE	reported	0.0018	1.476e-06	TRUE	reported	higEjl	2	TRUE	32072	7824	0.00284203	22.2937
M01649,valine	colorectal cancer	1	rs10050054	T	C	T	C	-0.0336	-0.0213807	0.9828	0.970744	FALSE	FALSE	FALSE	i5gecN	0.708494	0.0571861	TRUE	reported	0.0072	3.177e-06	TRUE	reported	P03Oxh	2	TRUE	32072	7824	0.00277573	21.7722
M01649,valine	colorectal cancer	2	rs10181551	A	G	A	G	-0.0055	-0.0161972	0.296	0.268355	FALSE	FALSE	FALSE	i5gecN	0.380465	0.0184681	TRUE	reported	0.0012	3.876e-06	TRUE	reported	P03Oxh	2	TRUE	32072	7824	0.00267775	21.0016
M01649,valine	colorectal cancer	3	rs12552913	A	T	A	T	-0.0059	-0.00120776	0.2932	0.292362	FALSE	TRUE	FALSE	i5gecN	0.949394	0.0190296	TRUE	reported	0.0012	1.164e-06	TRUE	reported	P03Oxh	2	TRUE	32072	7824	0.00308016	24.1674
M01649,valine	colorectal cancer	4	rs1440581	T	C	T	C	-0.0081	-0.017381	0.4577	0.460477	FALSE	FALSE	FALSE	i5gecN	0.309526	0.0171036	TRUE	reported	0.0012	2.558e-12	TRUE	reported	P03Oxh	2	TRUE	32072	7824	0.00578971	45.5509
M01649,valine	colorectal cancer	5	rs3762466	T	C	T	C	0.0058	-0.033176	0.6819	0.692255	FALSE	FALSE	FALSE	i5gecN	0.0797038	0.0189317	TRUE	reported	0.0012	1.063e-06	TRUE	reported	P03Oxh	2	TRUE	32072	7824	0.00297694	23.3551
M01670,urea	colorectal cancer	1	rs10075187	T	G	T	G	0.0316	-0.0336534	0.9687	0.952206	FALSE	FALSE	FALSE	dlH8N6	0.407142	0.0405984	TRUE	reported	0.0068	3.438e-06	TRUE	reported	44ahS1	2	TRUE	32072	7824	0.00275252	21.5896
M01670,urea	colorectal cancer	2	rs12654812	A	G	A	G	0.0118	0.011448	0.2913	0.353287	FALSE	FALSE	FALSE	dlH8N6	0.518178	0.017717	TRUE	reported	0.0025	3.362e-06	TRUE	reported	44ahS1	2	TRUE	32072	7824	0.00283936	22.2727
M01670,urea	colorectal cancer	3	rs1569823	T	C	T	C	-0.0152	0.0190176	0.8757	0.854142	FALSE	FALSE	FALSE	dlH8N6	0.448068	0.025068	TRUE	reported	0.0034	8.248e-06	TRUE	reported	44ahS1	2	TRUE	32072	7824	0.00254796	19.9811
M01670,urea	colorectal cancer	4	rs1792544	A	G	A	G	-0.0155	0.0112356	0.8963	0.790686	FALSE	FALSE	FALSE	dlH8N6	0.662757	0.0257631	TRUE	reported	0.0034	5.829e-06	TRUE	reported	44ahS1	2	TRUE	32072	7824	0.00264926	20.7776
M01670,urea	colorectal cancer	5	rs2049664	C	G	C	G	0.0123	0.000691837	0.1916	0.198948	FALSE	TRUE	FALSE	dlH8N6	0.974401	0.0215601	TRUE	reported	0.0026	3.006e-06	TRUE	reported	44ahS1	2	TRUE	32072	7824	0.00285229	22.3745
M01670,urea	colorectal cancer	6	rs2170700	A	G	A	G	0.0326	-0.0394903	0.8663	0.872516	FALSE	FALSE	FALSE	dlH8N6	0.177173	0.0292627	TRUE	reported	0.0069	2.431e-06	TRUE	reported	44ahS1	2	TRUE	32072	7824	0.00284493	22.3165
M01670,urea	colorectal cancer	7	rs2424200	T	C	T	C	0.0152	0.00586013	0.1163	0.129755	FALSE	FALSE	FALSE	dlH8N6	0.819114	0.0256254	TRUE	reported	0.0034	6.428e-06	TRUE	reported	44ahS1	2	TRUE	32072	7824	0.00254796	19.9811
M01670,urea	colorectal cancer	8	rs6074893	A	C	A	C	-0.0115	-0.00789159	0.7512	0.778951	FALSE	FALSE	FALSE	dlH8N6	0.694178	0.0200706	TRUE	reported	0.0026	8.524e-06	TRUE	reported	44ahS1	2	TRUE	32072	7824	0.00249422	19.5586
M01670,urea	colorectal cancer	9	rs6753621	A	G	A	G	-0.0117	-0.00844454	0.2183	0.247967	FALSE	FALSE	FALSE	dlH8N6	0.671549	0.0199153	TRUE	reported	0.0026	7.017e-06	TRUE	reported	44ahS1	2	TRUE	32072	7824	0.00258151	20.2448
M01670,urea	colorectal cancer	10	rs686346	T	C	T	C	0.0128	0.0318117	0.7658	0.752051	FALSE	FALSE	FALSE	dlH8N6	0.128665	0.0209372	TRUE	reported	0.0027	1.443e-06	TRUE	reported	44ahS1	2	TRUE	32072	7824	0.0028643	22.4689
M01670,urea	colorectal cancer	11	rs7739842	T	G	T	G	0.0134	-0.0493167	0.8202	0.776796	FALSE	FALSE	FALSE	dlH8N6	0.0220013	0.0215324	TRUE	reported	0.0027	8.001e-07	TRUE	reported	44ahS1	2	TRUE	32072	7824	0.00313825	24.6247
M01670,urea	colorectal cancer	12	rs7990832	A	G	A	G	0.0122	0.00518786	0.1792	0.179733	FALSE	FALSE	FALSE	dlH8N6	0.81061	0.0216486	TRUE	reported	0.0026	3.874e-06	TRUE	reported	44ahS1	2	TRUE	32072	7824	0.00280623	22.0121
M01670,urea	colorectal cancer	13	rs9646626	T	C	T	C	-0.0226	-0.0241124	0.948	0.944512	FALSE	FALSE	FALSE	dlH8N6	0.506901	0.0363319	TRUE	reported	0.0051	7.979e-06	TRUE	reported	44ahS1	2	TRUE	32072	7824	0.00250357	19.632
M01670,urea	colorectal cancer	14	rs980922	C	G	C	G	-0.012	-0.0718262	0.8056	0.756992	FALSE	TRUE	FALSE	dlH8N6	0.00052838	0.0207234	TRUE	reported	0.0026	3.569e-06	TRUE	reported	44ahS1	2	TRUE	32072	7824	0.00271523	21.2963
M01712,cortisol	colorectal cancer	1	rs1010874	A	G	A	G	-0.0491	-0.00588083	0.0629	0.0800819	FALSE	FALSE	FALSE	cGUXn9	0.864759	0.0345283	TRUE	reported	0.0096	3.169e-07	TRUE	reported	KyPKSC	2	TRUE	32072	7824	0.00333228	26.1523
M01712,cortisol	colorectal cancer	2	rs11013837	A	T	A	T	-0.015	-0.0328954	0.2463	0.218101	FALSE	TRUE	FALSE	cGUXn9	0.0939382	0.0196393	TRUE	reported	0.0034	8.163e-06	TRUE	reported	KyPKSC	2	TRUE	32072	7824	0.00248151	19.4587
M01712,cortisol	colorectal cancer	3	rs1173842	A	G	A	G	-0.0217	0.0219893	0.567	0.494274	FALSE	FALSE	FALSE	cGUXn9	0.196637	0.0170302	TRUE	reported	0.0049	8.343e-06	TRUE	reported	KyPKSC	2	TRUE	32072	7824	0.00250041	19.6072
M01712,cortisol	colorectal cancer	4	rs11855136	A	G	A	G	-0.0618	-0.00201016	0.0406	0.0349982	FALSE	FALSE	FALSE	cGUXn9	0.969585	0.05272	TRUE	reported	0.0121	2.991e-07	TRUE	reported	KyPKSC	2	TRUE	32072	7824	0.00332301	26.0793
M01712,cortisol	colorectal cancer	5	rs11987983	T	C	T	C	-0.0457	-0.00310429	0.099	0.0866292	FALSE	FALSE	FALSE	cGUXn9	0.9197	0.0307931	TRUE	reported	0.0102	7.164e-06	TRUE	reported	KyPKSC	2	TRUE	32072	7824	0.00255912	20.0688
M01712,cortisol	colorectal cancer	6	rs12210538	A	G	A	G	0.0254	-0.00599938	0.8442	0.791829	FALSE	FALSE	FALSE	cGUXn9	0.762794	0.0198777	TRUE	reported	0.0057	9.185e-06	TRUE	reported	KyPKSC	2	TRUE	32072	7824	0.00253156	19.8521
M01712,cortisol	colorectal cancer	7	rs12883490	T	C	T	C	0.0166	0.0224972	0.6656	0.696363	FALSE	FALSE	FALSE	cGUXn9	0.224817	0.0185343	TRUE	reported	0.0033	3.756e-07	TRUE	reported	KyPKSC	2	TRUE	32072	7824	0.00322372	25.2975
M01712,cortisol	colorectal cancer	8	rs1381274	T	C	T	C	-0.0146	0.00904872	0.4672	0.48747	FALSE	FALSE	FALSE	cGUXn9	0.595862	0.0170614	TRUE	reported	0.0032	3.625e-06	TRUE	reported	KyPKSC	2	TRUE	32072	7824	0.00265352	20.8111
M01712,cortisol	colorectal cancer	9	rs1448767	T	C	T	C	-0.0144	0.00121141	0.6289	0.580025	FALSE	FALSE	FALSE	cGUXn9	0.944251	0.0173236	TRUE	reported	0.0033	9.947e-06	TRUE	reported	KyPKSC	2	TRUE	32072	7824	0.0024278	19.0365
M01712,cortisol	colorectal cancer	10	rs1491606	A	T	A	T	0.0182	-0.0139395	0.2992	0.369996	FALSE	TRUE	FALSE	cGUXn9	0.438877	0.0180076	TRUE	reported	0.004	5.796e-06	TRUE	reported	KyPKSC	2	TRUE	32072	7824	0.00263904	20.6972
M01712,cortisol	colorectal cancer	11	rs4439706	T	C	T	C	0.0151	-0.0238827	0.7156	0.619712	FALSE	FALSE	FALSE	cGUXn9	0.193611	0.0183717	TRUE	reported	0.0033	3.775e-06	TRUE	reported	KyPKSC	2	TRUE	32072	7824	0.00266893	20.9322
M01712,cortisol	colorectal cancer	12	rs9446392	T	C	T	C	-0.0331	-0.0275898	0.9533	0.958503	FALSE	FALSE	FALSE	cGUXn9	0.505825	0.0414665	TRUE	reported	0.0075	9.272e-06	TRUE	reported	KyPKSC	2	TRUE	32072	7824	0.00248327	19.4725
M01712,cortisol	colorectal cancer	13	rs9533798	C	G	C	G	-0.0142	-0.025968	0.3667	0.339047	FALSE	TRUE	FALSE	cGUXn9	0.138036	0.0175087	TRUE	reported	0.0032	8.363e-06	TRUE	reported	KyPKSC	2	TRUE	32072	7824	0.00251048	19.6864
M01769,cortisone	colorectal cancer	1	rs10102742	T	C	T	C	0.0078	0.0116473	0.4035	0.455132	FALSE	FALSE	FALSE	9KubxP	0.497117	0.0171528	TRUE	reported	0.0018	8.73e-06	TRUE	reported	rfXuTK	2	TRUE	32072	7824	0.00239428	18.773
M01769,cortisone	colorectal cancer	2	rs10454657	T	C	T	C	0.0083	0.00427697	0.5849	0.577868	FALSE	FALSE	FALSE	9KubxP	0.802825	0.0171289	TRUE	reported	0.0017	1.64e-06	TRUE	reported	rfXuTK	2	TRUE	32072	7824	0.00303744	23.8313
M01769,cortisone	colorectal cancer	3	rs10824300	A	G	A	G	0.009	-0.0175839	0.383	0.430147	FALSE	FALSE	FALSE	9KubxP	0.312316	0.0174033	TRUE	reported	0.002	6.8e-06	TRUE	reported	rfXuTK	2	TRUE	32072	7824	0.00258151	20.2448
M01769,cortisone	colorectal cancer	4	rs10851734	A	G	A	G	0.0078	0.00428825	0.6345	0.710551	FALSE	FALSE	FALSE	9KubxP	0.814689	0.018296	TRUE	reported	0.0017	6.05e-06	TRUE	reported	rfXuTK	2	TRUE	32072	7824	0.00268346	21.0465
M01769,cortisone	colorectal cancer	5	rs10938815	T	G	T	G	0.0099	-0.0116852	0.5932	0.587864	FALSE	FALSE	FALSE	9KubxP	0.495896	0.0171598	TRUE	reported	0.0017	8.38e-09	TRUE	reported	rfXuTK	2	TRUE	32072	7824	0.00431584	33.9048
M01769,cortisone	colorectal cancer	6	rs1115509	A	C	A	C	-0.0999	-0.132198	0.0138	0.0183526	FALSE	FALSE	FALSE	9KubxP	0.0620343	0.070844	TRUE	reported	0.0211	2.13e-06	TRUE	reported	rfXuTK	2	TRUE	32072	7824	0.0028569	22.4107
M01769,cortisone	colorectal cancer	7	rs11532668	A	G	A	G	0.0168	0.0427721	0.8339	0.751379	FALSE	FALSE	FALSE	9KubxP	0.0599218	0.0227345	TRUE	reported	0.0038	9.75e-06	TRUE	reported	rfXuTK	2	TRUE	32072	7824	0.00249195	19.5407
M01769,cortisone	colorectal cancer	8	rs1173830	T	C	T	C	-0.0171	0.0140015	0.6542	0.635537	FALSE	FALSE	FALSE	9KubxP	0.427985	0.0176643	TRUE	reported	0.0034	6.6e-07	TRUE	reported	rfXuTK	2	TRUE	32072	7824	0.00322258	25.2885
M01769,cortisone	colorectal cancer	9	rs13280205	A	C	A	C	0.0121	0.011034	0.805	0.716692	FALSE	FALSE	FALSE	9KubxP	0.573024	0.0195776	TRUE	reported	0.0025	2.02e-06	TRUE	reported	rfXuTK	2	TRUE	32072	7824	0.00298513	23.4196
M01769,cortisone	colorectal cancer	10	rs1334235	C	G	C	G	0.0077	0.0103809	0.3644	0.321491	FALSE	TRUE	FALSE	9KubxP	0.561745	0.0178904	TRUE	reported	0.0017	9.97e-06	TRUE	reported	rfXuTK	2	TRUE	32072	7824	0.00261528	20.5103
M01769,cortisone	colorectal cancer	11	rs1379470	A	T	A	T	0.0078	-0.0206669	0.4616	0.475621	FALSE	TRUE	TRUE	9KubxP	0.223524	0.0169789	TRUE	reported	0.0017	4.44e-06	TRUE	reported	rfXuTK	2	FALSE	32072	7824	0.00268346	21.0465
M01769,cortisone	colorectal cancer	12	rs1438564	T	C	T	C	0.0114	0.00509587	0.8089	0.814425	FALSE	FALSE	FALSE	9KubxP	0.814575	0.0217282	TRUE	reported	0.0025	5.1e-06	TRUE	reported	rfXuTK	2	TRUE	32072	7824	0.00265062	20.7883
M01769,cortisone	colorectal cancer	13	rs17248331	T	C	T	C	-0.0089	-0.0139149	0.5848	0.601335	FALSE	FALSE	FALSE	9KubxP	0.418167	0.0171873	TRUE	reported	0.0017	1.7e-07	TRUE	reported	rfXuTK	2	TRUE	32072	7824	0.00349088	27.4013
M01769,cortisone	colorectal cancer	14	rs2058473	A	G	A	G	-0.0077	-0.00662206	0.6494	0.655139	FALSE	FALSE	FALSE	9KubxP	0.709516	0.017777	TRUE	reported	0.0017	7.48e-06	TRUE	reported	rfXuTK	2	TRUE	32072	7824	0.00261528	20.5103
M01769,cortisone	colorectal cancer	15	rs2118096	A	C	A	C	0.0084	-0.00976245	0.6068	0.644284	FALSE	FALSE	FALSE	9KubxP	0.582812	0.0177731	TRUE	reported	0.0017	1.13e-06	TRUE	reported	rfXuTK	2	TRUE	32072	7824	0.00311085	24.409
M01769,cortisone	colorectal cancer	16	rs219918	C	G	C	G	-0.0299	-0.00984221	0.0224	0.0245808	FALSE	TRUE	FALSE	9KubxP	0.843692	0.0499165	TRUE	reported	0.0063	2.48e-06	TRUE	reported	rfXuTK	2	TRUE	32072	7824	0.00287067	22.5191
M01769,cortisone	colorectal cancer	17	rs2272663	A	G	A	G	0.0077	-0.00727766	0.5321	0.50948	FALSE	FALSE	FALSE	9KubxP	0.681104	0.017709	TRUE	reported	0.0017	9.39e-06	TRUE	reported	rfXuTK	2	TRUE	32072	7824	0.00261528	20.5103
M01769,cortisone	colorectal cancer	18	rs227421	T	C	T	C	0.0116	0.00641043	0.1489	0.148578	FALSE	FALSE	FALSE	9KubxP	0.781137	0.0230726	TRUE	reported	0.0025	4.04e-06	TRUE	reported	rfXuTK	2	TRUE	32072	7824	0.00274419	21.5241
M01769,cortisone	colorectal cancer	19	rs2325727	T	C	T	C	-0.0076	-0.0157922	0.4423	0.411367	FALSE	FALSE	FALSE	9KubxP	0.355246	0.0170825	TRUE	reported	0.0017	9.34e-06	TRUE	reported	rfXuTK	2	TRUE	32072	7824	0.00254796	19.9811
M01769,cortisone	colorectal cancer	20	rs2351174	T	G	T	G	-0.0081	0.0266555	0.6063	0.536546	FALSE	FALSE	FALSE	9KubxP	0.124642	0.0173586	TRUE	reported	0.0017	2.63e-06	TRUE	reported	rfXuTK	2	TRUE	32072	7824	0.00289324	22.6966
M01769,cortisone	colorectal cancer	21	rs2364598	A	C	A	C	-0.014	-0.00615948	0.149	0.136889	FALSE	FALSE	FALSE	9KubxP	0.794764	0.0236785	TRUE	reported	0.003	3.06e-06	TRUE	reported	rfXuTK	2	TRUE	32072	7824	0.00277573	21.7722
M01769,cortisone	colorectal cancer	23	rs4470135	A	C	A	C	0.0088	0.00892607	0.5203	0.562321	FALSE	FALSE	FALSE	9KubxP	0.617036	0.0178502	TRUE	reported	0.0018	5.17e-07	TRUE	reported	rfXuTK	2	TRUE	32072	7824	0.00304556	23.8951
M01769,cortisone	colorectal cancer	24	rs4653629	T	C	T	C	-0.0084	-0.0121398	0.5584	0.571204	FALSE	FALSE	FALSE	9KubxP	0.475723	0.0170216	TRUE	reported	0.0017	1.25e-06	TRUE	reported	rfXuTK	2	TRUE	32072	7824	0.00311085	24.409
M01769,cortisone	colorectal cancer	25	rs4717222	A	C	A	C	-0.0086	-0.0157861	0.4686	0.491138	FALSE	FALSE	FALSE	9KubxP	0.354417	0.0170466	TRUE	reported	0.0017	4.34e-07	TRUE	reported	rfXuTK	2	TRUE	32072	7824	0.00326026	25.5852
M01769,cortisone	colorectal cancer	26	rs4717255	A	T	A	T	0.0079	0.000308108	0.4303	0.415902	FALSE	TRUE	TRUE	9KubxP	0.985808	0.017321	TRUE	reported	0.0017	3.53e-06	TRUE	reported	rfXuTK	2	FALSE	32072	7824	0.00275252	21.5896
M01769,cortisone	colorectal cancer	27	rs4930767	T	C	T	C	-0.0079	0.000498086	0.4862	0.509206	FALSE	FALSE	FALSE	9KubxP	0.976822	0.0171439	TRUE	reported	0.0017	3.69e-06	TRUE	reported	rfXuTK	2	TRUE	32072	7824	0.00275252	21.5896
M01769,cortisone	colorectal cancer	28	rs527793	T	G	T	G	-0.0149	-0.0428533	0.1085	0.177729	FALSE	FALSE	FALSE	9KubxP	0.0887898	0.0251809	TRUE	reported	0.0033	4.67e-06	TRUE	reported	rfXuTK	2	TRUE	32072	7824	0.00259888	20.3814
M01769,cortisone	colorectal cancer	29	rs6017596	T	C	T	C	-0.0084	-0.018634	0.5825	0.563941	FALSE	FALSE	FALSE	9KubxP	0.290606	0.0176326	TRUE	reported	0.0017	8.31e-07	TRUE	reported	rfXuTK	2	TRUE	32072	7824	0.00311085	24.409
M01769,cortisone	colorectal cancer	30	rs6539409	T	G	T	G	-0.0078	0.0207192	0.5663	0.610798	FALSE	FALSE	FALSE	9KubxP	0.232799	0.0173647	TRUE	reported	0.0017	4.95e-06	TRUE	reported	rfXuTK	2	TRUE	32072	7824	0.00268346	21.0465
M01769,cortisone	colorectal cancer	31	rs6910731	A	G	A	G	0.0087	0.013912	0.4495	0.483134	FALSE	FALSE	FALSE	9KubxP	0.41485	0.0170619	TRUE	reported	0.0018	9.06e-07	TRUE	reported	rfXuTK	2	TRUE	32072	7824	0.00297694	23.3551
M01769,cortisone	colorectal cancer	32	rs7562418	A	C	A	C	0.0077	-0.0144132	0.5075	0.455308	FALSE	FALSE	FALSE	9KubxP	0.392913	0.0168705	TRUE	reported	0.0017	6.81e-06	TRUE	reported	rfXuTK	2	TRUE	32072	7824	0.00261528	20.5103
M01769,cortisone	colorectal cancer	33	rs7661472	A	C	A	C	-0.0082	-0.0136534	0.4922	0.545544	FALSE	FALSE	FALSE	9KubxP	0.424466	0.0170946	TRUE	reported	0.0017	1.38e-06	TRUE	reported	rfXuTK	2	TRUE	32072	7824	0.00296491	23.2605
M01769,cortisone	colorectal cancer	34	rs7670890	A	G	A	G	-0.0076	-0.0128466	0.6344	0.606337	FALSE	FALSE	FALSE	9KubxP	0.463309	0.0175163	TRUE	reported	0.0017	9.64e-06	TRUE	reported	rfXuTK	2	TRUE	32072	7824	0.00254796	19.9811
M01769,cortisone	colorectal cancer	35	rs7814638	A	G	A	G	-0.0133	0.0334084	0.141	0.116397	FALSE	FALSE	FALSE	9KubxP	0.194505	0.0257509	TRUE	reported	0.0025	1.23e-07	TRUE	reported	rfXuTK	2	TRUE	32072	7824	0.00360434	28.2952
M01769,cortisone	colorectal cancer	36	rs7837792	T	C	T	C	-0.0081	-0.00414156	0.5936	0.629252	FALSE	FALSE	FALSE	9KubxP	0.815087	0.0177089	TRUE	reported	0.0017	2.78e-06	TRUE	reported	rfXuTK	2	TRUE	32072	7824	0.00289324	22.6966
M01769,cortisone	colorectal cancer	38	rs9379820	T	C	T	C	-0.0076	0.000542485	0.5914	0.566302	FALSE	FALSE	FALSE	9KubxP	0.975167	0.0174271	TRUE	reported	0.0017	8.32e-06	TRUE	reported	rfXuTK	2	TRUE	32072	7824	0.00254796	19.9811
M01769,cortisone	colorectal cancer	39	rs9391679	A	C	A	C	0.0123	0.0202635	0.157	0.207397	FALSE	FALSE	FALSE	9KubxP	0.354016	0.0218633	TRUE	reported	0.0025	5.82e-07	TRUE	reported	rfXuTK	2	TRUE	32072	7824	0.00308432	24.2002
M01769,cortisone	colorectal cancer	40	rs940511	A	G	A	G	-0.0077	0.003036	0.4652	0.518982	FALSE	FALSE	FALSE	9KubxP	0.858545	0.0170344	TRUE	reported	0.0017	6.71e-06	TRUE	reported	rfXuTK	2	TRUE	32072	7824	0.00261528	20.5103
M01769,cortisone	colorectal cancer	41	rs960381	A	C	A	C	0.008	0.0229976	0.5958	0.609219	FALSE	FALSE	FALSE	9KubxP	0.184608	0.0173344	TRUE	reported	0.0017	3.56e-06	TRUE	reported	rfXuTK	2	TRUE	32072	7824	0.00282245	22.1397
M01769,cortisone	colorectal cancer	42	rs9674799	A	G	A	G	0.0157	0.00687236	0.8784	0.808512	FALSE	FALSE	FALSE	9KubxP	0.791674	0.0260181	TRUE	reported	0.0032	7.47e-07	TRUE	reported	rfXuTK	2	TRUE	32072	7824	0.00306716	24.0651
M01898,proline	colorectal cancer	1	rs10183099	A	G	A	G	-0.0084	-0.00691691	0.6391	0.657105	FALSE	FALSE	FALSE	m4HHB2	0.700381	0.0179751	TRUE	reported	0.0018	2.443e-06	TRUE	reported	yohUVN	2	TRUE	32072	7824	0.00277573	21.7722
M01898,proline	colorectal cancer	2	rs10501294	T	C	T	C	-0.0124	-0.0143225	0.8715	0.861498	FALSE	FALSE	FALSE	m4HHB2	0.578702	0.0257932	TRUE	reported	0.0027	3.11e-06	TRUE	reported	yohUVN	2	TRUE	32072	7824	0.00268855	21.0865
M01898,proline	colorectal cancer	3	rs10512634	A	G	A	G	0.0117	0.0461632	0.1405	0.117652	FALSE	FALSE	FALSE	m4HHB2	0.0613545	0.0246739	TRUE	reported	0.0026	8.593e-06	TRUE	reported	yohUVN	2	TRUE	32072	7824	0.00258151	20.2448
M01898,proline	colorectal cancer	4	rs10747856	A	G	A	G	-0.0079	-0.00110124	0.5243	0.515497	FALSE	FALSE	FALSE	m4HHB2	0.948218	0.0169565	TRUE	reported	0.0017	6.032e-06	TRUE	reported	yohUVN	2	TRUE	32072	7824	0.00275252	21.5896
M01898,proline	colorectal cancer	5	rs10954090	T	C	T	C	0.013	-0.00789952	0.1522	0.122544	FALSE	FALSE	FALSE	m4HHB2	0.745966	0.024384	TRUE	reported	0.0026	3.971e-07	TRUE	reported	yohUVN	2	TRUE	32072	7824	0.00318512	24.9936
M01898,proline	colorectal cancer	6	rs11075967	T	C	T	C	-0.0087	0.00696747	0.6699	0.642361	FALSE	FALSE	FALSE	m4HHB2	0.701764	0.0181947	TRUE	reported	0.0018	8.671e-07	TRUE	reported	yohUVN	2	TRUE	32072	7824	0.00297694	23.3551
M01898,proline	colorectal cancer	7	rs11183620	A	G	A	G	0.0082	0.0331466	0.4679	0.523931	FALSE	FALSE	FALSE	m4HHB2	0.0499477	0.016908	TRUE	reported	0.0017	2.343e-06	TRUE	reported	yohUVN	2	TRUE	32072	7824	0.00296491	23.2605
M01898,proline	colorectal cancer	8	rs11784679	T	G	T	G	-0.0116	0.00744004	0.7763	0.778383	FALSE	FALSE	FALSE	m4HHB2	0.712548	0.0201935	TRUE	reported	0.0025	3.615e-06	TRUE	reported	yohUVN	2	TRUE	32072	7824	0.00274419	21.5241
M01898,proline	colorectal cancer	9	rs11802885	A	T	A	T	0.0098	0.00689331	0.3634	0.434059	FALSE	TRUE	TRUE	m4HHB2	0.694377	0.0175437	TRUE	reported	0.0018	2.327e-08	TRUE	reported	yohUVN	2	FALSE	32072	7824	0.0037743	29.6344
M01898,proline	colorectal cancer	10	rs11848063	A	G	A	G	0.0087	-0.0204051	0.5861	0.644007	FALSE	FALSE	FALSE	m4HHB2	0.241404	0.0174181	TRUE	reported	0.0018	7.138e-07	TRUE	reported	yohUVN	2	TRUE	32072	7824	0.00297694	23.3551
M01898,proline	colorectal cancer	11	rs11963846	A	T	A	T	0.008	0.00748841	0.4468	0.479182	FALSE	TRUE	TRUE	m4HHB2	0.663672	0.0172207	TRUE	reported	0.0018	8.573e-06	TRUE	reported	yohUVN	2	FALSE	32072	7824	0.00251832	19.748
M01898,proline	colorectal cancer	12	rs12243290	A	G	A	G	-0.0157	-0.00791819	0.8997	0.921278	FALSE	FALSE	FALSE	m4HHB2	0.786914	0.0292919	TRUE	reported	0.0034	4e-06	TRUE	reported	yohUVN	2	TRUE	32072	7824	0.00271788	21.3172
M01898,proline	colorectal cancer	13	rs1394836	T	C	T	C	0.0083	0.0218927	0.6032	0.652285	FALSE	FALSE	FALSE	m4HHB2	0.213126	0.0175843	TRUE	reported	0.0018	2.227e-06	TRUE	reported	yohUVN	2	TRUE	32072	7824	0.00271021	21.2569
M01898,proline	colorectal cancer	14	rs1564080	A	T	A	T	0.0079	0.00263127	0.324	0.306852	FALSE	TRUE	FALSE	m4HHB2	0.884499	0.0181132	TRUE	reported	0.0018	7.531e-06	TRUE	reported	yohUVN	2	TRUE	32072	7824	0.00245591	19.2574
M01898,proline	colorectal cancer	15	rs1615586	T	G	T	G	-0.0196	0.0373752	0.7674	0.771343	FALSE	FALSE	FALSE	m4HHB2	0.0590153	0.0197954	TRUE	reported	0.0043	4.182e-06	TRUE	reported	yohUVN	2	TRUE	32072	7824	0.00264847	20.7713
M01898,proline	colorectal cancer	16	rs175866	T	G	T	G	-0.0086	-0.00905322	0.5784	0.621569	FALSE	FALSE	FALSE	m4HHB2	0.605631	0.0175341	TRUE	reported	0.0018	1.139e-06	TRUE	reported	yohUVN	2	TRUE	32072	7824	0.00290909	22.8213
M01898,proline	colorectal cancer	17	rs17742907	A	G	A	G	0.0174	-0.0287757	0.0765	0.0923708	FALSE	FALSE	FALSE	m4HHB2	0.348447	0.0306906	TRUE	reported	0.0039	9.574e-06	TRUE	reported	yohUVN	2	TRUE	32072	7824	0.00253768	19.9002
M01898,proline	colorectal cancer	18	rs1888182	T	C	T	C	0.0079	0.0316577	0.4159	0.407295	FALSE	FALSE	FALSE	m4HHB2	0.0656931	0.0172005	TRUE	reported	0.0018	7.927e-06	TRUE	reported	yohUVN	2	TRUE	32072	7824	0.00245591	19.2574
M01898,proline	colorectal cancer	19	rs1928871	C	G	C	G	0.0083	-0.00619699	0.3987	0.375746	FALSE	TRUE	FALSE	m4HHB2	0.721956	0.0174148	TRUE	reported	0.0018	2.783e-06	TRUE	reported	yohUVN	2	TRUE	32072	7824	0.00271021	21.2569
M01898,proline	colorectal cancer	20	rs2185865	A	C	A	C	0.0177	0.0196937	0.9245	0.937305	FALSE	FALSE	FALSE	m4HHB2	0.551159	0.0330417	TRUE	reported	0.0034	1.698e-07	TRUE	reported	yohUVN	2	TRUE	32072	7824	0.0034519	27.0943
M01898,proline	colorectal cancer	21	rs2518802	A	C	A	C	-0.0534	0.0619869	0.903	0.906642	FALSE	FALSE	FALSE	m4HHB2	0.0429249	0.0306193	TRUE	reported	0.0033	4.152e-59	TRUE	reported	yohUVN	2	TRUE	32072	7824	0.0323839	261.784
M01898,proline	colorectal cancer	22	rs2935623	A	G	A	G	-0.0079	0.0216574	0.6235	0.678702	FALSE	FALSE	FALSE	m4HHB2	0.229403	0.0180193	TRUE	reported	0.0018	8.71e-06	TRUE	reported	yohUVN	2	TRUE	32072	7824	0.00245591	19.2574
M01898,proline	colorectal cancer	23	rs4580644	T	C	T	C	0.0157	0.0245093	0.4937	0.459526	FALSE	FALSE	FALSE	m4HHB2	0.150179	0.0170333	TRUE	reported	0.0035	8.163e-06	TRUE	reported	yohUVN	2	TRUE	32072	7824	0.00256519	20.1165
M01898,proline	colorectal cancer	24	rs4978836	A	G	A	G	0.009	-0.0289013	0.391	0.324251	FALSE	FALSE	FALSE	m4HHB2	0.100201	0.0175812	TRUE	reported	0.002	6.795e-06	TRUE	reported	yohUVN	2	TRUE	32072	7824	0.00258151	20.2448
M01898,proline	colorectal cancer	25	rs535633	A	G	A	G	-0.0086	0.0170332	0.5847	0.56317	FALSE	FALSE	FALSE	m4HHB2	0.330264	0.0174954	TRUE	reported	0.0018	1.049e-06	TRUE	reported	yohUVN	2	TRUE	32072	7824	0.00290909	22.8213
M01898,proline	colorectal cancer	26	rs5746636	T	G	T	G	-0.0319	-0.00331327	0.1975	0.314321	FALSE	FALSE	FALSE	m4HHB2	0.865736	0.0195962	TRUE	reported	0.0036	3.937e-19	TRUE	reported	yohUVN	2	TRUE	32072	7824	0.00993598	78.4992
M01898,proline	colorectal cancer	27	rs5747934	T	C	T	C	0.0715	0.0156841	0.0468	0.0648395	FALSE	FALSE	FALSE	m4HHB2	0.69193	0.0395827	TRUE	reported	0.0051	1.997e-44	TRUE	reported	yohUVN	2	TRUE	32072	7824	0.0245057	196.499
M01898,proline	colorectal cancer	28	rs6085132	T	C	T	C	-0.0272	-0.0517015	0.9725	0.968968	FALSE	FALSE	FALSE	m4HHB2	0.279315	0.0477895	TRUE	reported	0.0059	4.011e-06	TRUE	reported	yohUVN	2	TRUE	32072	7824	0.00270911	21.2482
M01898,proline	colorectal cancer	29	rs6769362	C	G	C	G	-0.0079	-0.0214443	0.6423	0.637815	FALSE	TRUE	FALSE	m4HHB2	0.231721	0.0179309	TRUE	reported	0.0018	7.756e-06	TRUE	reported	yohUVN	2	TRUE	32072	7824	0.00245591	19.2574
M01898,proline	colorectal cancer	30	rs6798346	A	G	A	G	-0.0167	0.00303624	0.627	0.659064	FALSE	FALSE	FALSE	m4HHB2	0.861974	0.0174635	TRUE	reported	0.0038	8.776e-06	TRUE	reported	yohUVN	2	TRUE	32072	7824	0.00246244	19.3088
M01898,proline	colorectal cancer	31	rs7029664	T	C	T	C	0.0077	-0.0348364	0.5057	0.474755	FALSE	FALSE	FALSE	m4HHB2	0.061773	0.0186498	TRUE	reported	0.0017	9.66e-06	TRUE	reported	yohUVN	2	TRUE	32072	7824	0.00261528	20.5103
M01898,proline	colorectal cancer	32	rs715544	A	G	A	G	-0.0199	-0.0143082	0.093	0.117695	FALSE	FALSE	FALSE	m4HHB2	0.605418	0.0276955	TRUE	reported	0.0036	2.443e-08	TRUE	reported	yohUVN	2	TRUE	32072	7824	0.00389027	30.5485
M01898,proline	colorectal cancer	33	rs7208186	T	C	T	C	0.0139	0.0053949	0.8619	0.8245	FALSE	FALSE	FALSE	m4HHB2	0.822558	0.0240569	TRUE	reported	0.0026	6.262e-08	TRUE	reported	yohUVN	2	TRUE	32072	7824	0.00363974	28.5741
M01898,proline	colorectal cancer	34	rs7296105	A	C	A	C	0.0262	0.0204417	0.8773	0.88708	FALSE	FALSE	FALSE	m4HHB2	0.454078	0.0273054	TRUE	reported	0.0055	2.349e-06	TRUE	reported	yohUVN	2	TRUE	32072	7824	0.00289195	22.6864
M01898,proline	colorectal cancer	35	rs7560860	A	G	A	G	0.0079	0.00212353	0.4253	0.383529	FALSE	FALSE	FALSE	m4HHB2	0.902383	0.0173135	TRUE	reported	0.0018	6.427e-06	TRUE	reported	yohUVN	2	TRUE	32072	7824	0.00245591	19.2574
M01898,proline	colorectal cancer	36	rs7858706	T	C	T	C	-0.0077	0.016912	0.4952	0.529011	FALSE	FALSE	FALSE	m4HHB2	0.330911	0.0173942	TRUE	reported	0.0017	9.664e-06	TRUE	reported	yohUVN	2	TRUE	32072	7824	0.00261528	20.5103
M01898,proline	colorectal cancer	37	rs893175	A	C	A	C	-0.0086	-0.0248192	0.5884	0.623251	FALSE	FALSE	FALSE	m4HHB2	0.16721	0.017969	TRUE	reported	0.0018	1.527e-06	TRUE	reported	yohUVN	2	TRUE	32072	7824	0.00290909	22.8213
M01898,proline	colorectal cancer	38	rs9360494	T	C	T	C	-0.0083	-0.00303828	0.5977	0.606577	FALSE	FALSE	FALSE	m4HHB2	0.859824	0.0172045	TRUE	reported	0.0018	2.689e-06	TRUE	reported	yohUVN	2	TRUE	32072	7824	0.00271021	21.2569
M01898,proline	colorectal cancer	39	rs950755	T	C	T	C	-0.0116	0.00425044	0.8596	0.852757	FALSE	FALSE	FALSE	m4HHB2	0.855557	0.0233498	TRUE	reported	0.0026	8.512e-06	TRUE	reported	yohUVN	2	TRUE	32072	7824	0.00253768	19.9002
M01898,proline	colorectal cancer	40	rs9540462	T	G	T	G	-0.012	-0.00673858	0.8756	0.874965	FALSE	FALSE	FALSE	m4HHB2	0.7897	0.0252665	TRUE	reported	0.0026	4.797e-06	TRUE	reported	yohUVN	2	TRUE	32072	7824	0.00271523	21.2963
M01898,proline	colorectal cancer	41	rs9605907	A	G	A	G	-0.0229	-0.00376606	0.1623	0.246966	FALSE	FALSE	FALSE	m4HHB2	0.878001	0.0245339	TRUE	reported	0.0026	9.696e-19	TRUE	reported	yohUVN	2	TRUE	32072	7824	0.00981772	77.5556
M01898,proline	colorectal cancer	42	rs9680846	T	C	T	C	-0.0144	0.00205315	0.2825	0.264546	FALSE	FALSE	FALSE	m4HHB2	0.918076	0.019961	TRUE	reported	0.0024	2.798e-09	TRUE	reported	yohUVN	2	TRUE	32072	7824	0.00458015	35.9908
M02132,citrulline	colorectal cancer	1	rs10164524	A	G	A	G	-0.01	0.0236298	0.6775	0.712645	FALSE	FALSE	FALSE	6VHTvl	0.190075	0.0180331	TRUE	reported	0.0017	1.059e-08	TRUE	reported	pvOOay	2	TRUE	32072	7824	0.00440308	34.5932
M02132,citrulline	colorectal cancer	2	rs10234187	T	C	T	C	0.0085	-0.00078778	0.3185	0.327665	FALSE	FALSE	FALSE	6VHTvl	0.966296	0.018644	TRUE	reported	0.0017	1.074e-06	TRUE	reported	pvOOay	2	TRUE	32072	7824	0.00318512	24.9936
M02132,citrulline	colorectal cancer	3	rs10477454	T	C	T	C	-0.0374	-0.0791167	0.0169	0.0640444	FALSE	FALSE	FALSE	6VHTvl	0.131749	0.052491	TRUE	reported	0.0082	4.645e-06	TRUE	reported	pvOOay	2	TRUE	32072	7824	0.00265176	20.7972
M02132,citrulline	colorectal cancer	4	rs10489008	A	C	A	C	-0.0076	0.0131204	0.4919	0.493204	FALSE	FALSE	FALSE	6VHTvl	0.44144	0.0170447	TRUE	reported	0.0017	7.369e-06	TRUE	reported	pvOOay	2	TRUE	32072	7824	0.00254796	19.9811
M02132,citrulline	colorectal cancer	5	rs10504742	A	T	A	T	-0.0081	-0.00943912	0.5543	0.506226	FALSE	TRUE	TRUE	6VHTvl	0.579734	0.0170451	TRUE	reported	0.0017	2.585e-06	TRUE	reported	pvOOay	2	FALSE	32072	7824	0.00289324	22.6966
M02132,citrulline	colorectal cancer	6	rs10858075	T	C	T	C	-0.0091	0.0303732	0.4061	0.450073	FALSE	FALSE	FALSE	6VHTvl	0.0912227	0.0179832	TRUE	reported	0.0017	1.124e-07	TRUE	reported	pvOOay	2	TRUE	32072	7824	0.00364895	28.6467
M02132,citrulline	colorectal cancer	7	rs10901047	T	C	T	C	-0.009	-0.00146276	0.5877	0.575713	FALSE	FALSE	FALSE	6VHTvl	0.93269	0.0173187	TRUE	reported	0.0018	2.964e-07	TRUE	reported	pvOOay	2	TRUE	32072	7824	0.00318512	24.9936
M02132,citrulline	colorectal cancer	8	rs10901320	A	G	A	G	0.0087	-0.0142728	0.4313	0.432962	FALSE	FALSE	FALSE	6VHTvl	0.403452	0.0170835	TRUE	reported	0.0017	4.343e-07	TRUE	reported	pvOOay	2	TRUE	32072	7824	0.00333626	26.1836
M02132,citrulline	colorectal cancer	9	rs11119951	T	C	T	C	0.0119	-0.0166418	0.1175	0.140925	FALSE	FALSE	FALSE	6VHTvl	0.526946	0.0263039	TRUE	reported	0.0026	4.358e-06	TRUE	reported	pvOOay	2	TRUE	32072	7824	0.00267028	20.9429
M02132,citrulline	colorectal cancer	10	rs11993007	A	G	A	G	-0.0127	-9.80369e-05	0.3167	0.386602	FALSE	FALSE	FALSE	6VHTvl	0.995594	0.0177543	TRUE	reported	0.0028	5.239e-06	TRUE	reported	pvOOay	2	TRUE	32072	7824	0.00262254	20.5674
M02132,citrulline	colorectal cancer	11	rs12147171	C	G	C	G	-0.0118	-0.0262553	0.1169	0.130346	FALSE	TRUE	FALSE	6VHTvl	0.306738	0.0256878	TRUE	reported	0.0026	4.758e-06	TRUE	reported	pvOOay	2	TRUE	32072	7824	0.00262571	20.5924
M02132,citrulline	colorectal cancer	12	rs12701265	A	G	A	G	0.0086	-0.0181109	0.3919	0.383184	FALSE	FALSE	FALSE	6VHTvl	0.297511	0.0173845	TRUE	reported	0.0017	7.372e-07	TRUE	reported	pvOOay	2	TRUE	32072	7824	0.00326026	25.5852
M02132,citrulline	colorectal cancer	13	rs13105113	A	C	A	C	0.0114	0.0214495	0.8769	0.838818	FALSE	FALSE	FALSE	6VHTvl	0.392484	0.0250836	TRUE	reported	0.0026	9.176e-06	TRUE	reported	pvOOay	2	TRUE	32072	7824	0.00245114	19.2199
M02132,citrulline	colorectal cancer	14	rs13208172	T	C	T	C	0.0216	0.0126751	0.9562	0.954211	FALSE	FALSE	FALSE	6VHTvl	0.748369	0.0395121	TRUE	reported	0.0049	9.915e-06	TRUE	reported	pvOOay	2	TRUE	32072	7824	0.00247747	19.4269
M02132,citrulline	colorectal cancer	15	rs13267180	A	G	A	G	0.0081	-0.0253935	0.4794	0.428457	FALSE	FALSE	FALSE	6VHTvl	0.211043	0.0203034	TRUE	reported	0.0017	3.775e-06	TRUE	reported	pvOOay	2	TRUE	32072	7824	0.00289324	22.6966
M02132,citrulline	colorectal cancer	16	rs1437588	A	G	A	G	0.0078	0.0046572	0.479	0.480891	FALSE	FALSE	FALSE	6VHTvl	0.807687	0.0191331	TRUE	reported	0.0018	7.672e-06	TRUE	reported	pvOOay	2	TRUE	32072	7824	0.00239428	18.773
M02132,citrulline	colorectal cancer	17	rs1509820	A	G	A	G	0.0096	-0.0234289	0.5299	0.488745	FALSE	FALSE	FALSE	6VHTvl	0.169822	0.0170668	TRUE	reported	0.0017	1.749e-08	TRUE	reported	pvOOay	2	TRUE	32072	7824	0.00405928	31.8811
M02132,citrulline	colorectal cancer	18	rs1511589	A	G	A	G	0.0077	0.00408021	0.4559	0.415864	FALSE	FALSE	FALSE	6VHTvl	0.811356	0.0170951	TRUE	reported	0.0017	7.553e-06	TRUE	reported	pvOOay	2	TRUE	32072	7824	0.00261528	20.5103
M02132,citrulline	colorectal cancer	19	rs1610360	A	T	A	T	0.008	-0.0239456	0.6678	0.689229	FALSE	TRUE	FALSE	6VHTvl	0.178049	0.0177798	TRUE	reported	0.0018	4.628e-06	TRUE	reported	pvOOay	2	TRUE	32072	7824	0.00251832	19.748
M02132,citrulline	colorectal cancer	20	rs16841570	T	C	T	C	0.0248	0.0485227	0.9726	0.940353	FALSE	FALSE	FALSE	6VHTvl	0.249448	0.0421317	TRUE	reported	0.0056	8.589e-06	TRUE	reported	pvOOay	2	TRUE	32072	7824	0.00250041	19.6072
M02132,citrulline	colorectal cancer	21	rs17142889	T	G	T	G	0.0111	-0.0255465	0.1339	0.130968	FALSE	FALSE	FALSE	6VHTvl	0.289462	0.0241164	TRUE	reported	0.0025	9.909e-06	TRUE	reported	pvOOay	2	TRUE	32072	7824	0.0025133	19.7086
M02132,citrulline	colorectal cancer	22	rs172139	A	G	A	G	0.0083	0.0064396	0.6401	0.562751	FALSE	FALSE	FALSE	6VHTvl	0.711629	0.0174199	TRUE	reported	0.0017	1.548e-06	TRUE	reported	pvOOay	2	TRUE	32072	7824	0.00303744	23.8313
M02132,citrulline	colorectal cancer	23	rs17681684	A	G	A	G	0.0085	0.0291339	0.3158	0.251477	FALSE	FALSE	FALSE	6VHTvl	0.119392	0.0187075	TRUE	reported	0.0017	1.038e-06	TRUE	reported	pvOOay	2	TRUE	32072	7824	0.00318512	24.9936
M02132,citrulline	colorectal cancer	24	rs17821771	T	G	T	G	-0.0082	2.86213e-05	0.3485	0.311352	FALSE	FALSE	FALSE	6VHTvl	0.998746	0.0182049	TRUE	reported	0.0017	1.917e-06	TRUE	reported	pvOOay	2	TRUE	32072	7824	0.00296491	23.2605
M02132,citrulline	colorectal cancer	25	rs1920325	T	C	T	C	-0.0081	-0.0344322	0.6425	0.67559	FALSE	FALSE	FALSE	6VHTvl	0.0562594	0.0180366	TRUE	reported	0.0017	3.658e-06	TRUE	reported	pvOOay	2	TRUE	32072	7824	0.00289324	22.6966
M02132,citrulline	colorectal cancer	26	rs1935815	A	T	A	T	0.0111	0.00600719	0.3513	0.274561	FALSE	TRUE	FALSE	6VHTvl	0.744645	0.0184435	TRUE	reported	0.0017	1.548e-10	TRUE	reported	pvOOay	2	TRUE	32072	7824	0.0054195	42.6223
M02132,citrulline	colorectal cancer	27	rs229084	A	G	A	G	-0.0077	0.00756451	0.4727	0.507139	FALSE	FALSE	FALSE	6VHTvl	0.654956	0.0169271	TRUE	reported	0.0017	6.574e-06	TRUE	reported	pvOOay	2	TRUE	32072	7824	0.00261528	20.5103
M02132,citrulline	colorectal cancer	28	rs2350885	A	T	A	T	-0.0079	0.0107586	0.3481	0.362008	FALSE	TRUE	FALSE	6VHTvl	0.540579	0.0175813	TRUE	reported	0.0018	8.717e-06	TRUE	reported	pvOOay	2	TRUE	32072	7824	0.00245591	19.2574
M02132,citrulline	colorectal cancer	29	rs2487410	T	C	T	C	-0.0081	0.00604634	0.4696	0.457863	FALSE	FALSE	FALSE	6VHTvl	0.724236	0.017138	TRUE	reported	0.0017	1.841e-06	TRUE	reported	pvOOay	2	TRUE	32072	7824	0.00289324	22.6966
M02132,citrulline	colorectal cancer	30	rs2506864	T	G	T	G	-0.0076	-0.00854748	0.4103	0.403727	FALSE	FALSE	FALSE	6VHTvl	0.623361	0.017405	TRUE	reported	0.0017	8.81e-06	TRUE	reported	pvOOay	2	TRUE	32072	7824	0.00254796	19.9811
M02132,citrulline	colorectal cancer	31	rs310101	A	G	A	G	0.0367	0.0225209	0.9579	0.8777	FALSE	FALSE	FALSE	6VHTvl	0.561119	0.0387503	TRUE	reported	0.0079	3.86e-06	TRUE	reported	pvOOay	2	TRUE	32072	7824	0.00275076	21.5758
M02132,citrulline	colorectal cancer	32	rs4768769	T	C	T	C	-0.0078	-0.0321754	0.6012	0.613088	FALSE	FALSE	FALSE	6VHTvl	0.0626117	0.0172806	TRUE	reported	0.0017	6.637e-06	TRUE	reported	pvOOay	2	TRUE	32072	7824	0.00268346	21.0465
M02132,citrulline	colorectal cancer	33	rs539904	A	G	A	G	-0.0086	-0.00298896	0.7056	0.748663	FALSE	FALSE	FALSE	6VHTvl	0.873165	0.0187232	TRUE	reported	0.0018	1.507e-06	TRUE	reported	pvOOay	2	TRUE	32072	7824	0.00290909	22.8213
M02132,citrulline	colorectal cancer	34	rs554710	T	C	T	C	-0.0084	-0.0137979	0.7074	0.723157	FALSE	FALSE	FALSE	6VHTvl	0.474682	0.019301	TRUE	reported	0.0018	1.587e-06	TRUE	reported	pvOOay	2	TRUE	32072	7824	0.00277573	21.7722
M02132,citrulline	colorectal cancer	35	rs6040877	A	G	A	G	-0.0081	-0.00947893	0.2715	0.233902	FALSE	FALSE	FALSE	6VHTvl	0.636879	0.0200796	TRUE	reported	0.0018	4.01e-06	TRUE	reported	pvOOay	2	TRUE	32072	7824	0.00258151	20.2448
M02132,citrulline	colorectal cancer	36	rs6510448	T	G	T	G	0.0077	-0.00721251	0.6691	0.619657	FALSE	FALSE	FALSE	6VHTvl	0.685506	0.0178104	TRUE	reported	0.0017	8.14e-06	TRUE	reported	pvOOay	2	TRUE	32072	7824	0.00261528	20.5103
M02132,citrulline	colorectal cancer	37	rs682103	T	C	T	C	-0.0097	0.0155645	0.7055	0.699922	FALSE	FALSE	FALSE	6VHTvl	0.398801	0.0184465	TRUE	reported	0.0018	4.257e-08	TRUE	reported	pvOOay	2	TRUE	32072	7824	0.00369795	29.0327
M02132,citrulline	colorectal cancer	38	rs6994363	A	G	A	G	-0.0121	0.0206604	0.8662	0.856343	FALSE	FALSE	FALSE	6VHTvl	0.383967	0.023731	TRUE	reported	0.0026	2.495e-06	TRUE	reported	pvOOay	2	TRUE	32072	7824	0.00276054	21.6527
M02132,citrulline	colorectal cancer	39	rs7012395	T	C	T	C	-0.0081	0.0396394	0.3041	0.303944	FALSE	FALSE	FALSE	6VHTvl	0.0649067	0.0214743	TRUE	reported	0.0018	4.962e-06	TRUE	reported	pvOOay	2	TRUE	32072	7824	0.00258151	20.2448
M02132,citrulline	colorectal cancer	40	rs758186	T	C	T	C	-0.0077	0.0163386	0.6536	0.665823	FALSE	FALSE	FALSE	6VHTvl	0.354449	0.0176443	TRUE	reported	0.0017	8.687e-06	TRUE	reported	pvOOay	2	TRUE	32072	7824	0.00261528	20.5103
M02132,citrulline	colorectal cancer	41	rs7597477	A	G	A	G	-0.0155	-0.0405299	0.9327	0.914198	FALSE	FALSE	FALSE	6VHTvl	0.260882	0.0360488	TRUE	reported	0.0034	6.797e-06	TRUE	reported	pvOOay	2	TRUE	32072	7824	0.00264926	20.7776
M02132,citrulline	colorectal cancer	42	rs7615965	T	C	T	C	0.0086	0.0287714	0.7121	0.72531	FALSE	FALSE	FALSE	6VHTvl	0.132916	0.0191464	TRUE	reported	0.0019	4.149e-06	TRUE	reported	pvOOay	2	TRUE	32072	7824	0.00261171	20.4823
M02132,citrulline	colorectal cancer	43	rs779463	T	G	T	G	-0.0077	0.0109949	0.3012	0.362461	FALSE	FALSE	FALSE	6VHTvl	0.563061	0.0190123	TRUE	reported	0.0017	9.458e-06	TRUE	reported	pvOOay	2	TRUE	32072	7824	0.00261528	20.5103
M02132,citrulline	colorectal cancer	44	rs8021336	A	G	A	G	-0.0086	-0.042156	0.313	0.340282	FALSE	FALSE	FALSE	6VHTvl	0.0237626	0.0186453	TRUE	reported	0.0018	9.887e-07	TRUE	reported	pvOOay	2	TRUE	32072	7824	0.00290909	22.8213
M02132,citrulline	colorectal cancer	45	rs8033140	T	C	T	C	0.008	0.0151309	0.3547	0.27418	FALSE	FALSE	FALSE	6VHTvl	0.408106	0.018291	TRUE	reported	0.0017	4.323e-06	TRUE	reported	pvOOay	2	TRUE	32072	7824	0.00282245	22.1397
M02132,citrulline	colorectal cancer	46	rs879126	T	G	T	G	-0.0086	0.0115136	0.3286	0.335629	FALSE	FALSE	FALSE	6VHTvl	0.516894	0.0177641	TRUE	reported	0.0017	7.474e-07	TRUE	reported	pvOOay	2	TRUE	32072	7824	0.00326026	25.5852
M02132,citrulline	colorectal cancer	47	rs9354336	T	C	T	C	0.0113	-0.00152218	0.8733	0.826985	FALSE	FALSE	FALSE	6VHTvl	0.950405	0.0244732	TRUE	reported	0.0025	8.569e-06	TRUE	reported	pvOOay	2	TRUE	32072	7824	0.00260445	20.4252
M02132,citrulline	colorectal cancer	48	rs9400834	T	C	T	C	0.008	-0.0123426	0.7024	0.659246	FALSE	FALSE	FALSE	6VHTvl	0.495264	0.0180987	TRUE	reported	0.0018	5.619e-06	TRUE	reported	pvOOay	2	TRUE	32072	7824	0.00251832	19.748
M02137,biliverdin	colorectal cancer	1	rs10170160	T	C	T	C	0.0338	-0.0405303	0.5675	0.616957	FALSE	FALSE	FALSE	lRl96d	0.0277457	0.0184156	TRUE	reported	0.0057	2.711e-09	TRUE	reported	EnWfYk	2	TRUE	32072	7824	0.00447412	35.1538
M02137,biliverdin	colorectal cancer	2	rs1019595	T	C	T	C	-0.0345	-0.0027293	0.9326	0.910287	FALSE	FALSE	FALSE	lRl96d	0.946031	0.0403193	TRUE	reported	0.0076	5.463e-06	TRUE	reported	EnWfYk	2	TRUE	32072	7824	0.00262688	20.6016
M02137,biliverdin	colorectal cancer	3	rs1076454	T	C	T	C	0.0325	-0.0326908	0.1081	0.0977551	FALSE	FALSE	FALSE	lRl96d	0.227522	0.0270896	TRUE	reported	0.0065	5.648e-07	TRUE	reported	EnWfYk	2	TRUE	32072	7824	0.00318512	24.9936
M02137,biliverdin	colorectal cancer	4	rs12371604	T	C	T	C	-0.0205	0.00897596	0.7709	0.690729	FALSE	FALSE	FALSE	lRl96d	0.651776	0.0198893	TRUE	reported	0.0043	2.18e-06	TRUE	reported	EnWfYk	2	TRUE	32072	7824	0.00289656	22.7227
M02137,biliverdin	colorectal cancer	5	rs12496969	A	G	A	G	0.0202	-0.0424856	0.7844	0.822095	FALSE	FALSE	FALSE	lRl96d	0.0574558	0.0223629	TRUE	reported	0.0044	4.279e-06	TRUE	reported	EnWfYk	2	TRUE	32072	7824	0.00268658	21.0711
M02137,biliverdin	colorectal cancer	6	rs12615708	A	G	A	G	0.0591	0.017618	0.0251	0.0618988	FALSE	FALSE	FALSE	lRl96d	0.69397	0.0447755	TRUE	reported	0.0124	1.944e-06	TRUE	reported	EnWfYk	2	TRUE	32072	7824	0.00289497	22.7102
M02137,biliverdin	colorectal cancer	7	rs13383300	C	G	C	G	0.054	-0.12252	0.9722	0.969923	FALSE	TRUE	FALSE	lRl96d	0.0085003	0.0465586	TRUE	reported	0.0113	1.91e-06	TRUE	reported	EnWfYk	2	TRUE	32072	7824	0.00291029	22.8307
M02137,biliverdin	colorectal cancer	8	rs17428569	A	G	A	G	-0.0408	0.605413	0.4232	0.999629	FALSE	FALSE	FALSE	lRl96d	0.521147	0.943631	TRUE	reported	0.0077	9.843e-08	TRUE	reported	EnWfYk	2	TRUE	32072	7824	0.00357564	28.0691
M02137,biliverdin	colorectal cancer	9	rs17863762	A	G	A	G	-0.0632	-0.0266516	0.0288	0.0165741	FALSE	FALSE	FALSE	lRl96d	0.673758	0.0633061	TRUE	reported	0.0119	1.193e-07	TRUE	reported	EnWfYk	2	TRUE	32072	7824	0.0035921	28.1987
M02137,biliverdin	colorectal cancer	10	rs17864661	T	C	T	C	0.054	-0.006008	0.0891	0.111553	FALSE	FALSE	FALSE	lRl96d	0.823527	0.0269404	TRUE	reported	0.007	1.561e-14	TRUE	reported	EnWfYk	2	TRUE	32072	7824	0.00754869	59.495
M02137,biliverdin	colorectal cancer	11	rs17864714	A	G	A	G	0.0523	0.0206141	0.0342	0.0412878	FALSE	FALSE	FALSE	lRl96d	0.605764	0.0399398	TRUE	reported	0.0117	8.407e-06	TRUE	reported	EnWfYk	2	TRUE	32072	7824	0.00254739	19.9766
M02137,biliverdin	colorectal cancer	12	rs17868378	A	C	A	C	-0.034	-0.0263813	0.932	0.930742	FALSE	FALSE	FALSE	lRl96d	0.409045	0.0319551	TRUE	reported	0.0075	6.487e-06	TRUE	reported	EnWfYk	2	TRUE	32072	7824	0.00261979	20.5459
M02137,biliverdin	colorectal cancer	13	rs1891053	A	G	A	G	0.1831	0.112995	0.0145	0.0135842	FALSE	FALSE	FALSE	lRl96d	0.188328	0.0858925	TRUE	reported	0.0371	8.028e-07	TRUE	reported	EnWfYk	2	TRUE	32072	7824	0.00310349	24.3511
M02137,biliverdin	colorectal cancer	14	rs2219067	C	G	C	G	0.0397	-0.00329342	0.7612	0.726027	FALSE	TRUE	FALSE	lRl96d	0.86983	0.0200973	TRUE	reported	0.0044	1.335e-19	TRUE	reported	EnWfYk	2	TRUE	32072	7824	0.010298	81.3888
M02137,biliverdin	colorectal cancer	15	rs2349945	T	C	T	C	-0.0347	-0.00322141	0.3863	0.347099	FALSE	FALSE	FALSE	lRl96d	0.857037	0.0178821	TRUE	reported	0.0077	7.253e-06	TRUE	reported	EnWfYk	2	TRUE	32072	7824	0.00258895	20.3033
M02137,biliverdin	colorectal cancer	16	rs2760277	A	G	A	G	0.0197	-0.00410685	0.7946	0.826856	FALSE	FALSE	FALSE	lRl96d	0.847309	0.0213284	TRUE	reported	0.0044	8.256e-06	TRUE	reported	EnWfYk	2	TRUE	32072	7824	0.00255557	20.0408
M02137,biliverdin	colorectal cancer	17	rs280194	T	C	T	C	-0.0197	0.0286269	0.7311	0.694872	FALSE	FALSE	FALSE	lRl96d	0.132179	0.019014	TRUE	reported	0.0043	5.766e-06	TRUE	reported	EnWfYk	2	TRUE	32072	7824	0.00267549	20.9838
M02137,biliverdin	colorectal cancer	18	rs28900371	A	G	A	G	0.089	-0.0608363	0.0352	0.0297932	FALSE	FALSE	FALSE	lRl96d	0.182384	0.0456231	TRUE	reported	0.01	7.653e-19	TRUE	reported	EnWfYk	2	TRUE	32072	7824	0.0100225	79.1898
M02137,biliverdin	colorectal cancer	19	rs28948069	C	G	C	G	-0.0317	-0.000430322	0.8649	0.831596	FALSE	TRUE	FALSE	lRl96d	0.985588	0.0238231	TRUE	reported	0.006	1.045e-07	TRUE	reported	EnWfYk	2	TRUE	32072	7824	0.00355501	27.9065
M02137,biliverdin	colorectal cancer	20	rs4738000	A	T	A	T	0.0174	-0.00181313	0.5626	0.543093	FALSE	TRUE	TRUE	lRl96d	0.916583	0.017311	TRUE	reported	0.0036	1.16e-06	TRUE	reported	EnWfYk	2	FALSE	32072	7824	0.00297694	23.3551
M02137,biliverdin	colorectal cancer	21	rs4944238	A	G	A	G	-0.0241	-0.0241363	0.8712	0.864596	FALSE	FALSE	FALSE	lRl96d	0.348035	0.0257205	TRUE	reported	0.0053	4.882e-06	TRUE	reported	EnWfYk	2	TRUE	32072	7824	0.00263577	20.6715
M02137,biliverdin	colorectal cancer	22	rs4964090	A	G	A	G	-0.019	-0.0015868	0.5654	0.543749	FALSE	FALSE	FALSE	lRl96d	0.927596	0.0174624	TRUE	reported	0.0036	1.176e-07	TRUE	reported	EnWfYk	2	TRUE	32072	7824	0.00354756	27.8478
M02137,biliverdin	colorectal cancer	23	rs6503066	T	C	T	C	0.0317	0.0596052	0.0984	0.0994572	FALSE	FALSE	FALSE	lRl96d	0.0293521	0.0273578	TRUE	reported	0.0065	9.488e-07	TRUE	reported	EnWfYk	2	TRUE	32072	7824	0.00303071	23.7783
M02137,biliverdin	colorectal cancer	24	rs6717546	A	G	A	G	-0.0395	-0.00850692	0.3648	0.363073	FALSE	FALSE	FALSE	lRl96d	0.627452	0.0175286	TRUE	reported	0.0036	3.927e-28	TRUE	reported	EnWfYk	2	TRUE	32072	7824	0.015154	120.359
M02137,biliverdin	colorectal cancer	25	rs6823453	A	G	A	G	0.0231	0.0127887	0.2233	0.209447	FALSE	FALSE	FALSE	lRl96d	0.534662	0.0205968	TRUE	reported	0.0044	1.781e-07	TRUE	reported	EnWfYk	2	TRUE	32072	7824	0.00351045	27.5555
M02137,biliverdin	colorectal cancer	26	rs6837370	A	G	A	G	0.0645	0.0382829	0.1004	0.117536	FALSE	FALSE	FALSE	lRl96d	0.178405	0.0284487	TRUE	reported	0.0122	1.149e-07	TRUE	reported	EnWfYk	2	TRUE	32072	7824	0.00355977	27.944
M02137,biliverdin	colorectal cancer	27	rs7045137	A	G	A	G	-0.0169	0.0100978	0.3947	0.364402	FALSE	FALSE	FALSE	lRl96d	0.575863	0.01805	TRUE	reported	0.0037	3.995e-06	TRUE	reported	EnWfYk	2	TRUE	32072	7824	0.00265941	20.8573
M02137,biliverdin	colorectal cancer	28	rs741382	T	C	T	C	-0.0472	0.0230698	0.2234	0.176197	FALSE	FALSE	FALSE	lRl96d	0.282236	0.0214541	TRUE	reported	0.0093	3.742e-07	TRUE	reported	EnWfYk	2	TRUE	32072	7824	0.00328142	25.7518
M02137,biliverdin	colorectal cancer	29	rs7440035	T	G	T	G	-0.0405	0.0026344	0.7877	0.774973	FALSE	FALSE	FALSE	lRl96d	0.894584	0.0198814	TRUE	reported	0.0091	9.286e-06	TRUE	reported	EnWfYk	2	TRUE	32072	7824	0.00252523	19.8023
M02137,biliverdin	colorectal cancer	30	rs7608713	A	G	A	G	-0.0415	0.00317317	0.24	0.20701	FALSE	FALSE	FALSE	lRl96d	0.875706	0.0202869	TRUE	reported	0.0044	7.347e-21	TRUE	reported	EnWfYk	2	TRUE	32072	7824	0.0112422	88.9365
M02137,biliverdin	colorectal cancer	31	rs838705	A	G	A	G	0.0266	-0.00581303	0.6134	0.635628	FALSE	FALSE	FALSE	lRl96d	0.743371	0.0177556	TRUE	reported	0.0036	1.228e-13	TRUE	reported	EnWfYk	2	TRUE	32072	7824	0.00692962	54.5817
M02137,biliverdin	colorectal cancer	32	rs887829	T	C	T	C	0.1131	0.00181418	0.3411	0.306154	FALSE	FALSE	FALSE	lRl96d	0.919133	0.017869	TRUE	reported	0.0041	2.5e-168	TRUE	reported	EnWfYk	2	TRUE	32072	7824	0.0886379	760.758
M02137,biliverdin	colorectal cancer	33	rs988344	A	C	A	C	0.0329	0.0139193	0.1251	0.130902	FALSE	FALSE	FALSE	lRl96d	0.577952	0.0250176	TRUE	reported	0.0059	2.401e-08	TRUE	reported	EnWfYk	2	TRUE	32072	7824	0.00395855	31.0869
M02342,serotonin (5HT)	colorectal cancer	1	rs10516056	T	C	T	C	-0.0222	0.0017233	0.1978	0.226231	FALSE	FALSE	FALSE	jZjwH6	0.937023	0.0218104	TRUE	reported	0.0045	6.992e-07	TRUE	reported	ApbALo	2	TRUE	32072	7824	0.00310101	24.3316
M02342,serotonin (5HT)	colorectal cancer	2	rs10881427	T	G	T	G	-0.015	0.00388158	0.5558	0.552808	FALSE	FALSE	FALSE	jZjwH6	0.822194	0.0172727	TRUE	reported	0.0032	3.688e-06	TRUE	reported	ApbALo	2	TRUE	32072	7824	0.0028005	21.967
M02342,serotonin (5HT)	colorectal cancer	3	rs10953038	T	C	T	C	0.022	-0.00132321	0.8497	0.824682	FALSE	FALSE	FALSE	jZjwH6	0.956509	0.0242636	TRUE	reported	0.0048	4.116e-06	TRUE	reported	ApbALo	2	TRUE	32072	7824	0.00267775	21.0016
M02342,serotonin (5HT)	colorectal cancer	4	rs11781043	T	C	T	C	-0.0187	-0.0202356	0.6731	0.636198	FALSE	FALSE	FALSE	jZjwH6	0.264636	0.0181404	TRUE	reported	0.0042	8.808e-06	TRUE	reported	ApbALo	2	TRUE	32072	7824	0.0025273	19.8186
M02342,serotonin (5HT)	colorectal cancer	5	rs12646122	T	C	T	C	-0.0497	-0.0186587	0.0308	0.0859676	FALSE	FALSE	FALSE	jZjwH6	0.731935	0.0544695	TRUE	reported	0.0104	1.802e-06	TRUE	reported	ApbALo	2	TRUE	32072	7824	0.00291039	22.8315
M02342,serotonin (5HT)	colorectal cancer	6	rs17708932	A	G	A	G	-0.0766	-0.00790758	0.0376	0.0585396	FALSE	FALSE	FALSE	jZjwH6	0.843051	0.0399388	TRUE	reported	0.0171	7.215e-06	TRUE	reported	ApbALo	2	TRUE	32072	7824	0.00255814	20.0611
M02342,serotonin (5HT)	colorectal cancer	7	rs2036136	T	C	T	C	-0.0256	0.012043	0.4587	0.39653	FALSE	FALSE	FALSE	jZjwH6	0.50145	0.0179156	TRUE	reported	0.0056	5.114e-06	TRUE	reported	ApbALo	2	TRUE	32072	7824	0.00266389	20.8926
M02342,serotonin (5HT)	colorectal cancer	8	rs2742351	C	G	C	G	-0.0235	0.00146117	0.2209	0.291781	FALSE	TRUE	FALSE	jZjwH6	0.938617	0.018974	TRUE	reported	0.0046	3.227e-07	TRUE	reported	ApbALo	2	TRUE	32072	7824	0.00332464	26.0921
M02342,serotonin (5HT)	colorectal cancer	9	rs3753556	T	C	T	C	0.015	0.030203	0.4325	0.482457	FALSE	FALSE	FALSE	jZjwH6	0.0772569	0.0170945	TRUE	reported	0.0032	3.663e-06	TRUE	reported	ApbALo	2	TRUE	32072	7824	0.0028005	21.967
M02342,serotonin (5HT)	colorectal cancer	10	rs5764174	T	C	T	C	-0.0194	-0.0214847	0.2445	0.302628	FALSE	FALSE	FALSE	jZjwH6	0.272681	0.0195866	TRUE	reported	0.004	9.608e-07	TRUE	reported	ApbALo	2	TRUE	32072	7824	0.00299744	23.5165
M02342,serotonin (5HT)	colorectal cancer	11	rs6466265	A	G	A	G	0.0186	-0.00846701	0.7977	0.817048	FALSE	FALSE	FALSE	jZjwH6	0.682484	0.0206979	TRUE	reported	0.004	4.146e-06	TRUE	reported	ApbALo	2	TRUE	32072	7824	0.002756	21.617
M02342,serotonin (5HT)	colorectal cancer	12	rs7868774	A	G	A	G	-0.0188	0.0424568	0.2709	0.297849	FALSE	FALSE	FALSE	jZjwH6	0.0254409	0.0189994	TRUE	reported	0.0039	1.779e-06	TRUE	reported	ApbALo	2	TRUE	32072	7824	0.00296121	23.2314
M02342,serotonin (5HT)	colorectal cancer	13	rs8113773	A	G	A	G	0.016	-0.0402344	0.5616	0.550754	FALSE	FALSE	FALSE	jZjwH6	0.0184676	0.0170766	TRUE	reported	0.0033	1.117e-06	TRUE	reported	ApbALo	2	TRUE	32072	7824	0.00299558	23.5018
M02342,serotonin (5HT)	colorectal cancer	14	rs825278	T	C	T	C	-0.0913	0.122898	0.0201	0.0413199	FALSE	FALSE	FALSE	jZjwH6	0.0514473	0.063098	TRUE	reported	0.0192	2.062e-06	TRUE	reported	ApbALo	2	TRUE	32072	7824	0.00288175	22.6062
M02342,serotonin (5HT)	colorectal cancer	15	rs988694	A	G	A	G	-0.0145	-0.0107857	0.477	0.422287	FALSE	FALSE	FALSE	jZjwH6	0.525846	0.0170025	TRUE	reported	0.0033	8.39e-06	TRUE	reported	ApbALo	2	TRUE	32072	7824	0.00246155	19.3018
M02342,serotonin (5HT)	colorectal cancer	16	rs9953702	A	G	A	G	0.0146	0.0303819	0.3601	0.367211	FALSE	FALSE	FALSE	jZjwH6	0.0905372	0.0179501	TRUE	reported	0.0033	9.22e-06	TRUE	reported	ApbALo	2	TRUE	32072	7824	0.00249554	19.5689
M02730,gamma-glutamylglutamine	colorectal cancer	1	rs10432570	A	G	A	G	0.0738	0.0728153	0.0145	0.0773079	FALSE	FALSE	FALSE	Vq1Ehb	0.229004	0.0605317	TRUE	reported	0.0138	9.502e-08	TRUE	reported	ihZScd	2	TRUE	32072	7824	0.00364201	28.5919
M02730,gamma-glutamylglutamine	colorectal cancer	2	rs10497174	T	C	T	C	0.0103	-0.0167191	0.2732	0.25374	FALSE	FALSE	FALSE	Vq1Ehb	0.381851	0.0191187	TRUE	reported	0.0022	4.162e-06	TRUE	reported	ihZScd	2	TRUE	32072	7824	0.00279374	21.9138
M02730,gamma-glutamylglutamine	colorectal cancer	3	rs11151406	A	T	A	T	0.0301	0.049068	0.9444	0.914554	FALSE	TRUE	FALSE	Vq1Ehb	0.197015	0.0380341	TRUE	reported	0.0066	5.611e-06	TRUE	reported	ihZScd	2	TRUE	32072	7824	0.00265133	20.7938
M02730,gamma-glutamylglutamine	colorectal cancer	4	rs1260326	T	C	T	C	-0.0121	-0.0336799	0.4122	0.434964	FALSE	FALSE	FALSE	Vq1Ehb	0.053688	0.0174566	TRUE	reported	0.0021	5.608e-09	TRUE	reported	ihZScd	2	TRUE	32072	7824	0.00422537	33.1911
M02730,gamma-glutamylglutamine	colorectal cancer	5	rs12737843	T	C	T	C	0.012	-0.04924	0.7976	0.839443	FALSE	FALSE	FALSE	Vq1Ehb	0.0248585	0.0219469	TRUE	reported	0.0023	1.959e-07	TRUE	reported	ihZScd	2	TRUE	32072	7824	0.00346713	27.2142
M02730,gamma-glutamylglutamine	colorectal cancer	6	rs17041868	T	C	T	C	0.0196	-0.0750051	0.939	0.929517	FALSE	FALSE	FALSE	Vq1Ehb	0.0402996	0.036576	TRUE	reported	0.0042	4.018e-06	TRUE	reported	ihZScd	2	TRUE	32072	7824	0.00277573	21.7722
M02730,gamma-glutamylglutamine	colorectal cancer	7	rs1751956	T	G	T	G	0.016	0.000267668	0.8647	0.882599	FALSE	FALSE	FALSE	Vq1Ehb	0.991352	0.0246953	TRUE	reported	0.0029	2.353e-08	TRUE	reported	ihZScd	2	TRUE	32072	7824	0.00387551	30.4322
M02730,gamma-glutamylglutamine	colorectal cancer	8	rs17602430	T	C	T	C	0.0172	0.0254365	0.079	0.0770042	FALSE	FALSE	FALSE	Vq1Ehb	0.414402	0.0311656	TRUE	reported	0.0036	1.574e-06	TRUE	reported	ihZScd	2	TRUE	32072	7824	0.00290909	22.8213
M02730,gamma-glutamylglutamine	colorectal cancer	9	rs1832664	T	C	T	C	-0.0097	-0.00446206	0.2818	0.326215	FALSE	FALSE	FALSE	Vq1Ehb	0.822925	0.0199391	TRUE	reported	0.0022	7.735e-06	TRUE	reported	ihZScd	2	TRUE	32072	7824	0.00247851	19.4351
M02730,gamma-glutamylglutamine	colorectal cancer	10	rs192598	A	C	A	C	0.0103	0.0169882	0.3185	0.292143	FALSE	FALSE	FALSE	Vq1Ehb	0.349866	0.0181721	TRUE	reported	0.0022	1.989e-06	TRUE	reported	ihZScd	2	TRUE	32072	7824	0.00279374	21.9138
M02730,gamma-glutamylglutamine	colorectal cancer	11	rs2085545	T	G	T	G	0.0098	-0.00601636	0.2883	0.272379	FALSE	FALSE	FALSE	Vq1Ehb	0.750463	0.0189176	TRUE	reported	0.0022	9.855e-06	TRUE	reported	ihZScd	2	TRUE	32072	7824	0.00252975	19.8379
M02730,gamma-glutamylglutamine	colorectal cancer	12	rs2657879	A	G	A	G	0.0238	0.00414876	0.8262	0.828154	FALSE	FALSE	FALSE	Vq1Ehb	0.850294	0.0219809	TRUE	reported	0.0027	5.854e-19	TRUE	reported	ihZScd	2	TRUE	32072	7824	0.00983345	77.6811
M02730,gamma-glutamylglutamine	colorectal cancer	13	rs3094600	A	G	A	G	-0.0099	0.00365196	0.2637	0.282855	FALSE	FALSE	FALSE	Vq1Ehb	0.845357	0.0187236	TRUE	reported	0.0022	6.213e-06	TRUE	reported	ihZScd	2	TRUE	32072	7824	0.00258151	20.2448
M02730,gamma-glutamylglutamine	colorectal cancer	14	rs35592	T	C	T	C	0.0107	0.0275737	0.7618	0.730051	FALSE	FALSE	FALSE	Vq1Ehb	0.164433	0.0198327	TRUE	reported	0.0022	1.241e-06	TRUE	reported	ihZScd	2	TRUE	32072	7824	0.00301427	23.6489
M02730,gamma-glutamylglutamine	colorectal cancer	15	rs3931670	C	G	C	G	0.0099	-0.0197705	0.2941	0.316592	FALSE	TRUE	FALSE	Vq1Ehb	0.286428	0.0185466	TRUE	reported	0.0021	4.34e-06	TRUE	reported	ihZScd	2	TRUE	32072	7824	0.00283251	22.2188
M02730,gamma-glutamylglutamine	colorectal cancer	16	rs4587207	A	G	A	G	-0.0129	0.0324414	0.8566	0.785687	FALSE	FALSE	FALSE	Vq1Ehb	0.139684	0.0219648	TRUE	reported	0.0028	3.194e-06	TRUE	reported	ihZScd	2	TRUE	32072	7824	0.00270556	21.2203
M02730,gamma-glutamylglutamine	colorectal cancer	17	rs4880550	T	C	T	C	0.015	0.0496788	0.1292	0.15068	FALSE	FALSE	FALSE	Vq1Ehb	0.0354265	0.0236178	TRUE	reported	0.003	6.317e-07	TRUE	reported	ihZScd	2	TRUE	32072	7824	0.00318512	24.9936
M02730,gamma-glutamylglutamine	colorectal cancer	18	rs4981468	A	G	A	G	0.0207	-0.0492852	0.0509	0.0518163	FALSE	FALSE	FALSE	Vq1Ehb	0.207062	0.039063	TRUE	reported	0.0045	4.761e-06	TRUE	reported	ihZScd	2	TRUE	32072	7824	0.0026972	21.1546
M02730,gamma-glutamylglutamine	colorectal cancer	19	rs6488270	A	G	A	G	0.0096	0.00699126	0.4076	0.459018	FALSE	FALSE	FALSE	Vq1Ehb	0.687651	0.0173892	TRUE	reported	0.0021	4.947e-06	TRUE	reported	ihZScd	2	TRUE	32072	7824	0.00266389	20.8926
M02730,gamma-glutamylglutamine	colorectal cancer	20	rs7068278	T	G	T	G	0.0116	0.010458	0.1968	0.182756	FALSE	FALSE	FALSE	Vq1Ehb	0.630019	0.0217106	TRUE	reported	0.0023	6.545e-07	TRUE	reported	ihZScd	2	TRUE	32072	7824	0.00324057	25.4302
M02730,gamma-glutamylglutamine	colorectal cancer	21	rs832404	T	C	T	C	-0.013	-0.0567906	0.8684	0.848536	FALSE	FALSE	FALSE	Vq1Ehb	0.026459	0.0255882	TRUE	reported	0.0029	7.525e-06	TRUE	reported	ihZScd	2	TRUE	32072	7824	0.00256182	20.09
M02730,gamma-glutamylglutamine	colorectal cancer	22	rs849039	T	G	T	G	-0.0135	-0.0122827	0.779	0.765685	FALSE	FALSE	FALSE	Vq1Ehb	0.532397	0.0196728	TRUE	reported	0.0028	1.405e-06	TRUE	reported	ihZScd	2	TRUE	32072	7824	0.00296234	23.2402
M02730,gamma-glutamylglutamine	colorectal cancer	23	rs9436667	T	C	T	C	0.0135	0.00527613	0.1138	0.152708	FALSE	FALSE	FALSE	Vq1Ehb	0.844977	0.0269836	TRUE	reported	0.003	7.3e-06	TRUE	reported	ihZScd	2	TRUE	32072	7824	0.00258151	20.2448
M02734,gamma-glutamyltyrosine	colorectal cancer	1	rs10013737	A	G	A	G	0.0087	0.0143532	0.6839	0.702164	FALSE	FALSE	FALSE	gkiMUE	0.425978	0.0180296	TRUE	reported	0.0018	7.895e-07	TRUE	reported	YyzfSL	2	TRUE	32072	7824	0.00297694	23.3551
M02734,gamma-glutamyltyrosine	colorectal cancer	2	rs10498270	A	G	A	G	0.0088	-0.0105175	0.6222	0.564602	FALSE	FALSE	FALSE	gkiMUE	0.545883	0.0174147	TRUE	reported	0.0017	4.734e-07	TRUE	reported	YyzfSL	2	TRUE	32072	7824	0.00341314	26.789
M02734,gamma-glutamyltyrosine	colorectal cancer	3	rs10774085	A	C	A	C	0.008	-0.00661565	0.6817	0.633494	FALSE	FALSE	FALSE	gkiMUE	0.709739	0.0177741	TRUE	reported	0.0018	7.6e-06	TRUE	reported	YyzfSL	2	TRUE	32072	7824	0.00251832	19.748
M02734,gamma-glutamyltyrosine	colorectal cancer	4	rs10840070	T	C	T	C	-0.0079	-0.00745491	0.3602	0.368276	FALSE	FALSE	FALSE	gkiMUE	0.669995	0.0174934	TRUE	reported	0.0018	8.346e-06	TRUE	reported	YyzfSL	2	TRUE	32072	7824	0.00245591	19.2574
M02734,gamma-glutamyltyrosine	colorectal cancer	5	rs11023332	C	G	C	G	-0.009	-0.0183132	0.4335	0.433317	FALSE	TRUE	TRUE	gkiMUE	0.284208	0.0171006	TRUE	reported	0.0017	1.99e-07	TRUE	reported	YyzfSL	2	FALSE	32072	7824	0.00356948	28.0205
M02734,gamma-glutamyltyrosine	colorectal cancer	6	rs11165454	T	C	T	C	0.0089	0.00673258	0.5583	0.526478	FALSE	FALSE	FALSE	gkiMUE	0.696715	0.0172737	TRUE	reported	0.0017	2.786e-07	TRUE	reported	YyzfSL	2	TRUE	32072	7824	0.00349088	27.4013
M02734,gamma-glutamyltyrosine	colorectal cancer	7	rs11199176	A	C	A	C	0.0077	-0.0157757	0.5221	0.552657	FALSE	FALSE	FALSE	gkiMUE	0.352656	0.0169731	TRUE	reported	0.0017	9.328e-06	TRUE	reported	YyzfSL	2	TRUE	32072	7824	0.00261528	20.5103
M02734,gamma-glutamyltyrosine	colorectal cancer	8	rs11776904	C	G	C	G	0.0214	-0.00243156	0.1522	0.145957	FALSE	TRUE	FALSE	gkiMUE	0.918878	0.0238748	TRUE	reported	0.0048	7.47e-06	TRUE	reported	YyzfSL	2	TRUE	32072	7824	0.00253404	19.8717
M02734,gamma-glutamyltyrosine	colorectal cancer	9	rs12192718	A	T	A	T	0.0142	-0.0427206	0.1412	0.133565	FALSE	TRUE	FALSE	gkiMUE	0.0693595	0.0235236	TRUE	reported	0.0025	2.096e-08	TRUE	reported	YyzfSL	2	TRUE	32072	7824	0.00410658	32.2542
M02734,gamma-glutamyltyrosine	colorectal cancer	10	rs12276109	T	C	T	C	-0.0084	0.00508768	0.4352	0.446945	FALSE	FALSE	FALSE	gkiMUE	0.766616	0.0171415	TRUE	reported	0.0017	1.564e-06	TRUE	reported	YyzfSL	2	TRUE	32072	7824	0.00311085	24.409
M02734,gamma-glutamyltyrosine	colorectal cancer	11	rs12429206	A	G	A	G	0.0086	-2.19149e-06	0.3376	0.341508	FALSE	FALSE	FALSE	gkiMUE	0.999904	0.0182509	TRUE	reported	0.0018	1.847e-06	TRUE	reported	YyzfSL	2	TRUE	32072	7824	0.00290909	22.8213
[truncated: 9,260 more rows]

## Sheet: Table 3
Supplementary Table 3 Outliers identified by Radial MR
[truncated: 21 more rows]

[truncated: 7 more sheets: Table 4, Table 5, Table 6, Table 7, Table 8, Table 9, Table 10]
